# Supplementary material for: High expression of new genes in trochophore enlightening the ontogeny and evolution of trochozoans
Source: Sci Rep. 2016 Oct 4;6:34664. doi: 10.1038/srep34664 (PMC5048140; doi:10.1038/srep34664)
Supplement: Supplementary Table S6 [file srep34664-s2.xls]

## Sheet: oyster1
GeneID	CDS_length	age	SC	LB	ET	T1	T2	D1	D2	U1	U2	P	S
CGI_10000002	333	1	4	4	2	1	1	3	5	12	16	14	10
CGI_10000004	195	11	22	7	4	3	3	4	2	4	2	0	2
CGI_10000005	192	6	0	1	0	0	0	0	0	0	0	0	0
CGI_10000011	456	1	0	0	0	0	1	1	0	9	4	1	12
CGI_10000016	252	1	0	0	0	0	0	0	1	3	1	2	1
CGI_10000021	333	2	11	1	2	0	1	1	3	4	3	6	19
CGI_10000025	459	11	1000	373	30	4	5	1	0	1	0	0	2
CGI_10000029	267	3	0	0	0	0	0	6	7	9	4	8	6
CGI_10000034	252	5	6	12	2	3	3	7	2	7	5	66	31
CGI_10000035	906	2	2663	443	61	34	33	41	34	14	5	7	5
CGI_10000036	210	10	9	6	11	2	5	4	11	187	51	3	22
CGI_10000037	729	6	1	0	0	0	0	0	2	0	0	0	0
CGI_10000039	252	11	0	0	1	0	0	0	0	12	3	8	14
CGI_10000043	531	2	5	3	2	10	8	15	14	42	13	15	21
CGI_10000047	438	1	0	0	0	0	0	0	0	0	1	0	0
CGI_10000052	651	1	0	4	55	115	156	338	154	561	294	127	200
CGI_10000053	861	1	0	0	0	1	0	2	1	14	3	0	13
CGI_10000054	279	11	0	0	0	0	0	0	0	0	0	1	0
CGI_10000055	411	2	15445	14658	9767	11560	5704	7266	3915	6814	3029	698	4448
CGI_10000057	759	1	1080	288	45	51	39	60	38	80	27	10	34
CGI_10000058	291	2	129	56	13	14	11	10	3	36	18	21	9
CGI_10000059	255	11	48	47	10	2	2	2	4	13	9	6	6
CGI_10000060	1053	11	0	0	1	14	61	264	231	628	406	337	208
CGI_10000061	270	11	1	0	0	0	0	3	3	51	25	38	38
CGI_10000062	219	11	0	0	0	0	0	0	0	24	31	120	17
CGI_10000064	270	8	4	1	2	1	0	0	0	0	2	1	0
CGI_10000069	456	6	0	0	0	0	0	0	1	17	0	14	13
CGI_10000070	570	1	531	228	30	35	28	67	20	107	34	8	40
CGI_10000072	834	5	399	648	550	350	288	303	324	714	263	49	391
CGI_10000073	831	1	11	3	1	9	13	57	132	212	124	107	148
CGI_10000077	357	1	522	333	262	406	400	760	821	3899	1373	3998	4007
CGI_10000080	300	1	2	32	15	5	1	29	25	62	39	39	78
CGI_10000081	291	2	18	6	0	0	0	1	0	4	0	0	3
CGI_10000082	273	3	465	285	96	57	47	75	63	307	124	76	164
CGI_10000083	369	1	0	1	10	3	4	11	27	17	8	20	17
CGI_10000084	402	4	165	127	90	93	55	88	80	150	73	0	88
CGI_10000085	243	1	279	221	377	929	632	1183	1800	5346	2480	1352	5947
CGI_10000086	384	2	224	117	50	27	32	51	55	190	95	80	55
CGI_10000087	1671	1	1	8	15	17	28	40	50	301	119	45	246
CGI_10000088	570	2	1	0	0	0	0	0	0	3	10	4	5
CGI_10000090	1191	2	260	187	134	118	89	87	54	202	98	18	152
CGI_10000091	1149	4	42	140	234	215	200	273	349	1116	403	51	607
CGI_10000094	324	5	10	19	38	45	33	36	51	101	43	0	52
CGI_10000095	282	11	2	372	156	357	147	207	227	437	404	0	85
CGI_10000098	408	4	623	163	100	79	39	47	30	101	53	8	56
CGI_10000101	453	3	318	104	11	7	9	7	7	7	7	12	4
CGI_10000102	738	1	181	44	20	23	10	24	11	61	15	9	18
CGI_10000106	366	11	0	0	0	5	6	17	27	34	9	7	31
CGI_10000107	597	11	3	4	1	0	2	4	10	167	70	5	83
CGI_10000110	591	1	35	14	5	2	5	9	4	17	7	6	2
CGI_10000111	213	10	23	7	2	2	1	1	5	5	1	7	4
CGI_10000112	405	1	388	312	93	56	35	50	34	78	52	0	50
CGI_10000113	567	2	32	105	84	91	88	184	187	182	52	50	71
CGI_10000116	468	6	4	0	0	1	0	3	4	5	4	2	6
CGI_10000120	1083	1	16	67	47	32	42	70	87	688	218	55	433
CGI_10000121	237	6	87	70	85	35	23	44	44	106	33	0	69
CGI_10000122	429	5	459	274	106	164	113	101	132	419	200	54	182
CGI_10000123	174	11	0	0	3	2	4	6	5	39	9	36	28
CGI_10000124	534	1	96	54	37	88	92	222	191	286	138	110	143
CGI_10000125	771	10	1262	1173	660	395	352	286	324	612	240	450	353
CGI_10000126	333	2	12	66	62	52	66	85	92	102	37	11	48
CGI_10000128	507	4	1	1	0	0	0	0	1	0	0	0	1
CGI_10000129	324	1	386	200	34	19	20	18	27	78	19	18	48
CGI_10000130	459	1	57	45	97	102	51	90	37	152	81	17	72
CGI_10000133	198	11	0	2	0	0	0	0	0	26	16	9	25
CGI_10000134	660	4	9	6	0	0	0	0	0	0	0	0	371
CGI_10000135	318	1	28	29	11	16	10	18	23	32	15	10	19
CGI_10000138	675	2	571	443	155	116	115	116	95	297	161	0	273
CGI_10000139	351	9	481	427	270	140	54	96	69	163	73	139	112
CGI_10000140	396	5	1	0	0	0	0	0	0	1	0	0	0
CGI_10000144	912	1	1	2	0	0	1	1	6	74	39	120	120
CGI_10000148	453	6	5	7	48	18	11	10	14	14	2	4	4
CGI_10000149	201	4	2	5	10	8	23	27	16	29	8	10	8
CGI_10000153	276	11	0	0	0	0	0	0	0	0	0	23	1675
CGI_10000156	1665	1	4	3	11	9	25	28	45	184	90	31	217
CGI_10000157	372	2	381	231	126	117	124	123	87	249	117	26	123
CGI_10000166	1008	2	83	55	34	27	10	10	12	60	30	4	29
CGI_10000167	321	1	1	3	0	0	0	0	0	5	9	171	103
CGI_10000170	234	11	667	354	29	26	34	25	36	62	37	46	66
CGI_10000171	375	11	598	266	28	12	24	26	22	49	25	33	44
CGI_10000172	273	11	190	82	24	39	17	29	26	38	19	25	8
CGI_10000173	264	11	114	96	24	19	22	37	22	19	21	46	10
CGI_10000176	642	10	24	15	11	5	7	7	3	12	2	7	3
CGI_10000178	228	11	0	0	0	0	1	0	0	0	0	0	0
CGI_10000180	573	2	173	291	255	184	165	174	157	300	155	0	241
CGI_10000181	339	2	195	164	82	98	61	105	72	178	59	0	56
CGI_10000183	1284	4	1	2	1	0	1	2	14	26	9	19	14
CGI_10000184	435	11	2	3	0	0	0	1	0	1	2	0	0
CGI_10000185	591	11	0	3	2	1	0	0	1	6	2	1	0
CGI_10000186	201	1	3	2	3	2	3	0	1	1	0	2	28
CGI_10000187	1206	1	1	4	10	15	17	33	42	223	113	56	208
CGI_10000190	1479	2	1	1	2	5	1	5	10	12	6	2	17
CGI_10000191	435	1	42	49	25	20	22	16	14	49	15	8	29
CGI_10000192	333	2	14	10	4	6	6	9	8	10	7	4	11
CGI_10000195	246	2	70	35	17	9	16	38	26	116	75	62	62
CGI_10000196	1221	10	7	12	7	1	3	9	9	31	16	3	17
CGI_10000197	258	11	0	0	0	0	0	0	1	0	0	0	0
CGI_10000198	219	5	144	95	39	14	24	16	24	35	15	4	29
CGI_10000200	543	5	0	0	0	0	0	0	0	2	0	0	0
CGI_10000206	420	4	0	0	4	0	2	2	1	14	9	3	14
CGI_10000209	366	11	111	74	64	57	48	50	37	96	37	85	49
CGI_10000211	462	11	14	11	1	1	0	1	7	2	1	0	6
CGI_10000212	567	1	0	2	0	2	1	1	0	0	0	0	5
CGI_10000213	606	2	0	1	0	0	0	0	1	11	3	0	12
CGI_10000214	519	1	11	1	0	0	0	0	2	0	0	0	0
CGI_10000215	1209	2	216	160	119	104	80	77	50	181	74	11	123
CGI_10000216	1152	1	0	0	0	0	1	1	1	15	9	38	27
CGI_10000218	480	2	41	63	200	100	26	21	15	37	13	7	9
CGI_10000219	201	11	30	82	62	54	49	53	43	123	36	53	47
CGI_10000225	477	1	0	1	0	0	0	0	1	2	0	5	4
CGI_10000226	354	5	1	0	0	1	3	1	4	26	13	9	31
CGI_10000227	189	5	0	0	1	2	2	5	11	3	4	3	0
CGI_10000228	399	5	44	48	60	56	47	91	57	47	33	0	17
CGI_10000229	1650	1	37	91	81	92	73	120	110	586	208	63	352
CGI_10000232	363	11	0	0	0	0	0	0	0	4	10	36	37
CGI_10000235	396	2	100	68	48	79	94	109	77	403	199	55	237
CGI_10000236	687	1	7	20	40	32	33	57	64	206	78	21	118
CGI_10000237	576	1	4238	2310	842	765	572	758	563	1190	666	583	730
CGI_10000240	378	11	1185	698	97	67	34	39	18	34	13	7	11
CGI_10000241	417	6	0	0	1	0	0	0	1	4	11	35	74
CGI_10000242	708	1	174	244	197	187	60	94	40	184	86	11	98
CGI_10000243	222	11	2	0	0	0	0	1	0	1	4	1	3
CGI_10000244	765	6	19	34	30	48	55	73	86	230	113	28	161
CGI_10000245	159	10	0	0	0	1	5	30	27	79	28	40	97
CGI_10000246	618	1	0	0	0	1	0	2	9	16	10	60	44
CGI_10000247	1125	1	44	39	42	74	49	89	80	151	82	144	105
CGI_10000248	1209	1	1	1	2	6	9	17	47	139	89	39	61
CGI_10000249	468	5	9	4	1	0	1	0	2	1	0	0	0
CGI_10000258	501	2	14	32	115	188	172	141	144	409	150	43	337
CGI_10000260	204	11	0	0	0	0	0	0	0	0	0	0	2
CGI_10000261	459	2	1	0	0	0	0	0	2	61	37	231	130
CGI_10000262	393	2	614	213	17	14	7	7	9	23	7	3	11
CGI_10000263	375	5	426	392	289	236	143	177	175	420	210	1	270
CGI_10000266	816	2	263	186	149	73	83	113	71	278	86	40	126
CGI_10000267	366	1	27	22	27	26	28	77	29	77	63	5	44
CGI_10000268	267	2	58	142	92	122	69	82	52	156	92	0	70
CGI_10000269	264	11	2	9	48	388	263	57	18	1	0	0	1
CGI_10000270	195	11	1452	4571	1379	578	112	78	25	6	4	2	0
CGI_10000271	333	2	161	140	136	115	59	84	50	287	147	80	98
CGI_10000272	690	11	805	562	847	560	482	409	492	685	438	1789	702
CGI_10000273	645	3	206	473	646	1005	606	608	429	1843	896	3	872
CGI_10000275	687	2	2	0	0	0	0	1	2	6	0	8	8
CGI_10000280	609	1	0	1	1	5	2	8	29	54	24	9	3
CGI_10000281	444	3	3	15	48	77	100	86	95	245	89	89	101
CGI_10000282	381	10	546	411	145	90	49	62	21	173	40	122	91
CGI_10000284	1455	1	149	323	196	206	188	347	239	525	209	278	170
CGI_10000285	285	11	12	73	94	57	54	118	132	164	45	19	43
CGI_10000286	696	2	3	0	0	1	0	0	4	23	1	14	55
CGI_10000287	201	6	1	1	0	0	0	0	0	0	0	0	0
CGI_10000289	2646	2	32	55	57	69	85	131	187	580	249	37	331
CGI_10000291	375	2	75	33	3	1	2	4	11	20	11	17	14
CGI_10000292	285	11	0	0	0	0	0	0	1	0	0	3	1
CGI_10000293	558	2	214	195	202	193	69	84	55	219	100	0	102
CGI_10000294	624	2	9	3	3	2	0	3	2	35	4	14	29
CGI_10000296	399	2	2	7	2	1	1	3	2	3	3	6	3
CGI_10000297	279	8	0	2	2	0	0	1	1	1	0	1	0
CGI_10000299	237	4	0	0	0	0	0	0	0	0	0	1	0
CGI_10000300	2226	11	0	0	0	2	0	0	5	25	15	33	76
CGI_10000301	1662	1	1	3	4	1	9	12	22	131	49	29	97
CGI_10000302	516	6	3	4	2	0	0	0	1	3	1	1	0
CGI_10000303	264	11	1	0	0	2	7	30	86	753	641	229	438
CGI_10000304	336	2	591	403	213	308	164	228	188	1031	418	1087	665
CGI_10000305	492	11	1057	1129	222	196	73	35	12	12	4	2	1
CGI_10000306	435	10	18	15	3	3	3	4	5	5	3	0	0
CGI_10000307	651	1	317	237	133	100	90	94	76	291	116	172	143
CGI_10000308	399	11	3	1	0	0	0	0	0	3	1	2	5
CGI_10000309	327	2	39	31	13	27	17	21	9	40	20	15	23
CGI_10000310	1713	5	16	54	63	39	84	129	138	345	97	197	88
CGI_10000311	1524	2	4	6	7	3	2	5	10	17	3	3	1
CGI_10000312	372	11	1	2	1	2	2	1	1	3	3	1	0
CGI_10000313	285	2	46	73	56	45	52	43	49	102	44	20	48
CGI_10000314	222	11	0	0	0	0	0	0	0	7	3	2	1
CGI_10000315	363	9	103	115	72	32	30	21	48	56	38	49	39
CGI_10000316	237	11	0	0	2	5	6	4	13	29	12	0	8
CGI_10000317	1917	5	31	41	8	2	6	16	20	82	27	15	51
CGI_10000318	624	2	0	0	0	0	0	0	0	2	1	6	1
CGI_10000319	1068	4	0	0	0	0	0	0	1	13	4	4	3
CGI_10000320	279	11	4	6	5	0	0	1	0	0	0	0	0
CGI_10000321	621	2	482	490	275	190	100	117	156	599	177	280	282
CGI_10000323	204	11	0	0	0	0	0	0	0	0	0	0	1
CGI_10000324	348	5	0	0	0	0	0	0	0	11	6	5	12
CGI_10000325	333	6	129	68	14	15	10	8	7	16	8	25	8
CGI_10000326	195	3	24	18	0	1	6	10	17	36	19	26	7
CGI_10000327	396	11	1	0	0	0	0	0	0	4	2	2	1
CGI_10000328	333	5	43	23	10	4	4	8	9	10	5	9	5
CGI_10000329	642	10	0	0	0	0	0	0	0	0	1	2	6
CGI_10000330	330	11	6	2	3	6	6	12	5	18	13	2	10
CGI_10000331	261	8	0	0	0	0	0	0	0	1	1	4	0
CGI_10000332	345	2	15	6	7	6	17	11	13	32	23	7	15
CGI_10000333	264	5	1321	677	55	26	23	30	22	47	22	18	27
CGI_10000334	2427	1	9	4	0	12	18	22	40	195	70	155	212
CGI_10000335	324	3	0	0	0	0	0	0	0	0	0	0	8
CGI_10000336	441	11	2	30	36	45	74	76	73	78	37	55	32
CGI_10000337	222	11	167	135	148	237	143	293	293	999	608	462	352
CGI_10000338	933	2	0	0	1	7	8	7	13	128	42	83	228
CGI_10000339	1206	1	1	5	3	4	6	8	11	83	30	17	62
CGI_10000340	471	2	4	2	3	2	2	5	6	35	18	24	16
CGI_10000341	885	1	1	4	4	4	6	12	8	134	38	14	90
CGI_10000342	351	5	0	0	0	0	0	0	0	1	1	0	3
CGI_10000343	420	4	0	0	0	0	0	0	0	0	1	4	3
CGI_10000347	333	9	78	89	47	43	49	76	57	199	66	112	62
CGI_10000348	399	9	0	0	0	0	0	0	0	0	0	2	3
CGI_10000349	321	2	864	748	215	120	66	72	32	107	60	29	69
CGI_10000350	1671	1	43	102	61	51	59	61	63	409	155	41	277
CGI_10000353	303	5	3	3	13	26	26	63	84	136	43	92	26
CGI_10000354	252	2	0	3	13	45	29	71	51	91	40	52	18
CGI_10000355	762	2	65	96	52	52	64	78	69	348	127	31	167
CGI_10000356	351	8	5	2	4	2	1	5	1	6	4	9	3
CGI_10000357	327	11	0	0	2	0	0	1	3	11	2	10	4
CGI_10000358	372	11	62	39	8	7	8	21	24	25	14	10	23
CGI_10000359	474	1	1	0	0	0	0	0	0	0	1	1	1
CGI_10000360	984	2	927	1041	915	556	219	278	80	216	126	28	76
CGI_10000362	1662	1	3	16	29	31	40	71	67	421	204	79	297
CGI_10000364	480	11	0	0	0	0	0	1	0	2	0	3	6
CGI_10000365	471	10	2	0	1	0	0	0	0	0	0	0	2
CGI_10000367	738	4	1	0	2	0	1	0	0	1	0	1	2
CGI_10000368	324	4	15	56	24	20	16	27	10	14	5	0	6
CGI_10000369	249	2	239	154	41	41	25	37	20	147	61	2	45
CGI_10000370	1956	5	6948	4150	425	162	75	88	37	180	58	6	55
CGI_10000371	174	1	12	20	10	13	7	11	8	34	14	25	18
CGI_10000372	321	9	12	32	33	12	11	21	17	50	16	0	42
CGI_10000374	1584	3	1291	794	304	443	661	860	1043	1174	617	286	565
CGI_10000376	489	2	17	8	4	11	6	7	5	3	0	1	0
CGI_10000377	408	11	3410	9738	2728	1151	259	143	62	22	14	20	5
CGI_10000378	831	2	2224	3034	1244	509	137	61	14	9	1	2	12
CGI_10000379	561	6	12	4	3	1	1	1	1	2	2	1	2
CGI_10000380	222	1	2	65	52	38	27	56	43	90	36	83	58
CGI_10000381	645	2	219	210	189	308	203	292	244	864	313	525	414
CGI_10000388	354	11	0	0	0	0	0	0	0	5	3	5	10
CGI_10000389	492	4	1	1	1	0	2	3	0	0	1	29	56
CGI_10000390	261	11	27	31	12	17	15	11	12	26	25	26	9
CGI_10000392	900	1	5	2	0	0	1	2	1	5	2	3	0
CGI_10000393	249	11	5	7	1	3	1	4	3	9	6	0	13
CGI_10000394	720	11	0	0	0	0	0	0	0	9	6	44	16
CGI_10000395	225	9	0	3	0	0	0	0	0	1	0	0	0
CGI_10000396	582	7	1	1	1	1	0	1	0	2	0	7	0
CGI_10000397	354	11	1	7	0	0	0	0	0	0	0	0	0
CGI_10000398	261	11	1	7	0	0	0	0	0	0	0	0	0
CGI_10000399	435	11	2	5	1	0	0	0	0	0	0	0	0
CGI_10000400	678	10	1	0	0	3	0	1	1	5	2	1	2
CGI_10000402	570	2	53	58	199	316	306	497	303	1168	550	878	1486
CGI_10000403	396	4	0	1	2	0	1	24	50	370	206	8	56
CGI_10000404	591	6	14	33	62	71	36	64	40	199	107	31	72
CGI_10000405	633	1	709	588	214	291	139	199	126	499	176	47	186
CGI_10000406	504	10	1	2	0	0	0	0	0	1	2	15	2
CGI_10000408	639	2	4	0	2	12	8	14	72	783	343	140	654
CGI_10000409	555	4	0	0	0	0	0	0	0	4	1	0	1
CGI_10000411	489	11	0	0	0	0	0	0	1	2	1	0	3
CGI_10000413	972	9	14	34	25	48	41	59	68	157	97	134	360
CGI_10000414	723	1	1	2	0	0	0	0	1	1	0	0	0
CGI_10000415	981	5	7	12	4	14	26	26	21	7	3	5	18
CGI_10000416	450	1	2	2	0	1	0	1	1	1	0	5	1
CGI_10000417	684	1	0	0	0	0	1	0	4	12	54	28	85
CGI_10000419	522	8	0	1	0	0	0	0	0	1	0	0	0
CGI_10000420	534	6	1	0	0	0	0	0	0	0	0	0	0
CGI_10000422	279	11	229	66	3	3	1	3	7	9	4	0	2
CGI_10000423	585	1	34	23	29	30	23	33	8	57	18	6	17
CGI_10000424	174	11	0	0	0	0	0	0	0	0	0	1	0
CGI_10000425	744	1	126	95	142	172	70	93	84	439	212	68	224
CGI_10000426	1689	2	40	110	100	125	146	271	368	921	508	48	494
CGI_10000427	894	1	13	17	30	31	45	70	65	194	110	17	94
CGI_10000428	279	1	21	9	23	17	10	15	23	79	20	43	20
CGI_10000429	186	11	0	0	0	0	0	1	1	17	2	2	3
CGI_10000430	540	2	11	5	13	19	29	49	48	68	20	32	57
CGI_10000433	192	11	6	3	3	3	4	2	3	23	8	5	7
CGI_10000434	405	1	4	220	556	672	278	183	42	20	19	13	26
CGI_10000436	324	11	249	33	35	21	13	18	11	41	20	30	16
CGI_10000440	375	1	6	9	15	24	24	46	291	1297	845	511	339
CGI_10000441	1422	1	66	1348	1674	5256	1242	855	914	3808	1572	2525	4214
CGI_10000443	219	11	6	2	0	0	0	0	1	0	0	0	1
CGI_10000444	300	6	0	3	1	0	1	0	2	2	0	2	1
CGI_10000445	369	10	0	3	13	19	10	8	16	28	7	12	6
CGI_10000446	546	3	0	1	0	0	0	0	1	1	3	0	11
CGI_10000452	744	11	43	418	118	50	18	35	26	54	33	7	52
CGI_10000454	270	1	2	1	0	0	0	0	0	0	0	0	1
CGI_10000455	765	1	309	149	16	24	9	19	15	27	31	60	24
CGI_10000456	438	1	27	12	11	22	32	51	42	113	47	41	42
CGI_10000457	603	2	29	42	15	18	15	22	20	67	33	6	36
CGI_10000460	2544	1	196	142	91	96	143	219	261	502	248	77	275
CGI_10000462	600	1	65	54	26	35	26	7	16	54	46	24	98
CGI_10000463	519	11	0	0	0	0	0	3	16	179	98	70	101
CGI_10000464	378	1	9	3	0	0	0	0	1	21	6	9	12
CGI_10000465	303	3	0	0	0	0	0	0	0	3	1	0	0
CGI_10000466	807	1	24	20	82	70	45	85	81	261	178	114	239
CGI_10000467	1194	2	0	0	0	0	0	0	0	1	0	1	0
CGI_10000469	915	1	0	0	1	0	0	0	0	0	0	0	0
CGI_10000471	996	1	0	0	0	0	0	0	1	0	0	0	0
CGI_10000472	828	1	16	40	47	65	35	52	104	164	66	65	91
CGI_10000473	360	6	0	0	2	7	1	8	12	28	11	15	18
CGI_10000474	882	1	1	1	1	1	1	10	12	8	5	6	6
CGI_10000475	582	1	0	2	2	1	9	10	22	45	20	2	24
CGI_10000476	396	11	29	19	14	9	21	17	45	57	25	5	24
CGI_10000477	339	11	275	201	73	107	159	239	271	273	165	59	124
CGI_10000478	879	1	3	0	0	0	0	0	0	0	5	20	200
CGI_10000483	348	7	22	15	0	0	0	3	56	695	432	269	352
CGI_10000485	882	2	146	104	32	26	17	20	14	30	14	21	19
CGI_10000486	1656	4	54	114	116	142	129	209	266	711	374	63	423
CGI_10000487	570	2	124	269	228	228	136	167	103	329	199	131	157
CGI_10000488	1377	4	0	1	0	0	0	4	41	43	40	77	45
CGI_10000490	231	11	0	0	0	0	0	0	0	1	0	0	0
CGI_10000491	168	3	1	8	3	4	1	8	12	13	9	27	12
CGI_10000492	486	2	0	0	0	0	0	0	0	2	1	18	7
CGI_10000493	408	4	83	666	330	244	123	104	82	120	59	7	99
CGI_10000494	714	1	53	45	39	44	38	75	120	497	227	118	197
CGI_10000495	261	11	0	0	0	0	0	1	0	1	0	0	1
CGI_10000496	426	2	202	149	250	387	196	171	97	186	95	103	97
CGI_10000499	246	11	0	0	0	5	47	23	60	18	12	1	7
CGI_10000500	1122	4	10	12	1	3	0	0	0	7	1	4	1
CGI_10000501	225	4	0	0	0	0	0	0	0	0	0	1	0
CGI_10000502	336	11	13	8	0	2	0	0	1	5	22	31	59
CGI_10000503	1104	1	3	2	20	42	14	12	317	1638	349	554	49
CGI_10000504	258	6	27	18	5	12	8	13	8	53	17	24	21
CGI_10000505	519	11	13	0	4	6	0	1	2	1	0	0	0
CGI_10000506	609	2	0	0	0	0	0	0	0	0	0	1	0
CGI_10000508	1389	1	0	1	854	2912	1506	597	238	468	228	587	77
CGI_10000509	969	11	9	1	0	0	6	1	13	289	114	192	319
CGI_10000510	657	1	1	2	9	3	0	1	1	7	1	4	6
CGI_10000511	228	11	0	0	0	0	0	0	0	47	0	9	0
CGI_10000512	393	7	2	2	0	0	0	0	2	2	0	1	0
CGI_10000519	873	10	6	1	0	0	0	1	1	1	2	1	3
CGI_10000520	843	6	26	23	52	13	37	21	25	50	14	20	13
CGI_10000521	447	6	1	0	0	0	0	0	0	0	0	1	3
CGI_10000522	759	2	102	124	47	42	60	94	102	94	43	16	48
CGI_10000524	816	10	1	0	0	4	3	0	49	11	1	2	3
CGI_10000525	435	5	0	0	5	7	1	6	4	4	4	3	2
CGI_10000526	702	8	0	8	1	1	3	2	0	0	1	0	0
CGI_10000527	534	11	3	0	2	0	1	0	0	3	0	2	8
CGI_10000529	198	11	0	0	0	0	0	0	0	0	0	0	1
CGI_10000533	978	10	4044	1939	372	502	717	911	874	1340	788	1039	559
CGI_10000534	381	5	3	14	0	0	1	2	2	9	4	3	1
CGI_10000535	957	4	0	0	0	0	0	0	0	0	0	3	3
CGI_10000536	420	5	2000	867	66	107	116	370	326	592	327	411	216
CGI_10000537	285	2	72	27	7	5	9	7	2	12	7	10	5
CGI_10000538	282	11	3	1	1	0	2	0	0	1	1	1	0
CGI_10000539	189	11	3	2	1	0	0	1	0	1	0	0	1
CGI_10000540	273	2	161	75	15	11	12	17	11	38	23	9	39
CGI_10000541	615	1	106	112	57	106	103	135	154	157	105	119	58
CGI_10000542	1701	4	90	118	49	52	51	120	266	1122	519	234	1004
CGI_10000543	546	9	1	2	0	0	0	0	1	1	1	0	2
CGI_10000544	426	2	0	0	0	0	1	4	5	15	7	9	6
CGI_10000545	360	1	0	0	4	0	0	1	3	22	16	2	23
CGI_10000546	213	4	0	0	0	0	0	1	0	0	0	0	0
CGI_10000547	240	9	1	3	4	1	1	7	6	4	0	1	3
CGI_10000548	186	6	0	0	0	0	0	0	0	1	3	0	5
CGI_10000551	759	6	16	15	4	6	5	3	7	21	12	10	8
CGI_10000552	519	2	110	61	68	64	49	88	55	229	75	17	140
CGI_10000553	864	2	0	0	0	0	0	0	0	6	7	1	24
CGI_10000554	510	2	0	2	0	0	0	0	0	0	0	0	0
CGI_10000555	459	2	0	0	0	0	0	0	1	68	38	71	75
CGI_10000556	231	11	14	8	5	2	6	8	12	24	19	26	11
CGI_10000557	525	11	0	0	0	0	0	0	0	14	2	4	6
CGI_10000558	1647	6	2	0	2	0	0	0	0	0	0	0	1
CGI_10000560	1227	1	12	16	7	3	7	15	9	11	11	4	7
CGI_10000561	1143	2	110	34	24	30	30	33	30	76	28	48	38
CGI_10000562	429	1	2	0	0	0	0	0	0	0	1	41	9
CGI_10000563	537	2	0	0	0	0	0	0	0	1	0	2	3
CGI_10000571	276	11	3	5	1	1	1	0	1	1	0	2	4
CGI_10000572	669	1	2	5	0	0	1	2	0	3	5	1	2
CGI_10000573	276	2	368	343	308	296	382	627	946	3308	1248	3106	2504
CGI_10000575	261	11	0	0	0	0	0	1	1	5	3	11	1
CGI_10000576	432	2	1	1	1	1	1	2	19	497	245	31	223
CGI_10000577	1599	2	706	316	96	51	42	81	49	117	51	62	83
CGI_10000578	156	11	17	51	62	16	26	30	21	33	13	0	21
CGI_10000579	1122	5	72	311	261	98	161	163	97	207	81	29	99
CGI_10000580	1398	1	1	3	4	9	12	18	48	133	75	110	152
CGI_10000581	729	2	447	594	605	837	279	521	357	690	317	437	275
CGI_10000582	546	9	95	72	33	26	18	33	26	45	22	25	15
CGI_10000585	468	2	195	147	137	108	102	98	63	214	114	98	137
CGI_10000587	339	11	0	0	0	0	0	0	0	2	0	1	2
CGI_10000588	918	2	76	155	145	106	63	100	96	325	159	3	158
CGI_10000589	225	11	0	0	0	80	39	16	9	11	5	0	0
CGI_10000590	2019	1	790	309	42	33	29	49	42	244	135	123	92
CGI_10000591	759	2	134	146	78	119	123	192	215	260	202	233	190
CGI_10000592	285	11	0	1	0	0	0	0	0	0	0	0	0
CGI_10000593	618	4	3	0	1	3	0	4	3	3	0	8	5
CGI_10000594	387	4	520	287	56	45	24	37	19	49	29	41	26
CGI_10000595	504	1	310	279	500	734	624	1191	1455	6731	2502	36	7656
CGI_10000596	1218	1	1	0	26	75	48	50	51	64	10	66	7
CGI_10000597	237	11	0	2	1	0	0	0	1	1	0	0	0
CGI_10000598	258	11	3	1	1	2	0	0	0	0	0	0	1
CGI_10000599	369	1	0	0	0	0	0	0	1	6	1	2	4
CGI_10000600	312	11	0	0	0	0	0	0	1	1	0	0	0
CGI_10000601	1341	10	4	32	1	3	16	15	38	185	66	65	25
CGI_10000602	348	1	153	120	182	478	248	304	385	601	403	38	594
CGI_10000603	528	11	4	1	2	1	2	3	3	4	1	26	4
CGI_10000604	771	2	0	0	0	0	2	0	0	19	4	5	0
CGI_10000605	363	2	52	64	94	164	55	122	85	259	117	201	114
CGI_10000606	1665	1	2	12	13	19	28	49	58	394	167	85	298
CGI_10000607	327	2	0	13	9	11	5	11	54	182	78	46	4
CGI_10000608	162	11	0	0	0	0	0	0	0	0	0	8	0
CGI_10000609	2241	6	24543	17580	4238	2215	2197	2372	2060	4175	2149	533	1927
CGI_10000610	1140	1	854	502	514	294	275	399	548	877	446	5	568
CGI_10000611	453	2	132	144	182	201	171	243	199	638	270	579	311
CGI_10000612	159	11	20	18	17	25	20	44	48	233	90	209	206
CGI_10000615	297	1	113	71	67	44	45	62	57	249	125	168	176
CGI_10000616	330	6	310	854	407	213	178	143	147	263	105	148	114
CGI_10000618	366	6	1035	828	444	430	223	249	177	334	174	214	263
CGI_10000619	924	2	47	126	116	175	168	239	290	647	353	46	301
CGI_10000623	378	11	1	0	0	0	2	7	13	19	6	10	12
CGI_10000625	261	11	6	3	0	0	0	1	0	4	2	1	2
CGI_10000626	240	2	0	0	0	0	0	2	0	12	2	4	3
CGI_10000627	372	2	239	114	36	57	52	55	28	98	66	42	52
CGI_10000628	369	2	4	0	2	4	2	2	8	6	3	5	5
CGI_10000629	597	5	54	25	2	1	5	9	1	4	1	1	1
CGI_10000630	954	1	50	7	4	5	5	6	10	33	12	6	14
CGI_10000631	372	1	1	1	0	5	14	135	255	353	134	10	162
CGI_10000633	285	2	5016	3914	1478	601	571	522	300	714	402	623	520
CGI_10000634	372	10	17	13	28	33	36	29	32	80	35	32	51
CGI_10000635	261	11	7	4	3	2	9	8	11	36	16	2	18
CGI_10000636	885	6	16	14	9	43	24	16	6	10	0	2	0
CGI_10000637	600	10	169	83	29	13	15	15	12	32	25	36	20
CGI_10000639	1164	2	170	70	29	57	28	48	32	130	61	52	70
CGI_10000640	912	1	68	74	28	24	17	38	27	53	34	15	19
CGI_10000641	300	1	34	56	18	13	13	27	28	41	19	31	22
CGI_10000642	423	6	16	22	8	9	9	10	4	40	14	2	6
CGI_10000643	552	2	0	1	0	0	0	0	0	0	0	0	1
CGI_10000644	456	11	1	0	0	0	0	1	1	1	0	0	1
CGI_10000645	1131	5	1097	469	174	194	123	139	123	173	85	120	107
CGI_10000646	360	1	2	31	14	5	3	23	14	52	22	14	43
CGI_10000647	423	4	0	0	0	0	0	0	1	1	0	1	1
CGI_10000649	1821	2	70	36	5	13	27	98	304	941	468	1612	272
CGI_10000655	369	11	4	11	6	2	3	3	4	3	4	7	3
CGI_10000656	201	11	0	0	0	0	0	0	0	0	0	1	0
CGI_10000657	372	11	2	2	0	1	0	2	1	2	1	0	5
CGI_10000658	546	2	7	8	27	2	1	1	4	2	0	3	2
CGI_10000659	156	2	89	47	36	29	14	17	14	51	22	20	17
CGI_10000660	300	2	107	55	35	28	13	26	13	74	25	29	19
CGI_10000661	825	2	0	0	0	0	0	1	0	11	13	10	19
CGI_10000662	948	1	4	3	0	1	0	0	0	3	3	3	5
CGI_10000663	267	6	1	8	9	2	1	5	1	7	4	3	5
CGI_10000664	219	11	0	0	0	0	0	1	0	5	2	1	3
CGI_10000665	522	6	17	10	5	7	7	16	15	26	8	6	10
CGI_10000667	375	6	0	1	10	20	10	12	11	4	3	6	21
CGI_10000668	372	5	1	0	5	13	4	2	2	4	0	2	3
CGI_10000669	1557	1	203	122	24	32	42	109	233	2290	1083	1146	1180
CGI_10000670	216	11	28	19	2	9	7	13	4	20	7	4	17
CGI_10000671	324	11	0	0	0	0	0	1	0	7	1	1	1
CGI_10000672	693	4	0	0	0	0	0	0	0	0	0	1	10
CGI_10000675	2064	2	1956	1568	424	373	330	416	510	646	458	88	446
CGI_10000676	1005	2	291	234	56	47	44	47	60	91	48	31	65
CGI_10000677	804	6	1	3	2	1	6	5	16	110	71	74	24
CGI_10000678	240	11	0	1	0	0	0	4	17	17	2	1	1
CGI_10000679	504	11	0	2	1	1	3	12	34	30	6	2	0
CGI_10000680	489	10	0	10	11	6	5	7	13	10	6	9	5
CGI_10000681	279	3	58	35	10	16	9	14	14	58	15	22	22
CGI_10000682	468	1	35	11	8	7	6	3	9	28	19	13	6
CGI_10000683	948	1	124	40	27	25	21	29	34	102	65	53	50
CGI_10000684	405	2	131	168	152	148	121	206	116	590	277	0	432
CGI_10000686	279	11	17	6	3	5	1	2	4	6	4	6	7
CGI_10000687	1554	10	61	7	13	7	6	15	8	36	11	34	22
CGI_10000688	1614	1	0	0	0	0	1	8	8	85	47	23	29
CGI_10000689	270	11	0	0	0	0	0	1	0	0	0	0	2
CGI_10000690	639	1	407	226	187	305	223	358	423	1973	909	310	1036
CGI_10000691	690	1	1439	1133	538	529	376	606	468	1716	842	165	477
CGI_10000692	1665	1	1	7	18	17	43	57	72	422	230	107	334
CGI_10000693	321	3	0	0	0	1	0	0	0	4	4	13	5
CGI_10000695	1215	1	0	0	0	0	0	0	0	19	11	8	14
CGI_10000696	1296	1	5	7	22	43	43	53	45	107	59	161	91
CGI_10000697	1491	2	1900	803	407	141	92	145	180	473	173	117	268
CGI_10000698	654	1	0	0	0	8	42	324	197	298	184	10	39
CGI_10000699	1374	5	44	41	55	69	63	92	61	187	75	11	98
CGI_10000700	150	11	0	0	0	0	0	1	0	0	0	0	0
CGI_10000701	2424	1	7961	4343	256	71	96	86	118	305	161	165	170
CGI_10000702	516	6	5	91	72	23	8	3	3	2	6	3	1
CGI_10000703	426	11	0	0	1	0	0	0	2	1	0	0	0
CGI_10000705	615	6	5	6	3	3	3	5	1	7	4	7	2
CGI_10000706	2802	11	129	154	2638	8188	3297	1171	467	984	359	606	207
CGI_10000707	1212	6	1881	564	34	26	33	53	53	105	50	62	45
CGI_10000708	381	11	0	0	0	0	0	1	10	91	33	38	29
CGI_10000709	1089	1	0	0	0	0	1	2	1	23	1	0	0
CGI_10000712	621	10	0	0	0	0	0	3	3	60	50	110	137
CGI_10000713	744	1	145	77	26	18	20	25	15	49	25	47	44
CGI_10000714	447	5	0	0	5	2	12	11	7	10	2	5	0
CGI_10000715	606	1	33	22	8	16	11	161	112	57	17	76	31
CGI_10000717	585	6	0	0	0	0	0	0	0	0	1	0	2
CGI_10000718	408	11	0	0	0	0	0	0	0	1	1	0	2
CGI_10000719	417	11	0	0	0	1	1	2	18	13	6	3	5
CGI_10000720	1299	1	1721	666	19	14	8	18	15	50	17	10	20
CGI_10000724	273	2	0	0	1	6	0	0	0	7	2	0	0
CGI_10000725	453	1	1	1	4	128	4	1	3	104	2	1	2
CGI_10000726	162	2	1	0	0	7	1	1	0	0	1	0	0
CGI_10000727	297	1	1	3	2	52	3	0	0	59	1	65	10
CGI_10000730	708	5	3	1	0	2	2	0	1	3	3	1	2
CGI_10000731	474	5	1	0	6	47	18	25	29	30	5	19	11
CGI_10000733	372	2	135	87	69	70	43	64	48	215	87	78	151
CGI_10000735	462	2	88	55	19	17	4	2	2	10	8	1	1
CGI_10000736	453	2	0	0	0	0	0	0	1	0	0	1	0
CGI_10000737	777	1	0	0	2	2	1	1	4	30	9	9	32
CGI_10000738	831	1	18	17	3	10	7	12	10	46	26	13	34
CGI_10000739	225	11	0	0	0	0	0	0	0	0	1	0	4
CGI_10000740	2466	3	38	78	33	20	32	41	56	98	36	60	43
CGI_10000741	603	4	0	0	0	0	0	0	2	19	10	6	11
CGI_10000742	189	3	2	0	1	0	0	0	2	0	0	0	0
CGI_10000743	231	11	5	1	0	0	0	0	0	7	1	0	46
CGI_10000744	954	6	336	315	123	61	56	40	39	80	39	0	43
CGI_10000745	504	1	22	12	3	4	5	18	16	96	39	34	44
CGI_10000746	2136	6	28	110	21	14	12	14	20	39	11	5	10
CGI_10000747	1812	2	160	607	395	375	232	355	248	502	294	41	279
CGI_10000748	1968	1	9	18	11	19	15	21	37	66	32	100	25
CGI_10000749	444	1	0	0	0	1	0	0	0	0	0	0	0
CGI_10000750	1677	1	1	8	3	3	0	2	2	17	9	8	42
CGI_10000751	582	2	96	60	21	35	44	100	115	197	101	142	125
CGI_10000752	231	11	3	1	0	0	0	0	1	1	0	1	0
CGI_10000754	633	10	22	72	92	82	66	70	49	72	28	9	38
CGI_10000755	1911	1	113	289	232	274	321	450	541	1008	511	109	473
CGI_10000756	336	10	3	2	2	1	5	8	13	19	11	54	81
CGI_10000757	390	2	2	0	0	0	0	0	0	0	0	0	38
CGI_10000758	1182	6	0	0	0	0	0	0	0	0	0	0	1
CGI_10000761	873	2	20	21	10	13	26	40	18	70	11	14	32
CGI_10000762	558	1	57	31	13	13	12	12	20	47	23	21	18
CGI_10000763	249	11	0	0	0	0	1	0	12	23	11	2	0
CGI_10000764	657	11	5	0	1	0	1	0	1	77	57	10	3
CGI_10000765	4416	2	26	6	1	4	4	2	1	185	81	13	2
CGI_10000766	810	4	20	16	8	11	5	30	46	87	38	6	12
CGI_10000767	1341	2	815	366	155	170	171	360	466	505	241	290	166
CGI_10000768	1194	2	102	69	41	40	19	41	53	157	55	100	120
CGI_10000769	987	8	1	70	177	196	98	213	270	580	187	197	22
CGI_10000770	633	11	0	0	1	3	1	5	4	13	9	2	8
CGI_10000772	594	3	0	0	0	0	0	0	0	0	0	0	5
CGI_10000773	741	5	0	1	0	3	0	0	2	1	1	0	1
CGI_10000774	375	1	0	0	0	0	0	0	0	2	0	22	31
CGI_10000776	870	2	1135	846	360	399	307	544	396	1034	648	28	517
CGI_10000778	357	2	17	13	4	9	5	10	10	20	4	14	16
CGI_10000779	1167	4	0	9	215	149	52	105	69	157	96	236	107
CGI_10000780	1350	5	3	2	1	1	2	3	1	5	1	1	1
CGI_10000781	300	11	0	1	0	0	0	0	0	1	0	0	0
CGI_10000782	306	1	3	1	0	0	0	0	0	0	0	0	0
CGI_10000783	507	4	4	0	0	0	0	0	0	0	0	0	206
CGI_10000785	612	1	64	145	203	190	129	208	225	426	220	0	234
CGI_10000786	1077	4	56	13	1	0	0	3	1	6	1	2	0
CGI_10000787	150	7	0	2	8	1	2	5	2	4	0	1	4
CGI_10000788	342	1	11	17	17	28	21	39	28	75	35	44	39
CGI_10000789	519	2	100	331	343	380	234	306	395	590	310	404	198
CGI_10000790	453	1	0	0	0	6	6	10	26	63	47	105	52
CGI_10000793	1185	1	15	7	0	2	2	0	8	38	24	58	47
CGI_10000794	909	1	1390	1422	423	179	56	76	67	143	63	27	57
CGI_10000795	900	1	10	7	2	4	8	15	11	44	18	34	28
CGI_10000796	324	11	2	8	6	4	0	4	5	5	3	4	2
CGI_10000804	270	11	3	1	0	0	0	1	1	1	0	0	2
CGI_10000805	687	4	23	3	1	2	1	3	2	11	1	5	7
CGI_10000806	228	11	0	0	0	0	0	1	0	1	0	1	0
CGI_10000807	255	5	0	4	3	2	1	6	3	55	14	19	10
CGI_10000808	489	10	16	5	0	1	2	1	4	4	0	0	6
CGI_10000809	816	1	1	0	0	0	0	0	1	176	57	23	14
CGI_10000810	171	11	0	0	0	0	0	0	0	0	1	0	0
CGI_10000812	810	1	219	83	13	8	16	12	20	47	21	21	30
CGI_10000813	255	11	0	0	0	0	0	0	0	9	3	2	5
CGI_10000815	627	11	0	3	2	4	2	8	4	17	5	10	14
CGI_10000816	384	11	0	0	0	0	0	0	0	10	3	11	11
CGI_10000817	1254	1	3	0	1	2	3	3	5	40	17	4	26
CGI_10000818	3351	1	252	169	126	173	171	272	366	826	360	111	416
CGI_10000819	546	3	0	6	1	2	2	1	3	5	2	2	12
CGI_10000820	213	6	12	9	9	2	2	4	4	6	3	1	4
CGI_10000821	735	1	334	472	180	153	89	97	76	139	60	47	59
CGI_10000822	993	2	1588	622	143	71	76	110	80	207	107	240	138
CGI_10000823	606	6	0	0	0	0	0	0	0	2	0	2	4
CGI_10000824	306	6	0	0	1	0	0	0	0	6	3	7	5
CGI_10000826	501	11	3	1	8	10	17	17	23	24	17	15	20
CGI_10000827	267	2	0	0	0	0	0	0	0	2	3	0	0
CGI_10000828	642	1	0	0	0	0	0	2	2	55	53	23	40
CGI_10000836	372	2	0	0	0	0	0	0	0	0	0	0	1
CGI_10000837	327	1	0	0	0	0	0	0	0	4	0	2	5
CGI_10000838	1239	5	0	0	0	0	0	0	0	6	5	4	0
CGI_10000839	1677	2	8	14	11	7	10	22	30	161	90	24	213
CGI_10000840	972	1	95	32	13	20	8	16	32	42	27	43	37
CGI_10000841	375	1	26	8	4	6	3	7	6	20	10	8	2
CGI_10000843	936	11	0	0	0	0	0	0	0	0	1	1	4
CGI_10000847	273	2	0	0	0	1	0	1	0	4	1	4	2
CGI_10000848	435	11	0	0	0	0	2	0	0	3	0	1	0
CGI_10000850	1218	3	125	156	81	44	50	66	56	110	47	72	84
CGI_10000851	1464	2	54	65	41	28	32	39	22	120	56	62	65
CGI_10000852	360	2	6	3	10	40	25	16	39	116	69	88	98
CGI_10000853	216	11	7	4	9	47	33	28	27	155	72	80	64
CGI_10000854	438	1	0	0	0	0	0	0	2	0	0	15	90
CGI_10000855	324	11	2	0	0	0	0	0	0	21	8	7	10
CGI_10000856	1284	11	81	18	9	11	7	18	3	20	6	23	22
CGI_10000858	645	11	0	1	0	0	1	10	33	62	15	13	4
CGI_10000859	1164	3	244	91	81	39	42	55	60	121	61	92	39
CGI_10000860	1671	1	4	5	2	6	7	8	39	192	177	83	517
CGI_10000861	2004	5	1	1	0	1	0	0	1	8	2	0	3
CGI_10000863	1599	1	1	0	1	0	0	0	2	5	2	11	8
CGI_10000864	900	10	176	271	111	82	69	83	81	270	144	135	118
CGI_10000865	2601	5	586	824	416	242	253	182	265	813	323	505	473
CGI_10000866	246	11	114	85	52	61	43	51	35	75	34	66	29
CGI_10000867	435	4	2	166	119	345	216	287	244	582	261	147	78
CGI_10000870	417	1	0	0	0	0	0	1	0	0	0	4	2
CGI_10000871	1338	6	109	420	249	266	168	243	199	243	113	131	96
CGI_10000872	402	10	3	21	12	15	8	10	6	10	1	0	0
CGI_10000874	1524	6	9	6	3	3	1	0	2	5	4	9	10
CGI_10000875	459	11	4	1	0	0	0	0	1	1	2	3	6
CGI_10000876	306	11	1	0	0	0	0	0	0	1	22	146	12
CGI_10000877	1368	2	34	21	459	261	157	304	186	140	72	160	79
CGI_10000878	510	1	71	53	32	35	16	24	32	73	25	62	64
CGI_10000879	801	1	479	488	282	267	101	111	57	75	29	82	42
CGI_10000880	303	2	136	81	22	8	8	13	9	23	7	26	21
CGI_10000881	357	10	0	0	0	0	0	0	1	1	1	0	0
CGI_10000882	486	11	76	16	9	8	18	19	21	124	52	45	52
CGI_10000883	567	6	0	0	0	0	0	0	0	0	0	0	1
CGI_10000884	954	2	29	6	1	3	1	1	2	9	9	3	17
CGI_10000885	435	9	0	0	0	0	0	0	0	1	0	0	0
CGI_10000886	1536	1	182	149	51	44	30	44	53	264	126	126	172
CGI_10000887	510	11	1	1	0	0	0	3	15	218	72	59	14
CGI_10000888	213	11	0	0	0	0	0	0	0	3	1	1	0
CGI_10000889	234	1	9	4	5	5	6	6	3	27	5	8	7
CGI_10000890	960	6	684	723	248	188	161	167	207	521	282	406	231
CGI_10000891	249	3	0	0	0	0	0	0	0	2	0	0	1
CGI_10000893	1128	1	284	167	87	126	42	107	66	293	135	48	61
CGI_10000894	690	5	4	7	3	1	4	4	1	5	1	8	1
CGI_10000895	534	1	97	38	4	7	8	20	11	36	19	2	22
CGI_10000897	2289	1	1	0	1	0	3	6	19	46	24	18	21
CGI_10000898	327	1	20	12	3	4	13	25	51	127	53	78	94
CGI_10000899	552	6	13	26	9	3	8	9	7	18	2	2	15
CGI_10000900	663	5	83	30	7	5	3	4	7	6	5	5	3
CGI_10000901	186	2	80	34	11	22	9	19	18	40	9	4	15
CGI_10000902	495	2	130	362	152	153	101	144	128	231	131	113	101
CGI_10000903	756	5	90	633	216	184	110	158	163	250	143	163	57
CGI_10000904	711	3	6	1	1	2	0	1	2	2	0	0	1
CGI_10000905	471	2	644	462	295	438	310	434	610	2600	1297	2841	2325
CGI_10000906	936	2	394	314	228	153	120	105	88	158	88	73	74
CGI_10000907	615	1	24	10	7	9	13	22	25	60	38	19	17
CGI_10000908	354	1	20	16	8	3	7	6	9	17	9	0	7
CGI_10000909	540	11	0	0	0	0	0	0	0	0	0	1	6
CGI_10000910	807	6	0	0	0	1	1	3	21	30	27	3	16
CGI_10000911	246	1	1	0	0	0	0	0	0	0	0	0	0
CGI_10000912	2022	5	0	0	0	0	0	0	0	6	3	4	6
CGI_10000913	3705	2	22	6	8	8	12	10	23	40	14	67	56
CGI_10000914	1305	1	0	0	0	0	0	0	0	2	0	1	0
CGI_10000915	1641	2	5	0	0	0	0	1	0	14	15	12	20
CGI_10000916	549	1	1	0	1	0	0	0	0	0	0	1	1
CGI_10000917	426	6	0	1	0	0	0	0	0	0	0	0	0
CGI_10000918	579	1	286	174	40	25	18	30	21	106	43	49	32
CGI_10000919	252	1	0	0	0	0	0	0	0	0	0	0	2
CGI_10000920	930	1	76	37	23	14	31	27	30	116	23	53	29
CGI_10000921	708	2	70	29	24	5	5	0	1	5	0	3	0
CGI_10000922	153	11	0	0	0	0	0	0	0	0	0	0	1
CGI_10000923	288	3	0	0	0	0	0	0	0	1	0	1	1
CGI_10000930	645	11	0	0	0	0	1	0	3	12	2	2	2
CGI_10000931	384	11	0	0	0	0	0	1	0	1	0	1	0
CGI_10000932	306	6	0	0	37	20	10	14	17	12	4	8	8
CGI_10000933	384	1	0	2	6	3	5	3	5	25	8	13	13
CGI_10000934	1341	1	144	207	171	131	91	118	64	254	92	145	153
CGI_10000935	1956	1	246	943	798	825	481	565	500	1077	643	279	518
CGI_10000936	216	1	0	0	0	0	0	0	0	0	0	0	6
CGI_10000937	786	6	12	28	24	17	18	14	12	51	15	25	20
CGI_10000938	1125	1	1	0	0	0	0	0	0	0	1	0	1
CGI_10000940	408	9	0	0	0	0	0	0	0	3	0	2	1
CGI_10000941	1422	2	263	255	238	193	135	141	147	270	133	170	71
CGI_10000942	1413	4	4	6	41	5	3	18	24	33	18	10	5
CGI_10000943	504	10	1	4	2	1	2	4	4	27	16	10	170
CGI_10000944	195	11	1	1	0	0	0	0	0	0	0	1	0
CGI_10000945	294	5	0	0	0	0	0	0	1	0	0	0	0
CGI_10000947	969	2	378	315	144	116	179	295	483	501	203	184	350
CGI_10000948	786	5	28	9	3	4	0	9	5	13	4	3	10
CGI_10000949	273	11	0	0	0	0	0	0	0	902	1033	1722	833
CGI_10000951	957	6	329	238	170	121	149	280	464	666	260	24	249
CGI_10000952	633	2	19	14	19	34	42	42	34	89	24	0	29
CGI_10000953	693	1	404	208	59	72	60	91	95	114	58	74	73
CGI_10000954	1020	1	350	265	180	160	115	167	134	572	258	241	187
CGI_10000955	387	1	39	19	25	10	16	23	19	84	39	48	37
CGI_10000956	300	11	92	59	22	19	14	22	23	68	29	26	17
CGI_10000958	654	4	13	20	11	11	9	4	6	14	3	5	3
CGI_10000959	780	2	3	5	0	0	0	0	1	0	0	0	0
CGI_10000960	426	4	1	0	0	0	0	1	13	101	40	95	77
CGI_10000961	186	11	0	0	0	0	0	1	7	47	21	20	49
CGI_10000964	276	11	0	0	0	0	0	2	0	0	0	16	12
CGI_10000967	795	6	0	1	0	0	0	0	0	1	0	1	0
CGI_10000968	459	11	0	1	0	0	0	0	0	1	2	7	3
CGI_10000972	552	11	1	1	0	0	2	1	1	0	0	2	3
CGI_10000974	1632	1	0	1	0	0	0	0	0	23	12	7	14
CGI_10000975	669	1	152	107	20	17	13	44	46	185	102	148	166
CGI_10000976	195	11	5	5	1	1	3	3	6	5	2	2	0
CGI_10000977	282	3	0	0	0	0	0	0	0	1	0	0	2
CGI_10000978	213	10	287	274	175	172	135	157	164	231	137	155	124
CGI_10000979	540	1	6	10	12	6	13	22	19	56	17	35	12
CGI_10000980	717	2	587	465	373	353	297	277	113	356	164	276	184
CGI_10000981	525	2	0	0	0	0	0	0	0	0	34	347	128
CGI_10000982	231	11	0	0	0	0	0	1	0	7	4	2	11
CGI_10000983	1146	6	22	16	6	2	7	16	12	99	69	62	192
CGI_10000985	837	11	0	0	0	0	0	0	1	7	4	3	4
CGI_10000986	690	1	0	0	0	0	0	0	0	1	5	7	1
CGI_10000987	465	9	0	0	0	0	0	1	1	7	4	0	3
CGI_10000988	756	3	0	8	2	2	2	0	2	3	2	0	10
CGI_10000989	189	11	0	1	0	0	0	0	0	0	0	0	0
CGI_10000990	780	4	0	0	0	2	0	0	1	3	2	4	1
CGI_10000991	384	11	563	621	210	117	48	61	40	50	53	21	35
CGI_10000992	423	11	229	226	107	39	28	22	29	42	17	15	30
CGI_10000993	1029	1	1623	850	161	134	80	114	80	137	69	60	35
CGI_10000994	1635	1	4	4	11	14	18	23	30	320	147	273	278
CGI_10000995	987	2	562	691	408	333	280	347	213	303	155	236	118
CGI_10000997	339	11	0	0	0	0	0	0	0	3	0	0	3
CGI_10000998	1188	2	4	2	3	2	4	3	1	9	7	10	9
CGI_10000999	396	11	0	0	1	0	1	6	3	5	1	3	8
CGI_10001000	357	10	2	0	0	0	2	3	1	13	2	4	7
CGI_10001001	564	1	0	0	0	0	1	0	1	28	3	4	19
CGI_10001002	708	3	32	36	11	9	15	22	21	23	22	1	12
CGI_10001003	1080	1	31	41	4	3	5	4	9	21	4	11	18
CGI_10001004	591	2	194	173	100	59	61	73	67	124	70	118	83
CGI_10001005	1014	2	1602	1229	473	299	177	188	169	499	210	430	385
CGI_10001007	882	6	2	16	3	1	0	0	0	0	2	0	0
CGI_10001008	411	10	5	0	2	0	0	0	1	0	1	14	5
CGI_10001010	1047	2	1757	1534	772	558	364	574	435	1184	478	755	411
CGI_10001011	1146	3	1	1	3	6	2	2	1	39	24	131	136
CGI_10001013	741	2	67	29	28	61	87	133	84	301	168	170	118
CGI_10001014	924	10	0	0	0	1	0	0	0	1	0	0	0
CGI_10001015	2214	2	113	142	236	87	53	67	40	166	71	13	78
CGI_10001016	549	11	0	0	0	0	0	0	0	0	0	0	1
CGI_10001017	300	6	32	23	28	20	20	34	12	69	36	2	54
CGI_10001018	2412	1	3	0	2	0	2	2	13	136	45	64	101
CGI_10001019	477	11	0	0	0	1	0	1	0	39	6	4	6
CGI_10001020	909	11	1	0	0	0	0	0	0	18	8	3	11
CGI_10001021	1674	2	491	256	357	476	287	417	270	495	285	94	182
CGI_10001022	306	2	29	11	1	5	2	7	14	72	27	26	34
CGI_10001023	723	1	0	1	11	32	36	46	14	2	2	6	1
CGI_10001024	321	9	1	0	0	0	1	0	4	0	0	1	0
CGI_10001025	309	2	14	43	19	22	16	25	16	54	13	30	22
CGI_10001026	1476	1	6	4	1	2	12	75	202	749	310	214	205
CGI_10001027	1677	1	0	0	0	3	10	28	34	67	65	34	20
CGI_10001028	1140	10	2	0	1	1	0	0	0	1	0	1	1
CGI_10001039	540	1	0	0	0	11	40	75	58	53	35	77	8
CGI_10001040	183	11	1	1	1	1	0	1	0	2	0	24	2
CGI_10001041	294	2	0	0	0	0	0	0	0	0	0	0	1
CGI_10001042	414	11	16	491	389	88	36	15	4	8	3	8	7
CGI_10001043	441	10	2	12	18	40	20	32	4	5	1	41	109
CGI_10001044	870	1	7	27	15	16	15	17	19	19	2	0	1
CGI_10001045	492	6	0	1	0	0	0	0	1	0	0	2	0
CGI_10001047	1668	1	7	11	29	23	30	38	62	283	94	69	241
CGI_10001048	531	11	0	0	0	0	0	0	0	0	0	6	0
CGI_10001049	780	1	223	298	348	373	168	166	158	350	199	179	270
CGI_10001050	2337	1	270	760	461	308	237	243	200	430	467	657	415
CGI_10001051	1845	1	6	31	48	38	51	76	130	457	139	0	251
CGI_10001052	2094	1	159	83	37	10	25	43	57	149	60	112	127
CGI_10001053	435	1	81	44	9	2	1	1	0	5	0	3	2
CGI_10001056	1737	1	188	323	230	163	94	140	138	345	150	78	289
CGI_10001057	630	2	4	2	2	0	1	1	0	0	0	0	1
CGI_10001058	609	1	4	6	1	1	1	4	0	5	0	1	0
CGI_10001059	570	2	5	3	5	7	14	9	6	27	9	4	24
CGI_10001061	513	10	0	0	0	0	0	0	0	3	3	1	1
CGI_10001063	402	3	0	0	0	0	1	0	0	1	1	12	24
CGI_10001064	1629	3	0	1	2	0	1	0	1	2	1	1	0
CGI_10001065	363	1	294	287	73	24	17	14	22	68	32	1	31
CGI_10001066	957	2	12	8	5	1	3	8	13	75	40	42	100
CGI_10001067	351	10	1	1	0	1	0	1	0	0	0	0	1
CGI_10001068	264	11	1	1	0	0	0	0	0	0	0	0	0
CGI_10001069	507	3	3	0	0	0	2	2	1	2	0	0	1
CGI_10001070	1086	1	27	5	0	0	0	1	0	0	6	36	74
CGI_10001072	471	8	427	282	125	129	47	73	43	59	46	35	35
CGI_10001073	234	9	0	0	0	0	0	1	0	1	0	1	0
CGI_10001074	1290	1	1	0	0	1	0	6	8	48	12	13	11
CGI_10001075	1188	1	5	6	10	9	6	20	19	53	40	87	68
CGI_10001076	2520	3	16	47	55	23	40	46	34	81	33	48	44
CGI_10001077	858	1	0	2	32	28	29	53	34	69	30	35	75
CGI_10001078	744	1	16	4	0	0	0	4	7	6	5	12	32
CGI_10001089	1722	1	2	11	15	11	19	33	47	225	145	65	260
CGI_10001090	387	2	0	0	0	1	0	0	0	1	0	1	11
CGI_10001091	993	11	0	0	0	0	0	0	0	1	0	0	3
CGI_10001092	162	11	0	0	0	1	1	1	1	1	1	7	0
CGI_10001093	312	11	2	20	6	8	3	11	9	2	1	7	5
CGI_10001094	384	1	3	56	15	26	18	34	33	13	6	36	21
CGI_10001095	687	11	3	2	685	19875	5492	532	153	4	5	6	1
CGI_10001097	987	2	1	1	1	4	2	1	1	745	1122	969	114
CGI_10001099	231	11	0	0	0	0	0	0	1	0	0	0	1
CGI_10001100	1671	1	21	67	93	75	103	166	247	844	322	70	623
CGI_10001102	1716	1	11	29	24	19	23	19	43	222	85	31	135
CGI_10001106	300	1	188	137	205	310	309	480	600	2506	823	0	2496
CGI_10001107	1926	1	499	565	929	716	369	470	388	1191	556	8	718
CGI_10001108	1326	2	4	3	6	0	0	6	15	31	17	18	28
CGI_10001109	651	1	2213	1414	311	189	135	244	135	370	327	278	74
CGI_10001110	1230	4	2425	3102	1389	1260	777	774	639	1014	586	1034	584
CGI_10001111	1443	2	1355	1331	98	67	77	88	75	143	31	119	84
CGI_10001112	435	11	0	0	0	0	0	0	0	0	1	4	1
CGI_10001113	315	11	0	1	0	0	0	0	0	0	0	1	0
CGI_10001114	3933	11	501	250	31	25	40	42	50	171	86	150	85
CGI_10001115	897	1	10	41	29	35	31	33	28	33	5	1	2
CGI_10001116	993	1	29	60	65	73	77	117	156	416	212	38	268
CGI_10001117	357	1	1	53	24	6	0	0	0	12	21	16	2
CGI_10001118	219	1	1	14	8	3	1	1	0	9	8	5	0
CGI_10001119	834	1	18	12	6	7	15	18	6	3	1	3	1
CGI_10001120	426	11	1	1	2	0	0	0	1	0	0	1	0
CGI_10001121	1188	1	0	3	0	1	0	0	0	1	0	10	5
CGI_10001122	726	1	5	5	0	2	0	0	5	15	5	5	6
CGI_10001123	2082	1	53	15	8	14	15	12	15	38	25	36	73
CGI_10001124	591	10	0	3	1	1	0	0	0	1	2	2	0
CGI_10001125	549	1	0	0	0	0	0	0	1	1	0	0	0
CGI_10001126	813	1	617	196	74	100	124	166	207	645	281	441	334
CGI_10001127	591	11	336	143	18	48	73	102	128	291	186	170	99
CGI_10001128	1746	1	1	3	2	4	1	6	6	109	31	14	69
CGI_10001129	258	10	2	11	67	41	16	12	21	86	21	30	24
CGI_10001130	483	1	8	5	7	8	0	7	6	30	13	8	9
CGI_10001131	249	1	1	2	3	1	2	5	6	4	2	4	4
CGI_10001132	1875	2	48	12	4	5	8	10	7	12	15	2	8
CGI_10001134	243	11	2	0	0	0	0	0	0	0	0	0	0
CGI_10001135	207	5	1	3	1	1	4	7	5	36	15	6	19
CGI_10001136	1374	1	3	10	8	8	3	29	46	92	98	345	176
CGI_10001137	333	1	0	0	1	9	31	45	39	44	21	0	12
CGI_10001138	2511	2	68	99	75	42	59	128	122	227	138	122	98
CGI_10001150	732	2	39	36	30	32	28	44	23	60	21	28	26
CGI_10001151	1122	1	66	42	25	21	14	36	47	110	47	2	57
CGI_10001152	690	4	0	3	23	62	57	98	46	113	68	0	42
CGI_10001153	360	6	0	0	1	0	0	0	1	0	1	0	0
CGI_10001154	399	2	2	4	0	1	3	2	4	3	1	0	0
CGI_10001155	273	11	5	9	7	5	1	3	0	2	0	1	3
CGI_10001156	414	11	3	0	0	0	0	1	0	0	2	0	0
CGI_10001157	876	1	94	53	45	34	40	74	33	104	30	18	25
CGI_10001160	564	7	4	0	1	0	3	3	1	0	1	0	0
CGI_10001161	771	6	46	9	4	2	2	5	4	15	2	1	17
CGI_10001163	1698	11	0	0	0	0	0	1	0	2	0	1	1
CGI_10001164	714	9	2	8	8	4	2	0	1	2	1	1	0
CGI_10001165	369	2	3714	3956	2466	2139	869	1178	443	730	361	603	479
CGI_10001166	237	11	1	0	1	0	0	1	7	0	0	1	2
CGI_10001167	1782	1	0	8	4	4	1	4	5	60	22	2	29
CGI_10001168	381	11	0	0	0	0	2	1	0	0	0	22	0
CGI_10001169	435	11	0	0	0	0	0	0	1	0	0	0	1
CGI_10001171	201	11	9	3	3	0	1	5	10	6	1	5	2
CGI_10001173	1596	1	1	1	0	0	0	5	9	43	13	2	5
CGI_10001174	1314	10	0	0	0	1	1	13	19	60	24	58	46
CGI_10001175	906	1	84	242	151	132	89	109	112	205	83	130	72
CGI_10001176	168	8	0	0	0	0	0	2	0	2	0	1	0
CGI_10001177	903	1	5	8	2	5	3	7	5	22	8	7	16
CGI_10001178	372	5	1	0	0	0	0	0	1	1	1	1	0
CGI_10001179	294	11	0	0	0	0	0	0	0	0	0	1	0
CGI_10001180	339	11	2	0	0	1	0	2	0	2	2	0	1
CGI_10001181	483	1	25	40	42	39	23	21	11	30	20	2	15
CGI_10001182	2097	1	9	28	44	42	64	104	135	443	154	24	313
CGI_10001183	1023	5	2	3	4	11	16	91	91	216	108	64	57
CGI_10001184	861	1	0	5	4	5	8	10	4	36	12	13	26
CGI_10001185	1407	2	0	0	0	1	2	1	5	9	2	16	13
CGI_10001186	459	1	131	47	6	3	2	6	5	17	11	3	7
CGI_10001187	1248	1	38	13	9	12	11	20	25	109	67	81	88
CGI_10001188	1152	11	4	4	3	6	4	6	46	134	90	146	36
CGI_10001189	942	1	0	0	0	1	2	20	38	28	21	86	46
CGI_10001190	1602	1	66	38	17	30	11	45	152	515	263	232	121
CGI_10001191	1113	4	4	13	22	41	16	20	32	37	11	7	4
CGI_10001192	615	11	4	1	0	1	0	0	0	2	1	1	4
CGI_10001193	783	3	9	2	0	0	0	0	9	5	0	15	4
CGI_10001194	1239	2	11	10	69	29	22	28	29	42	26	17	42
CGI_10001195	1191	2	0	0	0	0	0	1	1	7	2	0	7
CGI_10001198	258	2	0	0	0	0	0	0	0	0	1	0	0
CGI_10001199	387	1	882	687	474	393	214	217	138	399	207	459	317
CGI_10001200	2286	2	809	1117	687	498	290	342	223	613	252	370	236
CGI_10001204	1626	2	20	35	16	9	11	27	34	154	79	36	187
CGI_10001210	294	1	298	107	21	8	11	8	20	21	21	0	20
CGI_10001211	285	11	3	2	0	0	0	20	10	2	0	0	0
CGI_10001212	309	11	0	0	0	0	0	0	0	1	0	1	1
CGI_10001213	1701	11	1	0	1	0	0	0	0	0	0	0	0
CGI_10001214	645	6	0	0	0	0	0	0	0	0	0	0	4
CGI_10001215	222	6	62	26	16	9	13	15	9	2	4	0	6
CGI_10001216	510	6	0	1	1	1	0	2	0	0	0	0	8
CGI_10001217	2823	2	2231	1841	992	458	340	324	379	743	381	675	515
CGI_10001218	333	11	1	0	0	0	0	0	0	0	0	0	0
CGI_10001219	933	11	7	3	7	2	2	1	5	5	4	1	4
CGI_10001220	435	1	0	0	0	0	0	0	1	0	0	1	1
CGI_10001221	660	1	10	6	3	9	5	4	4	15	5	23	8
CGI_10001222	966	2	564	911	893	925	650	705	764	1127	519	798	673
CGI_10001223	1314	2	729	1173	1095	1346	765	876	906	1421	736	1056	696
CGI_10001224	519	4	191	108	48	51	18	15	9	36	19	15	14
CGI_10001225	1011	1	5	5	3	5	0	2	0	8	0	4	7
CGI_10001226	1317	2	0	1	0	1	2	0	1	3	2	9	12
CGI_10001227	1995	2	1291	939	268	318	176	351	341	522	245	327	190
CGI_10001228	1005	1	628	246	19	18	19	27	23	70	32	26	27
CGI_10001230	507	1	39	21	12	5	6	17	7	24	16	0	5
CGI_10001232	426	11	0	0	0	0	0	0	0	0	0	1	0
CGI_10001233	1653	1	2	5	1	0	1	2	0	3	0	0	1
CGI_10001234	1032	11	1	1	0	0	1	1	0	1	0	1	0
CGI_10001235	2742	1	17	43	50	46	51	119	163	483	205	34	267
CGI_10001236	864	2	58	37	23	24	34	36	59	72	39	8	42
CGI_10001237	1305	6	529	342	77	87	97	210	167	198	76	14	63
CGI_10001238	2529	11	55	57	14	46	86	72	121	533	282	11	393
CGI_10001239	714	10	2	2	0	2	3	2	2	4	5	2	2
CGI_10001240	342	10	22	7	1	0	0	0	0	1	0	0	0
CGI_10001241	240	11	3	4	0	2	2	2	2	1	0	0	1
CGI_10001242	207	6	2	1	0	1	0	0	1	0	0	0	1
CGI_10001243	573	1	3	0	0	0	0	1	1	4	3	0	3
CGI_10001244	858	2	26	12	0	2	0	1	1	8	7	2	3
CGI_10001245	1080	2	1	0	7	28	122	864	1764	2805	1311	1029	1379
CGI_10001246	687	2	1	1	2	4	1	5	6	39	35	77	156
CGI_10001247	426	4	77	12	5	5	14	21	25	51	27	38	46
CGI_10001248	264	2	117	100	152	101	141	120	104	377	247	0	180
CGI_10001249	318	11	0	1	0	0	0	0	38	16	0	1	0
CGI_10001250	2715	4	58	113	108	121	134	227	287	755	366	82	375
CGI_10001251	636	6	15	4	2	7	6	7	10	44	24	38	44
CGI_10001252	189	9	5	2	1	1	5	1	5	4	3	4	16
CGI_10001253	1341	4	33	17	4	7	7	23	21	30	19	12	15
CGI_10001254	711	11	0	0	0	0	0	0	0	0	0	1	0
CGI_10001255	906	6	1013	507	69	72	39	62	51	139	51	26	69
CGI_10001256	345	6	0	0	0	0	1	0	0	0	0	13	30
CGI_10001257	885	4	4	31	21	12	21	18	16	89	19	49	33
CGI_10001258	459	4	5	17	19	13	10	15	10	27	17	20	19
CGI_10001259	1332	11	0	1	1	0	1	0	1	2	0	48	10
CGI_10001261	900	1	195	115	67	91	53	62	63	171	106	200	95
CGI_10001262	1563	1	389	165	69	77	81	69	63	207	80	97	74
CGI_10001263	2700	2	408	326	260	371	407	415	526	869	460	420	470
CGI_10001266	315	2	1	0	0	0	0	0	1	3	3	1	3
CGI_10001267	903	1	2	0	0	0	0	0	6	20	7	11	20
CGI_10001268	1737	10	3	2	1	0	0	1	0	6	0	10	24
CGI_10001269	1926	2	42	44	17	24	34	42	21	127	41	127	54
CGI_10001270	1362	1	0	2	0	1	3	3	3	39	27	42	21
CGI_10001271	1110	11	2	0	2	0	0	0	3	12	3	15	10
CGI_10001272	921	10	9	14	8	7	3	2	5	11	6	6	14
CGI_10001276	384	2	35	169	240	228	140	195	138	380	143	297	225
CGI_10001277	657	5	123	149	92	93	63	66	58	115	42	78	55
CGI_10001278	402	11	5	21	16	16	8	2	9	13	7	31	7
CGI_10001279	684	5	2	13	9	33	53	68	70	148	75	93	56
CGI_10001280	225	5	0	0	1	7	7	23	15	28	15	15	9
CGI_10001281	1860	1	43	57	92	40	16	7	36	377	288	129	136
CGI_10001282	948	4	1	0	2	2	0	2	4	3	1	1	5
CGI_10001283	774	5	12	25	5	9	10	6	8	50	19	7	20
CGI_10001284	285	11	11	26	8	24	23	46	38	88	51	36	29
CGI_10001285	3153	2	99	182	141	138	168	250	263	746	363	293	105
CGI_10001286	1659	1	11	48	47	53	62	88	140	411	131	84	229
CGI_10001287	1563	1	40	38	17	28	22	75	108	282	208	372	178
CGI_10001288	1260	4	1	0	0	0	1	0	0	0	0	0	0
CGI_10001292	711	2	1	4	1	1	2	2	6	11	9	0	11
CGI_10001293	1527	1	1889	766	159	127	101	239	162	228	105	131	78
CGI_10001295	279	11	4	2	6	2	1	2	1	0	1	1	0
CGI_10001296	213	11	5	0	1	0	0	0	0	0	0	1	0
CGI_10001297	2682	1	22	14	485	556	387	330	251	222	79	140	196
CGI_10001299	378	10	4	4	5	2	3	4	7	24	12	8	10
CGI_10001300	300	4	8	7	4	4	9	11	7	9	11	3	8
CGI_10001301	2019	2	312	181	94	156	182	275	318	517	243	52	268
CGI_10001302	450	6	112	53	33	30	44	78	101	107	53	50	85
CGI_10001303	897	2	0	0	0	0	0	0	1	1	0	7	13
CGI_10001304	330	5	0	1	0	1	0	1	3	8	0	3	1
CGI_10001305	195	11	0	0	0	0	0	0	2	4	0	0	0
CGI_10001306	267	11	1	0	0	0	0	1	10	106	38	16	62
CGI_10001307	291	11	0	0	0	0	0	0	1	26	6	1	9
CGI_10001308	696	11	1	0	0	0	1	0	0	0	0	0	0
CGI_10001309	684	5	0	0	0	0	0	3	6	33	18	29	25
CGI_10001310	1233	1	671	207	47	54	53	110	98	270	125	200	153
CGI_10001311	2121	1	220	456	172	167	154	229	254	429	217	299	88
CGI_10001313	549	11	5	0	1	1	3	3	0	4	1	0	1
CGI_10001314	462	11	0	0	0	0	0	0	0	0	0	4	0
CGI_10001315	471	11	0	1	1	0	0	0	2	3	2	4	6
CGI_10001316	642	2	351	111	67	52	42	57	59	136	61	20	113
CGI_10001317	606	11	63	23	11	19	4	9	7	22	52	23	122
CGI_10001318	231	11	1	0	0	1	1	1	1	0	1	2	5
CGI_10001319	1107	1	0	0	1	0	0	1	4	7	3	9	1
CGI_10001321	429	1	0	0	0	1	0	0	1	0	0	0	0
CGI_10001322	1347	1	2444	1013	169	118	67	87	53	195	68	89	77
CGI_10001323	1959	2	6	2	0	0	0	0	0	0	2	0	30
CGI_10001324	261	8	0	0	1	0	0	1	0	0	0	6	0
CGI_10001325	3372	2	1065	1327	963	871	1146	1781	2328	4179	2179	1197	1570
CGI_10001328	603	7	0	0	0	0	1	0	0	0	0	0	0
CGI_10001329	1644	2	0	0	0	1	0	1	3	11	6	23	17
CGI_10001331	1158	1	1289	445	20	47	52	105	59	141	45	80	35
CGI_10001332	213	1	0	0	13	19	4	4	4	2	1	7	3
CGI_10001333	1530	1	305	350	584	363	228	306	191	925	405	635	490
CGI_10001334	990	2	136	47	31	33	11	27	22	59	23	36	24
CGI_10001335	486	11	173	141	40	69	44	58	46	94	44	92	49
CGI_10001336	1869	1	11	144	234	161	159	321	331	461	176	210	282
CGI_10001337	471	2	8	4	3	1	3	5	7	12	6	9	3
CGI_10001338	759	1	17	4	62	174	145	389	352	340	151	209	93
CGI_10001339	609	5	0	0	0	0	0	0	0	2	4	77	32
CGI_10001340	543	11	0	1	1	0	1	8	33	217	119	15	97
CGI_10001341	729	3	0	0	4	1	0	19	60	606	305	132	313
CGI_10001342	2508	2	381	98	22	57	111	143	58	84	36	147	94
CGI_10001343	309	2	1	8	20	21	13	7	4	16	10	110	89
CGI_10001344	429	1	211	166	102	64	46	87	115	402	193	283	220
CGI_10001345	1455	2	3776	1276	147	144	81	59	47	101	49	58	53
CGI_10001346	396	5	0	0	0	0	1	0	0	0	0	0	1
CGI_10001347	3108	2	353	586	269	203	205	337	387	573	266	355	226
CGI_10001348	1086	2	280	538	375	331	263	326	258	521	238	388	206
CGI_10001349	420	11	0	0	0	0	0	0	0	0	1	0	1
CGI_10001350	603	4	0	0	0	0	0	0	0	3	2	0	2
CGI_10001352	819	2	0	0	0	0	0	2	0	3	0	3	0
CGI_10001354	438	11	74	28	7	7	16	24	9	16	11	5	25
CGI_10001355	729	5	1	8	7	3	1	6	1	2	2	4	11
CGI_10001356	315	6	2	1	0	0	0	1	0	0	0	1	1
CGI_10001357	2070	1	169	335	169	268	197	224	114	431	421	525	248
CGI_10001358	1728	1	17	58	77	68	73	112	195	670	268	63	432
CGI_10001359	444	10	0	7	36	50	36	80	97	117	46	0	65
CGI_10001360	411	1	263	137	51	21	31	30	30	49	31	45	55
CGI_10001361	2268	2	2	2	0	4	2	141	500	176	94	11	18
CGI_10001362	2538	3	32	119	65	26	51	48	33	103	38	62	46
CGI_10001364	1659	1	0	7	5	4	5	9	13	66	17	9	40
CGI_10001365	1155	2	150	130	57	65	79	85	106	309	186	206	115
CGI_10001366	285	11	1	0	0	0	0	0	0	0	0	1	3
CGI_10001367	876	2	0	0	0	0	0	1	1	2	0	4	0
CGI_10001368	711	10	0	1	2	224	207	32	55	23	24	13	4
CGI_10001369	2535	3	3	5	20	21	60	62	61	64	28	60	56
CGI_10001372	204	3	54	52	34	61	50	92	66	239	99	141	103
CGI_10001373	1239	5	100	61	25	29	23	41	37	75	32	53	49
CGI_10001374	480	1	154	98	72	89	81	128	96	192	58	7	62
CGI_10001375	855	1	1	0	0	0	0	0	1	3	2	14	19
CGI_10001376	408	11	4	1	0	1	0	2	1	5	0	1	1
CGI_10001377	546	2	67	67	29	39	38	66	76	94	38	62	56
CGI_10001378	354	3	0	0	0	0	0	0	0	0	3	4	3
CGI_10001379	876	4	3	3	3	0	3	3	4	5	1	5	0
CGI_10001380	384	4	1	0	0	0	0	0	1	0	0	0	0
CGI_10001381	660	5	78	52	50	47	47	63	46	184	85	119	55
CGI_10001382	3576	1	3	4	4	2	3	2	14	69	36	53	100
CGI_10001383	789	1	84	78	58	25	30	31	50	112	42	50	57
CGI_10001384	1470	2	283	197	61	66	68	124	109	186	114	189	86
CGI_10001385	246	11	0	0	0	0	3	16	29	33	8	1	1
CGI_10001387	357	11	0	0	0	1	0	1	0	3	0	0	6
CGI_10001388	555	6	1	2	0	0	1	1	6	12	10	2	3
CGI_10001389	1293	6	2	0	0	5	5	8	11	65	61	76	31
CGI_10001390	264	5	1	0	0	0	0	0	0	0	0	0	0
CGI_10001391	1683	1	42	37	8	18	16	28	90	150	74	131	127
CGI_10001394	960	5	54	65	55	47	43	54	28	79	28	3	40
CGI_10001395	1107	6	0	0	1	1	0	0	1	8	4	22	3
CGI_10001396	933	6	4	6	7	8	7	13	6	29	9	13	18
CGI_10001397	1581	6	9	5	9	5	3	9	17	50	29	12	49
CGI_10001398	1227	3	0	2	0	0	1	0	2	4	13	20	25
CGI_10001399	783	2	0	0	2	2	4	6	3	39	14	17	18
CGI_10001400	1458	1	255	315	166	179	141	137	141	218	116	24	46
CGI_10001401	846	11	134	26	4	9	11	18	35	51	20	44	33
CGI_10001402	180	11	32	5	1	3	4	8	10	20	6	0	21
CGI_10001403	288	11	1	0	0	0	0	0	0	0	0	1	1
CGI_10001405	1791	1	837	819	354	354	224	278	244	520	264	28	214
CGI_10001406	2499	1	2213	1350	536	562	655	1165	1311	4116	2068	28	3364
CGI_10001408	912	6	0	0	0	0	0	0	2	9	6	52	20
CGI_10001409	1185	2	0	0	0	0	0	0	0	25	14	2	6
CGI_10001410	1482	4	93	67	22	28	29	54	75	146	67	96	91
CGI_10001411	861	4	41	22	11	3	7	14	26	57	23	37	20
CGI_10001412	330	11	0	0	0	1	0	0	1	0	0	0	0
CGI_10001414	1095	4	6	1	2	0	2	2	0	5	4	9	11
CGI_10001416	765	6	1	2	2	1	0	2	2	6	2	2	11
CGI_10001417	609	2	0	0	0	0	0	0	0	0	1	1	6
CGI_10001418	639	2	47	18	0	2	8	24	24	46	24	38	24
CGI_10001419	297	3	0	0	0	0	0	0	0	0	0	2	11
CGI_10001420	579	11	3	0	1	2	3	6	6	9	2	31	9
CGI_10001421	417	11	0	0	1	0	0	0	0	1	0	0	1
CGI_10001422	1041	6	0	0	0	1	1	0	1	12	2	1	9
CGI_10001423	216	11	0	1	0	0	0	0	0	0	0	0	0
CGI_10001424	363	11	0	0	0	0	0	0	0	0	0	1	0
CGI_10001426	1188	2	18	9	8	14	10	9	17	43	16	8	10
CGI_10001427	624	4	1	4	2	0	0	0	1	11	1	2	4
CGI_10001428	927	6	0	0	0	0	0	0	0	1	0	0	3
CGI_10001429	870	6	0	0	0	0	0	0	0	1	0	0	3
CGI_10001430	1560	1	82	38	13	17	21	33	32	159	82	39	81
CGI_10001431	1416	10	54	48	49	40	55	62	62	101	40	44	15
CGI_10001432	1494	1	35	14	10	49	261	158	107	382	129	127	189
CGI_10001433	522	11	7	1	4	4	4	8	1	21	8	8	9
CGI_10001434	993	2	0	0	0	0	0	0	2	4	2	1	0
CGI_10001435	231	6	0	0	0	0	0	0	0	2	0	1	3
CGI_10001436	150	11	3	1	2	3	0	3	2	3	0	0	2
CGI_10001437	450	9	0	0	0	0	0	2	1	4	0	5	1
CGI_10001439	624	6	11	72	58	68	42	47	25	20	9	28	11
CGI_10001440	1134	1	907	224	33	44	36	50	32	181	99	48	66
CGI_10001441	1236	2	340	455	279	165	191	206	164	406	172	217	235
CGI_10001443	1932	1	1	0	2	1	0	2	1	25	18	14	38
CGI_10001444	204	11	0	0	2	0	0	1	0	41	62	44	309
CGI_10001445	4959	10	263	167	1057	924	871	921	1027	951	490	1041	1051
CGI_10001446	2058	10	512	181	321	671	312	284	231	274	152	409	284
CGI_10001447	1242	7	2533	984	135	101	72	89	64	245	85	105	74
CGI_10001448	375	11	7	2	1	1	1	1	2	0	0	1	5
CGI_10001449	411	1	91	26	25	41	49	53	55	141	38	11	56
CGI_10001450	447	2	42	25	18	16	14	22	26	69	26	4	50
CGI_10001451	1221	1	157	58	33	50	53	62	62	150	49	39	66
CGI_10001453	495	11	0	1	9	17	10	19	14	40	20	40	11
CGI_10001455	714	6	1	0	0	0	0	0	0	1	0	0	6
CGI_10001456	1563	4	20	17	7	5	8	12	16	14	7	8	7
CGI_10001457	549	3	53	107	81	78	34	30	31	82	37	51	46
CGI_10001458	966	10	4	10	0	0	0	1	917	1765	641	519	63
CGI_10001460	1755	1	0	0	0	0	0	0	0	18	10	25	32
CGI_10001461	1689	1	0	0	0	0	0	0	0	24	8	6	11
CGI_10001462	1407	2	2	2	1	0	0	0	1	3	3	9	14
CGI_10001463	465	10	6	12	10	9	15	16	5	23	18	52	5
CGI_10001464	1665	1	3	18	12	18	23	34	65	261	129	26	289
CGI_10001465	1401	1	2	4	8	11	16	27	47	188	84	41	143
CGI_10001466	801	2	957	764	223	345	344	460	462	1247	523	3	657
CGI_10001467	162	5	15	8	3	1	0	1	1	1	2	4	2
CGI_10001468	696	11	1	0	0	0	8	14	20	61	36	66	26
CGI_10001469	258	6	0	0	1	0	0	4	5	1	2	13	6
CGI_10001470	720	2	67	28	11	11	15	14	26	100	40	109	64
CGI_10001471	453	1	357	204	62	38	26	74	53	122	60	4	48
CGI_10001472	378	11	76	190	94	19	11	9	5	29	12	18	7
CGI_10001473	354	4	4	13	15	9	9	14	3	17	9	19	7
CGI_10001474	3063	1	0	2	3	2	2	9	15	51	24	14	51
CGI_10001476	150	6	1	1	6	4	6	2	7	17	6	3	20
CGI_10001477	1002	1	6	0	0	0	0	0	0	2	1	3	1
CGI_10001478	1947	1	462	227	104	92	76	139	100	279	184	311	222
CGI_10001479	492	4	3	6	2	1	5	2	4	4	3	9	1
CGI_10001480	1539	3	13	3	4	2	8	6	11	18	3	2	1
CGI_10001482	816	7	5	7	1	0	1	2	1	74	26	45	31
CGI_10001484	228	11	1	0	0	0	0	0	0	0	0	0	0
CGI_10001485	393	11	2	2	0	0	0	0	0	0	0	1	0
CGI_10001486	927	2	0	5	2	0	0	0	0	7	6	7	6
CGI_10001488	1218	2	40	28	7	15	5	19	10	50	17	6	14
CGI_10001489	843	1	8	4	3	24	19	69	57	57	27	26	17
CGI_10001490	822	1	103	54	14	35	24	80	52	212	128	146	114
CGI_10001492	1524	2	4	5	1	0	0	1	0	1	0	1	0
CGI_10001493	558	1	1539	901	705	895	1207	1832	2540	10124	4025	546	6747
CGI_10001494	1089	4	0	1	0	2	2	9	3	0	2	23	1
CGI_10001495	1083	1	2	29	37	152	89	64	13	7	1	0	0
CGI_10001496	339	11	0	0	0	0	0	0	0	0	0	5	3182
CGI_10001497	513	6	0	0	1	0	0	0	1	0	0	1	521
CGI_10001500	816	1	0	0	0	0	0	1	6	8	5	3	5
CGI_10001503	546	1	0	0	0	0	0	0	0	0	0	0	1
CGI_10001504	1104	8	0	0	0	0	0	0	0	8	5	9	15
CGI_10001505	531	3	14	25	17	22	18	23	24	18	8	12	18
CGI_10001506	513	1	10	7	8	16	37	44	73	277	98	166	116
CGI_10001507	942	3	82	101	87	90	58	86	52	350	177	141	100
CGI_10001508	714	2	14	14	3	7	4	10	10	59	12	27	18
CGI_10001509	393	11	4	5	1	1	0	9	3	1	1	3	2
CGI_10001510	525	2	0	0	1	0	0	0	1	0	1	0	1
CGI_10001511	606	2	0	3	1	0	0	0	1	129	77	27	119
CGI_10001512	489	10	12	7	1	0	0	0	1	5	6	0	4
CGI_10001513	495	10	41	18	2	3	1	1	4	12	5	3	10
CGI_10001514	1173	6	218	309	68	24	15	8	2	2	1	1	2
CGI_10001515	465	6	893	938	244	111	29	15	4	3	0	2	6
CGI_10001516	828	2	545	506	250	276	219	400	688	918	361	320	277
CGI_10001517	393	11	26	8	0	4	2	2	0	13	2	2	1
CGI_10001519	1671	1	35	59	22	14	12	17	27	50	18	1	19
CGI_10001520	1875	6	949	969	357	189	132	208	275	433	163	240	124
CGI_10001521	1803	2	1309	1233	466	220	154	237	409	518	189	321	139
CGI_10001522	1275	2	809	486	295	310	156	161	104	304	123	201	140
CGI_10001523	2166	1	3	14	4	2	0	2	4	6	1	0	4
CGI_10001524	1794	1	31	22	41	77	82	106	155	244	69	59	22
CGI_10001527	729	2	20	382	100	83	64	111	90	137	70	73	58
CGI_10001528	1488	1	28	395	96	78	44	78	62	129	72	52	55
CGI_10001529	468	2	148	118	135	110	108	87	63	210	73	103	102
CGI_10001530	1671	2	532	278	312	447	293	406	271	428	245	80	170
CGI_10001531	672	4	269	160	165	237	145	149	114	252	131	84	59
CGI_10001532	549	2	250	143	39	20	19	34	35	64	40	49	59
CGI_10001533	1089	3	252	157	68	62	46	91	64	185	103	96	53
CGI_10001535	1788	1	4	12	24	38	38	53	96	496	233	92	398
CGI_10001536	273	11	13	11	4	7	3	7	8	12	11	0	6
CGI_10001538	1026	1	334	1271	1187	864	638	617	468	952	346	864	1032
CGI_10001539	405	9	3	0	0	0	0	0	0	0	0	0	0
CGI_10001540	474	1	1	1	0	0	0	0	0	1	1	2	4
CGI_10001541	636	7	32	40	109	129	44	48	24	115	23	64	46
CGI_10001542	1035	2	88	68	54	88	70	72	61	109	45	35	37
CGI_10001543	879	5	0	648	52	27	24	21	5	6	2	1	1
CGI_10001544	369	1	39	43	6	5	0	2	1	1	2	3	1
CGI_10001545	615	1	1	0	0	0	2	3	278	559	278	156	153
CGI_10001546	315	11	0	0	0	0	0	0	0	1	0	1	0
CGI_10001547	264	6	7	45	34	21	24	22	16	80	14	0	8
CGI_10001548	390	11	1	0	0	0	1	0	0	0	0	0	0
CGI_10001549	387	6	4	5	5	2	0	1	0	1	2	0	0
CGI_10001550	1056	2	527	296	160	265	138	148	122	170	83	99	61
CGI_10001551	801	2	604	271	160	190	133	126	70	141	52	126	51
CGI_10001552	315	1	118	54	27	43	18	23	32	38	12	21	15
CGI_10001553	1341	1	7	4	7	9	28	24	29	865	288	392	807
CGI_10001554	1020	1	3316	2396	1350	2015	1180	1920	1694	5876	3185	8592	5046
CGI_10001555	405	11	0	2	2	0	0	0	0	0	0	0	0
CGI_10001556	1038	2	0	0	0	0	0	0	0	2	0	0	1
CGI_10001557	426	6	0	1	0	0	0	0	0	0	0	0	0
CGI_10001558	1104	1	278	375	717	990	457	540	379	798	405	274	651
CGI_10001559	1422	1	0	3	1	0	0	0	0	41	31	69	80
CGI_10001560	843	10	0	0	0	0	0	0	0	2	1	1	2
CGI_10001561	1170	2	0	0	0	0	1	0	13	104	21	4	32
CGI_10001562	1548	2	0	0	0	0	0	1	2	5	3	2	15
CGI_10001563	1617	1	8	8	87	77	68	113	94	226	124	185	148
CGI_10001564	537	10	0	0	0	2	2	8	6	5	4	155	341
CGI_10001565	519	6	0	0	0	2	0	0	0	0	0	8	15
CGI_10001566	18828	6	769	524	317	141	164	185	231	546	245	81	253
CGI_10001567	723	2	64	20	27	31	26	41	51	112	38	28	65
CGI_10001568	2730	6	2016	1387	406	220	250	177	256	454	202	413	407
CGI_10001569	6282	1	16473	10213	2507	836	785	576	448	1093	507	393	530
CGI_10001571	738	1	909	814	773	761	726	1199	1432	6454	2515	8362	4483
CGI_10001572	1782	1	1	4	1	4	5	4	11	6	5	254	422
CGI_10001573	1113	3	861	583	524	688	776	689	1309	3609	1700	314	2605
CGI_10001574	648	11	10	5	0	3	2	5	1	7	1	6	2
CGI_10001575	312	11	0	1	0	0	0	0	0	0	0	0	0
CGI_10001578	906	3	3	107	4	2	1	1	0	4	0	0	0
CGI_10001579	1374	1	0	0	0	1	0	3	1	13	7	7	10
CGI_10001580	1308	6	0	1	1	0	0	3	7	17	5	5	21
CGI_10001581	1602	1	48	200	263	237	233	300	437	1453	519	68	782
CGI_10001584	1995	1	1078	348	17	17	29	61	187	189	78	182	83
CGI_10001585	2031	3	191	124	104	82	73	104	116	249	90	185	143
CGI_10001586	1428	1	72	100	336	57	69	319	278	527	143	34	25
CGI_10001587	396	1	26	13	673	2651	2711	3853	3982	4067	2220	0	2113
CGI_10001588	3225	1	314	259	121	343	258	392	327	650	398	557	337
CGI_10001589	1686	1	865	327	18	16	26	49	43	111	59	18	44
CGI_10001590	1344	1	2	1	0	6	35	58	42	95	34	45	77
CGI_10001591	690	1	67	43	54	39	55	43	82	251	85	294	195
CGI_10001592	2508	1	4	2	0	0	0	1	3	3	1	3	8
CGI_10001593	381	10	0	0	0	0	0	1	1	0	0	0	0
CGI_10001594	336	11	0	0	0	0	0	0	1	0	0	1	0
CGI_10001595	1332	1	16	27	69	53	59	106	170	629	185	48	432
CGI_10001596	468	1	32	20	9	4	4	7	4	8	4	2	0
CGI_10001597	1833	1	1	7	1	0	1	2	10	37	59	18	43
CGI_10001599	2586	1	0	1	4	6	8	30	44	30	11	36	23
CGI_10001600	573	11	4	3	3	1	2	16	13	20	9	8	10
CGI_10001601	426	10	3	0	2	2	1	2	0	9	5	15	11
CGI_10001602	1125	5	0	0	0	0	0	0	0	0	1	0	0
CGI_10001603	804	1	157	107	33	20	25	22	24	65	42	24	56
CGI_10001604	1587	1	316	135	58	88	66	148	116	161	67	226	63
CGI_10001606	204	10	0	0	1	0	0	0	0	2	0	0	0
CGI_10001607	465	10	0	0	1	1	0	1	2	1	1	2	0
CGI_10001609	252	3	907	327	58	47	67	109	148	232	116	0	157
CGI_10001610	231	1	0	0	0	0	0	0	0	1	0	0	0
CGI_10001611	3075	2	3	0	0	0	1	1	1	23	165	18	58
CGI_10001612	3639	2	273	273	267	176	268	430	528	690	316	424	159
CGI_10001613	1029	2	106	153	87	75	78	106	108	138	74	80	53
CGI_10001614	1416	5	145	151	100	65	98	118	160	255	76	93	89
CGI_10001615	1146	1	52	209	301	188	154	233	142	426	161	68	275
CGI_10001616	1560	1	0	3	13	5	19	143	59	25	13	22	23
CGI_10001617	513	2	0	0	0	0	0	0	1	10	7	3	2
CGI_10001618	879	2	441	434	283	229	146	210	172	473	198	129	219
CGI_10001620	282	3	118	26	4	15	6	2	4	3	3	6	2
CGI_10001621	1665	1	0	0	0	2	0	4	4	3	0	5	12
CGI_10001622	582	11	19	7	1	7	8	24	47	261	276	57	259
CGI_10001623	849	7	0	0	1	3	40	103	188	336	78	184	180
CGI_10001625	513	2	0	1	1	1	1	3	4	13	5	6	5
CGI_10001626	1302	2	4	1	1	1	1	6	39	81	49	10	10
CGI_10001627	300	4	5	1	1	2	0	2	1	6	1	2	4
CGI_10001628	270	2	7	4	4	7	5	11	4	32	8	9	10
CGI_10001629	204	11	4	0	4	0	0	1	0	1	0	4	0
CGI_10001630	531	2	2	4	7	10	3	16	12	30	15	12	18
CGI_10001631	282	6	1	0	3	3	0	1	1	3	1	18	6
CGI_10001632	1335	1	1968	1252	417	342	262	368	339	600	292	659	300
CGI_10001633	2016	2	2562	1196	194	143	106	81	108	268	122	184	160
CGI_10001634	2679	1	60	206	164	217	201	392	485	1208	584	88	648
CGI_10001635	1131	2	310	150	25	16	6	22	43	340	197	97	372
CGI_10001636	1260	1	0	5	1	12	23	18	7	23	22	26	3
CGI_10001637	501	2	0	0	0	0	0	1	0	2	0	0	3
CGI_10001638	480	1	36	28	11	4	5	19	16	45	33	23	33
CGI_10001639	1542	3	55	34	6	6	6	8	17	25	26	27	14
CGI_10001640	417	1	417	306	224	262	215	425	604	1224	848	1478	933
CGI_10001641	363	11	1	5	9	1	1	0	0	1	0	0	0
CGI_10001642	525	9	4	1	2	0	4	0	0	3	2	2	0
CGI_10001643	1143	1	616	370	89	90	61	95	62	205	113	101	110
CGI_10001644	171	11	16	13	3	7	9	9	14	66	23	18	41
CGI_10001645	1674	1	1	0	0	0	0	1	5	17	15	17	22
CGI_10001646	1965	1	7	6	4	4	12	11	9	27	10	14	16
CGI_10001647	882	11	3227	2399	570	241	203	171	315	490	257	50	404
CGI_10001648	618	1	344	842	657	633	437	630	532	1535	740	125	670
CGI_10001649	411	1	69	40	19	22	13	21	21	75	25	12	45
CGI_10001650	1755	4	214	363	380	396	334	555	407	861	681	51	416
CGI_10001651	948	1	0	0	0	0	0	0	0	3	2	0	1
CGI_10001652	207	11	0	0	0	0	0	0	0	0	0	1	0
CGI_10001653	2556	2	3	6	28	1235	2820	2329	2959	6639	11870	16218	11943
CGI_10001654	393	2	208	135	12	12	15	14	19	68	28	34	21
CGI_10001655	645	1	0	0	0	0	0	0	0	0	0	1	1
CGI_10001657	378	1	0	0	0	0	0	0	1	0	0	64	27
CGI_10001658	1266	1	70	129	978	801	248	313	256	949	443	846	346
CGI_10001659	1821	2	464	425	254	438	376	467	537	2346	968	3169	2070
CGI_10001661	633	2	1	9	6	6	5	9	13	106	32	12	63
CGI_10001662	888	1	5	12	16	4	8	18	30	166	51	44	122
CGI_10001664	1728	4	4	13	3	11	12	11	29	185	63	22	134
CGI_10001665	8544	1	3168	985	139	613	918	1891	1361	1651	967	1793	1038
CGI_10001666	513	1	4286	2558	815	525	268	299	237	572	226	0	274
CGI_10001667	438	10	12	0	2	9	9	13	44	184	77	771	2097
CGI_10001670	924	2	0	0	0	0	0	1	0	1	0	7	1
CGI_10001672	1770	1	0	1	1	0	0	3	3	20	9	2	12
CGI_10001673	1899	1	13	25	24	18	23	41	85	510	164	82	317
CGI_10001674	237	11	1	0	0	0	0	0	0	0	0	0	0
CGI_10001675	456	11	10	1	1	0	0	0	0	2	1	0	0
CGI_10001699	399	1	0	0	0	0	0	0	0	5	2	7	10
CGI_10001701	480	1	6	7	8	2	3	6	5	5	4	38	2
CGI_10001702	585	1	540	174	39	44	49	65	36	131	53	76	32
CGI_10001704	375	11	1	1	0	0	0	0	0	3	0	0	0
CGI_10001706	357	11	0	0	0	0	1	4	0	3	0	1	1
CGI_10001707	276	2	25	27	16	17	10	11	9	31	7	14	24
CGI_10001708	627	2	1	0	0	1	0	0	0	0	0	0	0
CGI_10001710	1908	1	142	391	319	354	440	599	692	1329	721	53	622
CGI_10001711	774	5	1	2	9	6	6	11	7	225	113	37	148
CGI_10001712	1509	4	267	160	84	52	56	85	91	742	228	361	744
CGI_10001713	192	11	70	15	0	0	0	1	1	5	2	7	4
CGI_10001715	996	1	1	0	0	0	0	0	1	4	5	121	16
CGI_10001716	1206	1	68	47	60	44	26	26	52	117	34	113	76
CGI_10001717	552	11	1	3	1	0	0	1	1	7	3	3	3
CGI_10001718	1335	1	548	160	49	83	115	250	432	1643	767	533	637
CGI_10001719	402	11	0	0	0	0	0	2	0	6	4	0	0
CGI_10001720	1320	2	73	71	56	27	45	47	75	185	99	33	92
CGI_10001721	1380	2	54	15	8	10	7	11	16	39	10	18	10
CGI_10001734	1200	2	165	165	116	62	73	88	50	202	73	106	108
CGI_10001735	1236	4	0	0	3	5	2	5	0	5	0	13	11
CGI_10001736	321	11	3	1	0	0	0	2	0	2	2	0	0
CGI_10001737	930	2	436	130	207	165	44	89	68	133	64	101	82
CGI_10001738	810	6	0	0	0	0	0	1	0	0	0	0	0
CGI_10001740	1656	1	5	10	7	8	8	7	21	73	36	2	79
CGI_10001741	540	5	7	9	6	5	10	11	33	8	9	34	10
CGI_10001743	1059	2	0	0	0	0	0	1	5	4	2	0	0
CGI_10001744	1737	5	16	5	1	6	4	8	3	14	17	7	3
CGI_10001745	429	2	11	4	1	0	4	2	4	31	13	11	40
CGI_10001746	1089	4	0	7	7	1	7	4	5	9	125	1005	150
CGI_10001747	1248	11	7	6	32	9	7	13	6	4	0	61	124
CGI_10001748	1548	11	0	0	0	0	1	0	1	0	0	1705	2379
CGI_10001749	1611	1	3	2	4	3	3	8	11	119	55	24	63
CGI_10001761	318	10	9	7	3	4	4	3	6	28	7	13	19
CGI_10001762	252	11	0	1	0	0	1	0	0	9	5	9	24
CGI_10001763	795	1	4	1	0	0	0	0	1	0	2	2	1
CGI_10001764	171	7	5167	3405	1759	2083	1766	2546	3408	8129	3448	5235	6506
CGI_10001766	321	1	24530	19202	9659	10039	8483	10867	13103	24385	9709	18011	16290
CGI_10001767	429	3	91	61	11	21	13	21	28	65	47	11	37
CGI_10001768	510	6	13	52	33	6	5	2	4	14	5	3	2
CGI_10001769	180	11	1	3	0	0	0	0	0	0	0	0	1
CGI_10001770	396	6	5	3	0	0	0	0	0	1	2	0	0
CGI_10001771	435	11	4	0	0	0	0	0	0	1	1	0	0
CGI_10001773	1395	2	0	0	0	0	2	1	0	0	0	4	0
CGI_10001774	870	10	5	12	29	42	18	29	29	69	58	40	153
CGI_10001775	438	6	2	4	6	2	1	1	1	1	4	5	6
CGI_10001776	768	1	0	5	4	2	0	1	4	5	4	13	9
CGI_10001778	645	1	35	266	164	108	105	129	98	306	67	26	61
CGI_10001780	492	2	2	2	2	2	4	3	10	15	5	2	8
CGI_10001781	402	6	0	0	0	0	0	0	0	1	0	0	0
CGI_10001782	294	11	0	0	1	0	0	0	0	0	0	0	1
CGI_10001784	660	4	63	26	14	15	20	32	21	72	43	6	51
CGI_10001785	1041	4	0	3	0	3	1	0	1	4	3	3	5
CGI_10001786	3612	2	378	1009	658	492	414	565	357	588	324	385	184
CGI_10001787	330	4	0	0	0	0	0	0	0	1	0	2	0
CGI_10001788	984	1	2	0	0	0	1	2	0	16	4	13	3
CGI_10001789	6837	1	1218	1466	507	643	684	1205	1776	2344	1111	1165	977
CGI_10001790	2265	1	17	9	70	44	117	147	174	391	174	107	137
CGI_10001791	1041	1	11	7	7	2	3	4	3	11	14	20	24
CGI_10001792	357	10	223	60	0	3	2	3	8	37	13	17	15
CGI_10001793	903	1	221	169	91	86	73	59	74	304	140	508	394
CGI_10001794	2730	1	81	159	130	204	191	328	424	1180	576	143	674
CGI_10001795	1491	1	0	0	0	10	86	471	231	560	327	223	69
CGI_10001796	1116	5	0	0	1	15	14	4	4	39	22	9	1
CGI_10001797	2316	3	546	647	826	983	787	1286	1425	2886	1338	967	1454
CGI_10001798	501	2	333	1351	4343	4016	3298	4820	5236	9142	3556	326	5780
CGI_10001799	357	11	20	7	0	0	0	0	0	4	0	0	0
CGI_10001800	453	1	8	3	49	42	37	65	55	131	58	58	92
CGI_10001802	549	1	5	1	22	24	19	39	30	71	35	11	43
CGI_10001803	1002	1	0	2	2	20	9	13	21	78	23	84	39
CGI_10001805	372	6	0	0	0	0	0	0	0	1	0	1	1
CGI_10001806	567	11	7	10	135	132	64	61	78	296	147	50	297
CGI_10001807	903	2	1	10	8	3	1	1	0	0	0	170	233
CGI_10001808	1254	1	895	609	504	650	315	396	306	1205	546	721	636
CGI_10001809	213	10	3	1	0	0	0	2	0	15	4	7	0
CGI_10001810	231	10	0	0	0	0	0	0	0	21	9	9	0
CGI_10001811	183	11	23	5	1	2	0	2	0	21	15	15	18
CGI_10001812	342	11	2	1	0	0	2	0	1	0	0	0	0
CGI_10001813	1734	1	160	380	1093	356	124	131	105	422	207	350	283
CGI_10001814	1176	6	0	8	60	243	228	434	511	804	341	146	56
CGI_10001815	783	10	0	0	0	0	0	0	29	131	110	48	54
CGI_10001816	366	1	0	0	0	0	0	0	0	1	0	1	4
CGI_10001817	1143	1	22	67	96	101	101	122	155	532	219	32	317
CGI_10001819	2511	2	5565	4106	801	744	534	627	548	1458	720	1722	925
CGI_10001820	348	11	5	0	4	2	0	2	16	43	17	2	39
CGI_10001822	1245	9	11	2	15	8	0	3	18	194	68	82	120
CGI_10001823	819	11	3	1	5	2	2	1	7	69	35	27	32
CGI_10001824	1362	1	0	1	5	50	82	73	134	60	25	60	39
CGI_10001825	2238	1	26	12	6	1	5	5	7	23	15	148	51
CGI_10001826	267	1	0	0	0	1	0	0	0	0	0	1	3
CGI_10001827	648	1	1	0	0	0	0	0	0	161	76	125	61
CGI_10001828	342	6	0	0	0	0	0	0	0	1	0	0	1
CGI_10001829	1866	11	0	1	4	22	6	8	8	30	21	105	36
CGI_10001830	1173	4	0	4	5	43	114	184	132	464	178	95	88
CGI_10001831	657	8	20	37	0	0	1	0	3	1	0	0	0
CGI_10001833	228	11	0	0	2	3	0	0	0	0	0	0	0
CGI_10001834	1053	2	12	11	13	27	32	28	37	136	67	66	49
CGI_10001835	1146	2	179	87	44	55	62	54	44	196	80	84	71
CGI_10001836	450	1	9	16	19	10	10	8	24	60	22	4	32
CGI_10001837	333	11	0	0	0	0	1	0	0	3	5	9	10
CGI_10001838	201	6	19	10	0	1	1	7	5	4	7	4	6
CGI_10001839	564	6	119	527	61	86	125	95	92	121	71	58	45
CGI_10001841	546	8	1	2	9	8	7	1	9	27	153	1	154
CGI_10001842	1431	1	7	15	29	46	26	15	28	131	590	40	402
CGI_10001843	1389	1	284	166	13	8	3	14	19	56	31	71	31
CGI_10001844	327	11	23	10	5	3	0	8	7	15	5	3	3
CGI_10001845	342	1	41	40	17	19	4	18	10	59	25	47	43
CGI_10001846	621	1	151	173	123	153	104	146	150	322	225	71	318
CGI_10001847	597	5	1	0	1	1	0	1	7	137	56	96	115
CGI_10001848	564	5	0	1	0	0	0	1	1	21	15	8	25
CGI_10001849	1488	1	259	186	35	26	25	101	251	3103	1109	1715	360
CGI_10001850	231	6	0	4	11	40	51	107	93	139	63	103	86
CGI_10001851	2826	1	2014	1929	957	814	607	827	724	1767	1164	1184	1046
CGI_10001852	5205	1	11	585	440	332	502	685	710	702	307	716	506
CGI_10001853	330	1	0	11	5	13	9	10	11	17	10	10	13
CGI_10001854	978	10	21	16	25	45	17	26	27	52	23	29	12
CGI_10001855	1257	9	32	39	40	15	13	31	27	46	14	2	24
CGI_10001856	717	2	187	94	15	31	34	54	105	219	126	18	50
CGI_10001858	1872	3	7	25	18	16	12	13	22	47	14	38	46
CGI_10001859	516	1	7	20	9	6	18	22	12	42	12	14	17
CGI_10001860	288	11	4	6	1	0	1	1	1	0	0	1	0
CGI_10001861	450	6	0	2	2	0	0	0	1	2	0	0	1
CGI_10001862	456	11	0	0	0	0	0	0	0	0	0	1	1
CGI_10001863	2157	2	1	0	2	21	15	14	39	213	105	160	88
CGI_10001865	306	11	1	0	0	0	0	0	0	0	0	0	0
CGI_10001866	204	11	1	0	0	0	0	0	0	0	0	0	0
CGI_10001867	693	1	0	1	0	0	1	0	0	0	0	0	1
CGI_10001868	1578	2	365	351	110	113	115	140	143	274	115	229	151
CGI_10001869	1410	1	3	1	0	0	0	1	4	19	24	20	47
CGI_10001870	1917	2	7	0	0	3	2	4	4	2	0	0	3
CGI_10001871	1623	2	130	84	16	16	8	10	8	30	20	7	12
CGI_10001872	921	1	850	373	82	83	60	102	65	111	45	71	54
CGI_10001873	681	8	0	92	79	145	112	151	93	140	33	48	35
CGI_10001874	1302	10	35	64	122	216	142	83	85	139	64	84	86
CGI_10001875	615	1	54	29	7	9	14	74	261	545	273	352	346
CGI_10001876	1272	1	1	1	1	1	1	2	6	10	9	57	194
CGI_10001877	423	11	259	74	3	0	6	8	12	34	8	39	56
CGI_10001878	954	1	1	1	1	0	1	0	0	9	4	41	91
CGI_10001879	648	6	0	0	0	1	0	0	1	0	0	3	1
CGI_10001880	237	11	0	0	0	1	0	0	0	1	0	1	2
CGI_10001881	450	1	1	4	3	2	5	6	1	12	4	3	2
CGI_10001882	597	4	1	5	12	8	6	6	3	19	5	6	17
CGI_10001883	219	11	1	0	0	2	0	0	0	0	0	2	0
CGI_10001884	450	5	0	3	1	2	2	7	2	2	1	2	0
CGI_10001885	306	11	0	0	0	0	1	0	0	0	0	2	0
CGI_10001886	495	5	1	0	0	0	0	0	0	0	0	0	0
CGI_10001887	348	5	1	2	0	0	0	0	0	0	1	0	0
CGI_10001889	1362	1	144	201	36	60	31	44	44	193	38	17	12
CGI_10001890	384	3	44	10	4	5	2	3	3	6	4	3	2
CGI_10001891	309	2	73	17	13	9	10	4	7	12	6	7	2
CGI_10001910	498	4	3	11	19	8	10	30	46	111	43	34	54
CGI_10001911	1095	5	28	84	53	78	93	148	202	547	266	36	252
CGI_10001912	231	11	0	0	0	0	0	0	1	1	0	4	0
CGI_10001913	1806	1	0	0	0	0	0	0	0	0	0	0	1
CGI_10001928	780	2	20	14	14	10	7	14	17	66	19	27	21
CGI_10001929	1245	1	1	4	463	380	248	311	142	180	31	51	5
CGI_10001930	1917	2	1567	925	394	257	306	275	453	834	384	801	657
CGI_10001931	2733	1	1	0	0	0	0	2	2	1	6	19	109
CGI_10001932	882	3	0	0	0	0	0	0	0	0	0	3	0
CGI_10001933	417	2	131	692	310	316	177	424	350	651	245	432	137
CGI_10001934	798	2	180	290	335	208	181	179	114	335	170	140	171
CGI_10001935	495	5	1	1	22	37	22	50	60	65	31	39	42
CGI_10001936	1080	1	70	24	53	910	262	40	189	542	230	351	393
CGI_10001937	2466	2	1042	489	278	137	170	270	232	461	171	100	244
CGI_10001938	1203	11	405	178	83	46	44	73	75	160	64	129	42
CGI_10001942	327	1	37	17	5	5	1	4	5	12	4	14	1
CGI_10001943	627	1	118	77	7	5	11	15	5	14	9	11	13
CGI_10001957	1854	1	0	0	0	0	0	0	0	0	1	0	0
CGI_10001959	1056	1	0	0	0	0	0	0	0	1	0	0	0
CGI_10001960	444	1	0	1	0	0	0	0	0	0	0	0	0
CGI_10001970	408	11	1	4	7	5	5	2	2	1	4	0	5
CGI_10001972	1692	6	2	4	3	6	3	7	9	10	4	2	3
CGI_10001974	1152	11	1	0	0	1	1	0	0	1	1	0	0
CGI_10001975	1047	1	0	3	0	1	0	1	4	22	7	110	152
CGI_10001976	459	11	0	4	0	7	2	1	3	78	14	15	64
CGI_10001977	477	11	0	0	1	0	0	0	0	28	5	14	20
CGI_10001978	513	11	0	0	3	4	7	4	11	122	30	22	101
CGI_10001979	699	11	6	8	9	4	2	6	0	0	0	1	0
CGI_10001980	834	1	13	3	0	1	0	0	0	2	1	3	0
CGI_10001981	6654	1	3	2	0	0	3	3	1	2	0	15	90
CGI_10001982	660	4	613	1561	748	327	138	65	40	3	0	0	1
CGI_10001984	1176	5	0	0	0	0	0	1	0	0	0	0	0
CGI_10001985	591	11	1	1	0	9	5	17	39	58	32	63	230
CGI_10001986	531	6	0	0	0	0	0	0	0	4	0	2	0
CGI_10001987	423	1	23	11	24	31	19	26	28	41	24	35	13
CGI_10001988	588	1	0	0	0	0	0	0	0	3	1	0	4
CGI_10001989	762	1	0	0	1	0	0	0	0	0	0	0	0
CGI_10001996	1194	1	0	1	0	0	0	0	0	0	0	0	0
CGI_10001997	3093	1	0	0	0	0	1	0	0	0	1	0	0
CGI_10002003	1125	1	0	0	0	1	0	0	0	0	0	0	0
CGI_10002004	4008	1	0	3	0	1	0	0	0	0	0	0	0
CGI_10002008	888	1	0	0	0	2	2	6	3	5	6	27	9
CGI_10002009	939	4	154	100	1450	302	136	243	296	1967	605	931	1316
CGI_10002010	1305	2	2735	2737	1069	945	975	1390	1777	2315	1047	206	772
CGI_10002011	366	11	0	0	2	3	0	1	0	0	0	0	1
CGI_10002013	420	6	1	0	0	0	0	0	1	0	1	0	0
CGI_10002014	210	3	17	13	6	8	2	6	14	19	16	73	59
CGI_10002015	393	6	0	0	0	0	0	0	1	4	5	23	27
CGI_10002016	1746	1	2	0	0	0	1	0	0	13	7	10	13
CGI_10002017	435	2	34	17	8	23	20	28	19	83	34	65	39
CGI_10002018	960	2	9	4	3	7	12	27	16	20	13	43	15
CGI_10002019	1128	2	0	1	0	1	0	0	0	2	0	2	2
CGI_10002020	597	2	4	3	1	1	0	4	17	59	19	27	14
CGI_10002021	279	11	1	1	0	1	1	0	2	2	0	1	0
CGI_10002022	387	11	0	3	0	0	0	0	0	0	1	5	43
CGI_10002023	609	11	3	1	0	7	3	26	52	120	42	35	7
CGI_10002025	2187	1	0	0	1	2	2	47	70	178	80	71	94
CGI_10002026	1146	1	553	162	40	36	24	19	15	51	30	33	30
CGI_10002027	1776	2	177	681	291	203	212	265	264	471	201	339	172
CGI_10002028	1137	1	14	29	105	104	48	78	77	233	109	139	100
CGI_10002029	540	1	58	50	20	45	40	42	62	112	34	44	53
CGI_10002030	318	2	271	120	73	42	31	27	27	69	21	31	34
CGI_10002031	408	9	0	0	0	6	39	85	110	248	65	133	16
CGI_10002032	573	11	1	12	2	0	0	2	4	20	5	12	9
CGI_10002033	462	1	0	0	0	0	0	1	1	0	0	1	0
CGI_10002034	735	1	79	75	71	90	80	116	124	324	149	76	131
CGI_10002035	363	2	105	60	36	29	29	35	29	56	25	37	13
CGI_10002036	756	2	1	0	0	1	2	0	0	0	0	0	3
CGI_10002037	1056	1	57	17	0	1	4	4	9	96	36	76	110
CGI_10002038	2385	1	46	295	332	155	111	104	103	494	140	299	212
CGI_10002039	1620	1	3	15	0	0	1	6	22	28	6	16	7
CGI_10002040	900	1	1183	610	159	193	180	323	233	1055	406	332	269
CGI_10002041	1956	1	1073	789	587	260	272	267	224	656	283	396	344
CGI_10002042	333	10	2	1	1	3	1	2	4	2	0	1	2
CGI_10002044	453	2	0	0	0	0	0	0	0	1	0	1	2
CGI_10002046	1140	1	27	34	36	32	26	29	24	55	25	29	36
CGI_10002047	255	11	108	39	18	15	11	10	21	33	7	20	27
CGI_10002048	909	3	348	148	59	56	45	52	53	78	44	78	68
CGI_10002049	777	3	207	68	18	10	10	28	35	71	27	53	18
CGI_10002065	1746	3	297	649	372	290	172	188	152	304	163	354	167
CGI_10002066	522	1	1	2	2	1	13	60	50	133	50	64	65
CGI_10002067	2316	2	1	5	0	2	1	0	3	94	15	32	24
CGI_10002068	687	5	0	0	4	1	0	3	2	3	2	2	73
CGI_10002069	2694	1	3	1	5	2	2	8	6	9	14	42	205
CGI_10002070	1053	8	808	424	111	166	100	101	113	658	263	390	277
CGI_10002071	849	2	9	1	0	2	0	2	2	12	4	1	1
CGI_10002072	540	2	2	0	0	0	1	3	0	15	3	7	1
CGI_10002073	336	5	1	1	0	0	0	1	0	3	0	0	0
CGI_10002074	231	6	0	0	0	0	1	0	0	0	0	0	0
CGI_10002096	261	5	0	0	0	0	0	6	33	19	4	0	0
CGI_10002097	270	1	37	21	6	3	7	16	21	66	31	18	26
CGI_10002098	1968	11	377	463	539	387	285	281	295	570	293	340	319
CGI_10002099	690	2	0	0	0	1	0	0	0	0	0	0	0
CGI_10002100	1755	1	1	0	0	0	0	1	4	13	4	18	14
CGI_10002101	336	6	1	0	0	0	0	2	6	78	56	62	148
CGI_10002102	585	6	0	0	0	0	0	0	3	36	30	53	117
CGI_10002103	2367	2	0	2	0	0	0	1	1	13	2	9	24
CGI_10002104	633	1	337	126	49	49	42	72	65	196	95	138	136
CGI_10002105	2124	5	13	9	2	3	2	7	3	20	6	1	6
CGI_10002106	927	10	0	2	0	0	6	10	32	47	10	2	9
CGI_10002107	372	11	2545	1327	1123	966	640	592	537	882	390	476	653
CGI_10002108	1545	1	280	380	221	147	85	99	92	247	116	234	155
CGI_10002109	645	3	14	3	1	3	5	10	4	17	15	4	8
CGI_10002110	957	2	1076	496	368	482	176	268	240	519	232	629	286
CGI_10002111	1197	4	1029	596	93	86	88	111	110	252	125	137	165
CGI_10002112	423	2	153	117	93	135	76	153	156	387	198	0	303
CGI_10002113	1398	1	2	2	0	0	0	0	1	805	33	26	35
CGI_10002114	2172	2	579	352	97	108	93	183	159	384	163	241	157
CGI_10002115	165	6	77	50	20	17	28	34	38	76	20	34	46
CGI_10002116	1800	6	22	19	4	2	2	2	4	8	4	5	2
CGI_10002117	273	11	0	2	0	1	0	0	4	69	8	3	1
CGI_10002118	282	11	10	5	1	1	0	1	1	6	2	12	0
CGI_10002119	294	6	1	0	0	0	0	0	0	0	0	1	0
CGI_10002120	297	10	5	1	2	0	0	1	0	0	0	4	1
CGI_10002121	1242	1	0	0	0	0	0	1	0	0	0	0	0
CGI_10002127	975	1	0	0	0	1	0	0	0	0	0	0	0
CGI_10002132	1041	1	0	0	0	0	0	0	1	0	0	0	0
CGI_10002135	1170	1	0	0	0	0	0	0	1	0	0	0	0
CGI_10002140	408	10	0	0	0	0	0	0	0	3	1	1	1
CGI_10002141	948	2	0	0	0	0	0	0	0	1	2	1	1
CGI_10002142	645	11	8	40	74	47	30	37	23	64	37	0	32
CGI_10002143	1452	2	844	324	103	146	94	144	147	266	135	184	150
CGI_10002144	390	4	1	0	0	0	0	0	0	0	0	2	1
CGI_10002145	555	6	0	0	0	0	0	0	2	7	2	4	10
CGI_10002146	468	3	0	0	0	0	0	0	0	3	0	0	3
CGI_10002147	354	11	0	0	0	0	0	1	0	26	1	6	10
CGI_10002148	804	4	4	2	0	0	0	0	1	0	0	0	0
CGI_10002149	1020	2	9	3	1	1	0	0	2	1	2	0	0
CGI_10002150	741	2	3	28	9	4	4	10	6	12	8	19	10
CGI_10002151	1572	4	5	5	3	3	2	1	2	1	1	14	35
CGI_10002152	213	11	0	0	0	0	0	0	0	1	0	0	1
CGI_10002153	954	2	1	0	0	0	0	0	0	0	2	8	26
CGI_10002155	591	11	2	18	14	9	4	8	3	1	0	0	0
CGI_10002156	342	10	29	21	11	31	9	4	2	8	0	2	1
CGI_10002158	213	11	44	72	54	20	19	9	11	4	2	2	3
CGI_10002159	237	11	12	49	10	5	3	4	0	1	0	0	0
CGI_10002160	1215	1	752	309	89	121	82	199	252	1700	750	854	928
CGI_10002161	771	11	2	3	1	0	0	2	0	1	0	0	9
CGI_10002162	732	4	69	18	3	4	5	17	19	2	1	3	1
CGI_10002163	282	11	0	0	0	1	1	2	145	143	26	1	17
CGI_10002164	447	10	0	5	1734	24450	13681	1389	163	13	28	144	142
CGI_10002165	453	10	6	2	218	8512	5034	4703	2358	7125	2118	3513	394
CGI_10002166	888	1	0	0	0	3	3	2	50	499	356	16	47
CGI_10002167	510	8	0	0	0	3	22	19	20	31	7	12	1
CGI_10002168	1653	1	338	332	314	380	300	220	259	690	338	522	402
CGI_10002169	159	3	15	10	7	18	9	21	11	52	33	31	35
CGI_10002170	489	11	0	0	0	0	2	0	0	2	3	1	3
CGI_10002171	306	11	0	0	0	0	0	0	0	0	0	14	159
CGI_10002172	990	11	589	710	167	149	132	129	96	265	202	165	116
CGI_10002173	2241	1	98	117	79	78	52	61	54	156	72	63	71
CGI_10002175	723	9	10	13	18	6	5	11	15	26	4	0	8
CGI_10002176	528	7	9	3	3	0	0	0	0	0	0	0	0
CGI_10002177	522	11	10	7	0	0	0	0	0	0	0	3	0
CGI_10002178	1827	4	9	90	18	55	89	65	67	66	28	32	18
CGI_10002179	627	3	128	99	21	28	24	39	36	78	36	63	46
CGI_10002180	420	2	140	545	243	248	145	347	264	461	167	111	121
CGI_10002181	2229	4	205	87	21	40	32	58	70	550	566	670	833
CGI_10002182	1197	6	8	13	5	6	2	3	6	12	7	9	13
CGI_10002184	672	11	2	0	2	3	3	1	1	8	12	22	16
CGI_10002185	603	11	1	0	1	0	0	1	1	0	0	0	1
CGI_10002186	204	10	12	6	1	2	0	0	3	2	0	0	3
CGI_10002187	426	4	0	0	1	0	0	0	0	2	0	6	1
CGI_10002188	180	11	1	0	0	1	0	0	2	2	1	0	0
CGI_10002191	9603	1	1	1	0	0	0	2	10	32	39	44	94
CGI_10002192	642	10	0	1	23	156	161	66	14	72	32	160	135
CGI_10002193	1452	2	107	29	26	34	18	45	42	57	42	67	20
CGI_10002194	747	3	0	0	0	0	0	0	0	70	8	8	14
CGI_10002195	345	4	0	1	0	0	0	0	0	0	0	0	0
CGI_10002196	1386	1	1	3	2	5	10	18	53	81	39	22	49
CGI_10002214	492	6	1	0	1	1	0	2	7	39	28	59	27
CGI_10002215	1311	11	2	2	0	0	0	5	16	44	18	30	23
CGI_10002216	912	2	309	388	266	232	155	155	133	275	141	189	123
CGI_10002217	405	3	140	71	18	35	10	26	7	20	7	8	3
CGI_10002218	696	2	1735	840	58	39	29	36	29	81	39	19	58
CGI_10002219	1350	2	1168	1210	610	753	357	402	307	1244	689	925	464
CGI_10002220	954	5	1132	433	111	175	106	202	172	266	91	151	104
CGI_10002221	480	10	0	0	0	0	0	0	0	0	0	0	2
CGI_10002222	216	4	0	0	0	0	0	0	0	0	1	0	0
CGI_10002223	264	11	0	0	0	5	0	6	2	0	1	0	0
CGI_10002224	1101	1	1181	747	249	52	62	136	135	298	107	235	252
CGI_10002225	3129	2	3780	1506	354	236	268	477	547	1120	400	517	332
CGI_10002226	2679	2	711	1545	1104	1020	508	645	410	1931	948	468	883
CGI_10002228	2238	1	773	633	327	306	236	324	258	634	269	593	301
CGI_10002229	456	7	513	263	52	27	17	34	21	68	19	29	21
CGI_10002230	2142	2	223	124	52	32	32	63	97	309	161	235	136
CGI_10002231	363	2	322	222	52	50	17	28	4	51	18	17	14
CGI_10002232	1668	2	13	23	24	28	24	51	48	66	53	69	53
CGI_10002233	570	2	4	0	8	6	13	9	9	31	6	18	15
CGI_10002234	1188	2	8	1	11	4	13	19	15	56	26	51	48
CGI_10002235	402	6	0	0	0	0	0	0	1	4	5	1	2
CGI_10002236	249	11	5	138	22	19	3	2	2	5	3	0	2
CGI_10002237	1728	1	10	27	31	12	26	45	72	585	219	15	338
CGI_10002238	1728	1	9	19	18	13	16	24	43	353	101	21	240
CGI_10002239	1731	1	18	34	19	18	28	56	76	562	185	65	418
CGI_10002240	3591	1	731	272	53	65	84	121	226	696	447	1101	541
CGI_10002241	648	2	9	23	37	30	29	58	60	77	25	102	50
CGI_10002242	2613	1	2357	2131	838	554	320	352	228	479	230	455	185
CGI_10002243	489	2	275	334	117	66	57	94	37	110	44	7	36
CGI_10002244	489	5	5	0	0	0	0	1	2	2	1	2	0
CGI_10002245	210	11	0	0	0	0	0	3	1	6	0	3	1
CGI_10002246	2109	1	1	0	0	0	0	0	6	7	3	26	21
CGI_10002247	861	4	3	8	4	0	1	2	3	30	15	21	40
CGI_10002248	879	1	188	414	230	392	362	408	277	597	509	631	552
CGI_10002249	1500	2	1	2	1	2	0	4	0	9	2	4	9
CGI_10002250	714	1	0	0	0	0	0	0	0	0	0	1	3
CGI_10002251	696	11	0	0	1	1	1	0	0	3	3	6	4
CGI_10002252	852	1	1467	955	402	380	362	463	506	1328	624	220	790
CGI_10002253	435	2	1683	1444	557	297	179	223	135	358	160	280	241
CGI_10002254	720	1	0	0	0	1	8	19	27	106	60	65	28
CGI_10002255	534	3	0	0	0	1	0	0	0	0	0	0	0
CGI_10002256	594	2	0	0	0	0	0	0	0	0	0	28	9
CGI_10002257	6342	1	346	163	40	49	29	65	65	228	107	153	104
CGI_10002258	1527	2	1	0	0	0	0	0	0	0	0	21	2
CGI_10002259	654	1	1	0	0	0	1	0	0	3	0	0	3
CGI_10002260	630	6	3	0	0	0	0	0	0	3	1	0	0
CGI_10002261	1143	1	700	244	61	92	98	145	125	232	132	120	104
CGI_10002263	216	1	92	100	47	100	58	68	32	108	58	123	56
CGI_10002264	408	1	40	22	8	15	22	62	100	286	116	121	163
CGI_10002265	1755	1	2108	1258	396	286	257	276	243	519	232	531	297
CGI_10002266	1605	1	31	75	51	50	49	70	81	469	150	72	283
CGI_10002283	2700	3	0	1	1	0	4	1	3	2	0	2	3
CGI_10002284	450	1	0	1	1	1	0	0	0	3	1	0	2
CGI_10002285	564	2	72	129	104	92	96	165	239	522	224	51	153
CGI_10002286	525	3	0	0	0	0	0	0	0	1	1	0	0
CGI_10002287	1680	1	144	80	10	10	17	22	42	164	69	55	139
CGI_10002289	696	2	163	111	67	129	161	172	193	345	228	377	217
CGI_10002290	987	2	0	0	0	0	0	0	1	2	0	0	4
CGI_10002291	279	11	1	0	0	0	0	1	0	6	2	24	12
CGI_10002292	435	3	0	1	0	5	1	0	1	12	10	5	10
CGI_10002293	1920	1	100	281	155	187	104	195	210	364	138	164	122
CGI_10002294	591	2	65	71	43	34	15	42	32	68	27	49	17
CGI_10002295	444	2	21	39	53	50	40	56	51	261	128	132	157
CGI_10002296	612	3	330	144	105	133	192	438	374	578	282	256	145
CGI_10002297	522	4	555	388	89	72	39	35	21	56	19	34	22
CGI_10002298	198	11	17	21	24	11	24	43	34	82	24	35	34
CGI_10002299	1596	2	1352	2301	565	288	166	193	180	376	192	107	279
CGI_10002301	630	10	0	0	0	0	0	0	0	3	0	1	0
CGI_10002302	345	11	2	2	2	1	0	1	1	7	2	0	5
CGI_10002303	489	11	0	0	0	0	0	0	0	1	0	2	1
CGI_10002304	1875	6	79	32	13	9	18	18	15	72	31	111	114
CGI_10002305	579	9	0	0	0	0	0	0	0	0	0	2	0
CGI_10002306	447	11	8	7	82	32	46	31	36	27	6	6	8
CGI_10002307	498	8	810	448	106	124	91	87	68	100	77	3	36
CGI_10002308	672	2	0	2	14	89	111	224	206	126	78	27	111
CGI_10002309	633	6	1	0	0	1	0	1	0	5	7	8	4
CGI_10002310	1533	1	67	56	61	39	25	48	32	149	57	73	68
CGI_10002311	1683	1	340	289	235	289	290	309	286	898	455	410	550
CGI_10002312	276	11	0	0	0	0	0	0	0	1	0	1	0
CGI_10002314	954	1	0	0	2	1	1	0	1	175	84	16	41
CGI_10002315	459	2	0	0	0	24	16	5	10	31	47	129	26
CGI_10002316	330	11	0	0	0	0	0	2	27	43	36	7	18
CGI_10002317	456	11	8	0	2	2	12	35	27	30	26	61	31
CGI_10002318	330	1	12	3	2	1	1	1	10	16	7	21	17
CGI_10002319	1800	8	0	0	15	10	2	0	2	13	9	4	7
CGI_10002320	459	8	0	1	15	12	0	4	7	17	6	5	4
CGI_10002321	1872	8	0	3	38	43	6	7	9	23	7	4	12
CGI_10002322	1086	2	0	0	0	0	0	0	0	0	1	0	2
CGI_10002323	258	11	0	0	1	0	0	0	3	2	1	1	1
CGI_10002324	429	11	2706	3138	626	468	208	255	143	23	11	9	10
CGI_10002325	798	2	2	3	2	1	0	0	1	36	10	13	2
CGI_10002326	1368	1	2	3	1	1	0	2	0	7	10	20	7
CGI_10002327	648	2	123	86	30	27	12	24	26	59	37	0	21
CGI_10002328	510	11	0	0	0	0	0	0	0	9	3	11	9
CGI_10002329	678	10	0	0	0	0	0	0	0	39	19	17	28
CGI_10002330	3027	4	11	2	8	45	74	101	97	190	54	187	305
CGI_10002331	1668	6	576	352	872	527	353	293	240	376	194	379	286
CGI_10002332	2784	2	68	22	7	6	14	22	31	244	116	147	206
CGI_10002333	447	4	0	0	0	0	0	0	0	0	1	1	1
CGI_10002334	492	2	0	1	0	1	0	2	0	3	2	4	4
CGI_10002335	714	2	164	166	117	162	112	139	117	292	211	92	123
CGI_10002336	1428	1	1	2	4	15	16	21	53	216	99	129	17
CGI_10002337	546	2	0	0	0	0	0	0	0	1	1	0	0
CGI_10002338	378	11	1	4	0	1	1	3	0	2	1	0	0
CGI_10002339	3429	1	94	168	176	191	146	165	78	362	208	240	166
CGI_10002340	873	2	9	5	15	17	14	23	19	50	26	24	17
CGI_10002341	1728	1	3153	2626	1498	1548	753	915	507	1268	618	691	544
CGI_10002342	219	11	0	0	0	0	0	0	0	0	0	0	1
CGI_10002343	873	10	1	0	2	0	0	0	1	13	12	3	3
CGI_10002344	450	11	3	10	3	1	0	6	1	4	10	0	4
CGI_10002345	804	1	49	40	13	13	10	12	6	27	17	11	10
CGI_10002346	849	1	265	100	80	66	44	66	78	180	64	8	99
CGI_10002347	1338	2	1317	556	120	689	424	272	267	552	129	23	52
CGI_10002348	399	9	8	22	31	15	16	22	16	38	11	10	17
CGI_10002349	291	11	1	1	0	3	0	0	1	2	4	0	2
CGI_10002350	861	2	44	130	88	101	65	44	45	119	80	39	91
CGI_10002351	1749	2	191	254	147	131	82	86	62	289	186	292	149
CGI_10002352	3639	1	0	5	0	1	0	1	1	3	1	4	34
CGI_10002355	447	11	6	2	1	0	1	0	1	2	1	3	3
CGI_10002357	2859	2	6	136	2	0	0	0	0	0	0	0	0
CGI_10002358	264	5	0	0	6	1	2	8	3	16	5	12	12
CGI_10002359	4452	6	14	28	56	162	254	911	752	2381	1145	1268	669
CGI_10002360	2871	9	702	1949	1970	1611	981	661	767	1668	752	1140	1193
CGI_10002361	438	1	24	7	2	24	14	44	64	158	95	250	206
CGI_10002363	882	4	279	192	132	122	108	149	147	289	145	222	147
CGI_10002364	870	1	10	8	3	4	0	1	0	1	2	1	1
CGI_10002365	300	11	60	44	14	48	16	50	46	106	47	68	29
CGI_10002366	369	10	140	102	42	105	66	115	142	264	103	97	111
CGI_10002367	675	1	122	101	82	79	94	176	98	201	91	108	71
CGI_10002368	498	6	0	0	0	0	0	0	0	0	0	1	0
CGI_10002369	546	2	31	78	102	60	45	50	30	67	37	85	43
CGI_10002370	852	2	52	155	133	17	4	9	10	12	8	11	12
CGI_10002371	285	11	0	1	0	0	0	0	0	0	0	0	0
CGI_10002372	402	11	97	20	7	7	4	11	6	24	6	11	7
CGI_10002373	345	4	0	0	2	17	24	46	43	94	43	56	80
CGI_10002374	1311	1	444	230	52	64	65	77	73	176	80	76	84
CGI_10002375	2295	1	1136	2638	1968	2015	1259	1885	869	3227	1482	1564	1483
CGI_10002376	1137	4	0	2	4	7	8	19	35	41	13	14	34
CGI_10002377	1365	2	1433	671	129	107	54	86	73	101	59	106	36
CGI_10002379	615	10	0	2	5	1	2	12	11	10	8	4	0
CGI_10002380	552	10	2	0	1	0	2	2	3	9	11	0	10
CGI_10002381	2121	1	2	0	0	0	0	0	3	11	8	32	10
CGI_10002382	3780	1	13	9	2	2	1	3	7	30	18	37	37
CGI_10002383	1269	4	2	9	12	27	41	94	107	57	18	66	47
CGI_10002384	783	2	1	1	0	0	0	0	1	3	1	0	3
CGI_10002385	2412	1	2	16	3	1	5	3	29	16	8	73	1457
CGI_10002386	2202	1	0	7	1	2	1	0	1	2	1	32	470
CGI_10002387	1902	1	164	68	10	9	15	22	38	147	65	11	111
CGI_10002388	474	2	0	0	0	0	0	0	0	0	3	1	1
CGI_10002389	816	6	0	1	0	1	0	0	0	1	0	0	3
CGI_10002391	1320	11	2	1	1	1	2	4	3	19	9	15	15
CGI_10002392	285	2	36	40	11	17	33	33	35	244	45	15	116
CGI_10002394	498	4	96	190	268	577	435	807	978	1134	671	516	194
CGI_10002395	2325	1	927	750	302	287	160	175	112	171	73	120	116
CGI_10002396	447	6	5	4	4	3	9	5	12	104	77	59	302
CGI_10002397	1896	11	1	0	0	0	0	3	12	19	11	11	7
CGI_10002398	210	5	2	0	2	2	0	4	1	1	0	0	1
CGI_10002399	747	2	6	3	2	0	2	4	2	0	1	0	2
CGI_10002400	768	2	13	19	1	7	8	9	7	4	1	2	0
CGI_10002401	714	2	1	1	0	0	1	0	2	2	0	1	1
CGI_10002402	1167	2	4	2	3	2	5	0	2	14	7	4	19
CGI_10002404	636	2	0	1	0	0	0	0	1	2	1	0	3
CGI_10002405	999	2	0	0	0	0	1	2	0	1	1	19	61
CGI_10002406	321	11	0	0	0	0	0	0	0	0	0	3	5
CGI_10002407	3135	6	3693	2408	624	556	360	419	351	706	335	447	298
CGI_10002408	300	11	0	2	0	0	0	0	0	0	0	0	0
CGI_10002409	819	2	3	2	0	1	0	1	4	2	2	2	2
CGI_10002410	912	5	0	1	0	0	1	2	1	12	1	24	51
CGI_10002412	873	1	1305	1038	453	417	199	304	127	449	243	183	162
CGI_10002413	2601	1	114	135	77	59	52	71	63	124	70	85	60
CGI_10002414	900	2	629	512	101	72	62	106	78	153	65	103	57
CGI_10002415	1563	2	474	243	181	131	84	174	193	279	169	251	159
CGI_10002416	597	1	10	8	3	6	10	12	13	937	806	263	384
CGI_10002419	1227	2	270	625	182	144	137	196	151	232	97	159	69
CGI_10002420	1707	1	41	157	156	96	106	106	104	265	121	207	136
CGI_10002421	1911	1	5	115	171	445	158	166	191	714	297	321	63
CGI_10002422	1962	11	14	158	229	682	284	407	441	1323	451	475	97
CGI_10002423	1035	2	0	0	0	0	0	0	0	12	21	1	40
CGI_10002424	228	4	0	0	0	0	0	0	0	2	8	2	7
CGI_10002425	249	11	0	0	0	0	0	0	0	1	0	5	1
CGI_10002426	837	10	85	29	8	1	7	6	9	14	6	13	6
CGI_10002427	417	4	0	0	0	0	1	1	4	1	2	3	5
CGI_10002429	1218	1	0	0	0	0	1	0	3	37	1	0	8
CGI_10002430	549	10	1	1	0	6	15	49	83	163	78	102	26
CGI_10002431	1500	1	12	40	63	85	80	107	144	408	132	47	252
CGI_10002432	1056	10	15	131	22	11	15	97	148	278	150	234	181
CGI_10002433	336	9	2	4	3	3	14	27	50	341	121	48	121
CGI_10002434	987	1	2	18	78	536	202	156	66	81	50	92	42
CGI_10002435	456	1	33	58	32	53	24	53	47	85	62	72	41
CGI_10002436	366	11	0	0	1	0	0	0	0	0	1	0	4
CGI_10002437	825	1	0	0	0	1	1	1	0	0	0	1	0
CGI_10002438	606	3	300	193	106	69	105	144	115	252	108	219	142
CGI_10002439	6360	1	537	611	452	331	337	496	450	1230	609	536	424
CGI_10002440	1350	1	0	2	0	0	0	0	1	1	3	0	1
CGI_10002441	1734	1	90	47	4	6	4	13	36	43	22	67	32
CGI_10002444	411	11	3	3	0	0	0	0	0	0	1	0	0
CGI_10002445	621	11	0	0	0	0	1	1	1	4	3	77	47
CGI_10002446	1947	9	1	0	5	3	23	27	47	190	99	391	624
CGI_10002447	168	11	5	1	1	2	6	13	25	76	20	72	34
CGI_10002448	426	9	1	0	1	0	0	0	1	5	2	1	1
CGI_10002449	2214	1	1293	809	335	221	184	225	164	435	178	309	196
CGI_10002450	243	11	150	80	33	25	21	41	41	93	49	11	46
CGI_10002452	540	1	155	83	40	29	13	32	25	45	23	32	30
CGI_10002453	1566	2	638	906	871	672	485	603	626	812	458	546	314
CGI_10002454	1137	1	17396	24094	18808	23284	17742	35853	49875	66046	31912	540	31653
CGI_10002455	1284	1	23272	34805	24970	32899	23422	47682	63970	85238	47016	16071	38494
CGI_10002456	885	2	22964	33795	24596	31303	22687	46262	60744	84430	42204	5894	39862
CGI_10002457	1953	1	378	214	103	66	82	107	140	431	201	231	339
CGI_10002458	2994	1	199	51	50	77	96	92	141	388	130	217	159
CGI_10002459	2688	1	950	398	24	22	38	68	142	545	213	297	292
CGI_10002460	339	10	0	0	1	2	1	0	3	0	0	0	1
CGI_10002461	180	6	39	15	6	8	5	2	8	19	6	25	37
CGI_10002462	1593	11	3	4	1	6	3	19	247	983	1010	139	203
CGI_10002463	522	4	1	0	0	0	0	0	0	0	0	0	0
CGI_10002464	846	1	74	56	6	3	12	22	23	35	9	58	11
CGI_10002465	1221	1	118	694	378	297	290	443	368	522	240	214	109
CGI_10002466	972	3	0	1	1	1	2	2	6	10	4	8	1
CGI_10002468	1815	5	8	6	4	3	6	10	5	18	9	8	5
CGI_10002469	2067	1	9	13	11	6	6	8	10	126	36	51	108
CGI_10002470	234	4	0	0	1	0	0	0	0	0	0	0	0
CGI_10002471	255	2	0	0	0	0	0	0	1	0	0	0	0
CGI_10002472	1890	2	1	0	0	0	0	0	0	0	0	2	0
CGI_10002473	642	2	0	0	0	1	0	0	0	3	1	1	1
CGI_10002474	207	11	27	61	126	128	40	62	39	68	36	39	62
CGI_10002475	321	1	71	92	231	134	68	90	47	126	56	63	56
CGI_10002476	891	6	4	15	12	1	4	0	1	0	0	42	287
CGI_10002477	1866	5	9	11	3	2	2	5	2	18	16	5	12
CGI_10002478	540	1	132	66	46	53	27	33	40	118	61	78	66
CGI_10002479	1164	5	0	0	0	0	0	1	2	5	1	1	1
CGI_10002480	1026	2	11	8	141	313	174	235	250	197	123	101	36
CGI_10002481	573	5	0	0	0	0	0	0	0	1	0	0	0
CGI_10002484	711	1	0	0	0	0	0	0	0	0	1	0	2
CGI_10002485	561	11	19	10	4	2	1	4	8	8	4	6	7
CGI_10002486	207	11	0	2	0	0	0	0	0	0	0	0	0
CGI_10002487	2715	1	2	11	25	228	494	593	415	659	181	141	27
CGI_10002488	492	6	0	2	0	0	0	1	0	2	0	0	1
CGI_10002490	495	7	0	0	0	0	0	0	0	0	1	0	0
CGI_10002491	1827	1	69	32	1	2	6	12	38	273	78	24	157
CGI_10002492	1221	11	5	2	15	190	387	309	400	374	42	3	5
CGI_10002493	345	5	6	1	1	0	2	1	3	1	0	0	1
CGI_10002494	1458	2	0	0	0	0	0	0	1	0	5	2	8
CGI_10002495	303	10	1	0	0	0	0	0	0	0	0	0	0
CGI_10002496	711	5	0	5	3	6	3	7	6	2	2	3	3
CGI_10002497	909	1	0	0	0	0	0	0	0	0	0	3	0
CGI_10002498	693	6	0	0	0	0	0	0	0	0	0	0	9
CGI_10002499	852	5	0	0	1	0	2	4	0	5	8	14	0
CGI_10002500	234	11	0	0	0	0	0	1	0	4	4	5	0
CGI_10002501	597	3	7	2	0	0	2	8	29	12	4	5	2
CGI_10002502	1221	5	58	20	11	16	23	29	33	42	21	43	22
CGI_10002503	267	11	60	54	40	39	33	41	30	105	63	61	52
CGI_10002504	1224	4	113	40	29	40	77	125	144	236	94	166	148
CGI_10002505	885	5	0	0	3	10	2	4	2	25	16	2	9
CGI_10002506	672	11	0	1	9	56	20	15	12	64	68	95	30
CGI_10002507	900	2	0	0	0	0	0	0	0	0	0	0	2
CGI_10002508	1197	1	113	48	4	14	12	9	6	230	172	250	216
CGI_10002509	804	1	16	31	84	159	134	202	298	1594	376	669	353
CGI_10002510	570	1	4	12	32	54	32	60	42	414	123	158	76
CGI_10002511	204	11	0	0	1	0	0	0	0	0	0	1	0
CGI_10002512	1194	6	73	266	150	171	142	147	96	170	89	55	57
CGI_10002513	1368	2	8	12	15	13	20	33	52	410	134	29	261
CGI_10002514	1077	2	27	9	3	1	0	1	1	5	4	18	16
CGI_10002515	3270	1	6	7	11	14	25	38	66	137	51	117	59
CGI_10002516	723	1	36	65	76	104	69	88	83	231	97	181	144
CGI_10002518	1614	11	27	7	1	1	1	0	6	47	12	20	26
CGI_10002519	960	1	118	69	26	32	46	74	123	463	231	467	385
CGI_10002520	465	11	6	14	9	3	2	3	2	2	1	2	1
CGI_10002521	3546	1	1514	1256	674	853	907	988	481	797	393	833	431
CGI_10002523	1605	2	237	91	4	15	13	10	14	35	13	36	34
CGI_10002524	1569	1	2	5	3	2	3	6	4	4	0	29	425
CGI_10002525	417	2	24	9	2	0	2	2	3	17	8	1	9
CGI_10002526	3006	4	4607	1927	1820	2035	1231	625	505	559	288	523	230
CGI_10002527	2823	2	726	333	118	125	156	235	280	433	229	243	107
CGI_10002528	2613	2	920	417	162	159	171	299	316	512	256	271	148
CGI_10002529	387	1	4	6	2	4	2	5	1	7	0	4	17
CGI_10002530	1554	4	1	0	0	0	0	0	0	0	0	0	0
CGI_10002531	3888	1	846	227	12	16	17	24	35	142	71	72	68
CGI_10002532	660	11	17	11	5	5	1	8	8	18	5	0	7
CGI_10002533	1686	3	6	8	1	1	1	4	2	19	5	21	18
CGI_10002534	423	2	3	1	1	4	4	4	10	4	4	4	2
CGI_10002535	306	8	3	1	0	0	0	0	1	0	1	0	0
CGI_10002536	405	11	1	0	0	0	0	0	0	1	0	0	0
CGI_10002537	300	10	2	1	0	0	1	0	0	1	0	0	0
CGI_10002538	663	4	8	3	0	0	1	0	1	0	1	1	3
CGI_10002539	534	2	4	3	2	0	0	3	0	1	1	2	8
CGI_10002541	921	11	0	0	0	0	0	0	0	9	15	24	73
CGI_10002542	1053	1	0	0	0	0	1	0	0	0	0	0	1
CGI_10002543	1629	2	598	267	117	98	57	60	51	209	80	68	6
CGI_10002545	1161	1	284	2058	1394	1198	689	823	467	595	338	425	309
CGI_10002546	228	2	259	195	88	79	52	89	75	166	60	60	52
CGI_10002547	3363	2	1554	458	211	171	143	181	258	615	304	471	369
CGI_10002548	1671	1	14	27	65	51	75	116	188	699	273	86	470
CGI_10002549	1653	1	2	11	4	5	15	11	17	65	20	8	57
CGI_10002550	2940	1	5	10	14	15	20	28	26	118	49	7	91
CGI_10002551	234	4	51	106	44	14	10	4	5	6	1	0	1
CGI_10002552	201	11	27	91	27	15	6	1	2	0	0	0	1
CGI_10002553	1899	1	151	82	20	32	18	30	30	115	42	50	49
CGI_10002554	282	11	0	0	0	14	81	57	118	51	27	17	13
CGI_10002555	525	11	0	0	0	17	187	141	261	92	87	68	32
CGI_10002556	1074	3	1	1	20	29	21	19	15	6	7	35	33
CGI_10002557	177	6	0	0	2	0	1	3	2	0	2	4	0
CGI_10002558	1488	1	20	59	31	42	106	100	63	86	51	140	15
CGI_10002559	357	10	7	1	1	1	0	0	0	2	0	0	0
CGI_10002560	315	11	3	2	0	0	0	0	0	0	0	0	0
CGI_10002561	1263	2	0	5	131	67	92	224	141	258	69	49	76
CGI_10002563	1785	2	324	294	158	145	106	153	119	276	140	212	132
CGI_10002564	1146	6	30	37	45	45	37	38	25	94	53	78	43
CGI_10002565	363	6	36	29	62	52	45	41	26	77	45	76	39
CGI_10002566	984	6	78	63	10	26	27	44	34	59	43	60	22
CGI_10002567	1185	2	717	516	149	159	103	151	162	211	120	194	88
CGI_10002568	1662	1	5537	4382	2714	2141	1210	1493	942	1940	1063	1349	1222
CGI_10002570	684	1	0	0	0	0	0	0	0	68	1	2	9
CGI_10002571	873	3	0	0	0	21	34	99	116	28	7	4	4
CGI_10002572	1611	1	466	1163	478	493	343	557	648	1026	452	485	223
CGI_10002573	5100	1	56	31	8	3	3	57	391	1182	795	391	304
CGI_10002574	696	2	0	0	0	0	0	1	4	36	27	7	6
CGI_10002575	468	3	0	0	0	0	0	0	0	0	0	3	1
CGI_10002576	657	3	0	0	0	0	0	0	0	8	10	7	4
CGI_10002577	282	7	1	1	0	1	2	1	1	4	0	1	0
CGI_10002578	234	11	0	0	0	0	0	0	0	6	17	725	21
CGI_10002579	189	5	3	0	0	0	0	0	0	0	0	0	0
CGI_10002580	219	11	57	32	6	12	7	28	23	68	22	1	25
CGI_10002581	198	11	1	0	0	0	0	0	0	0	0	0	0
CGI_10002582	390	11	0	0	0	0	0	0	0	1	0	0	2
CGI_10002583	288	11	0	0	0	0	0	0	0	1	0	1	1
CGI_10002584	6474	1	864	912	650	763	792	911	757	1399	832	1246	545
CGI_10002585	2532	1	4	1	3	3	6	12	47	113	67	527	117
CGI_10002586	1005	1	81	157	121	119	64	87	81	224	80	51	110
CGI_10002588	159	11	6	1	0	1	1	2	1	2	4	3	3
CGI_10002589	1680	1	2	0	1	0	0	3	0	26	5	35	65
CGI_10002590	2355	4	1790	819	129	153	200	438	378	1050	498	534	308
CGI_10002592	2367	1	639	850	438	314	222	266	227	875	345	552	261
CGI_10002593	1176	10	638	440	148	104	88	89	83	244	110	147	117
CGI_10002594	1905	1	48	29	34	18	18	9	7	82	30	45	1104
CGI_10002596	534	11	0	0	0	0	0	0	0	2669	2077	2806	103
CGI_10002597	561	11	4	3	0	0	0	0	0	733	1196	2222	76
CGI_10002599	579	11	232	149	40	19	11	13	11	35	10	14	9
CGI_10002600	399	5	91	66	29	33	14	14	20	43	22	9	21
CGI_10002601	2106	1	9	4	7	13	10	17	22	22	11	9	6
CGI_10002602	240	11	0	0	0	0	0	1	1	14	3	9	1
CGI_10002603	1014	2	217	89	39	28	33	56	43	153	77	121	140
CGI_10002604	1647	1	14	7	1	1	1	0	3	39	36	28	30
CGI_10002605	483	2	129	46	12	10	19	17	12	99	37	20	49
CGI_10002606	627	3	0	0	0	0	0	0	0	0	0	0	2
CGI_10002607	495	3	0	0	0	0	0	0	0	1	0	1	11
CGI_10002608	2448	1	0	0	0	0	0	1	6	55	31	54	53
CGI_10002610	819	2	0	0	0	0	0	0	0	0	0	12	0
CGI_10002611	270	11	2	0	1	1	0	0	0	0	1	0	4
CGI_10002612	519	11	0	0	0	0	0	0	0	8	2	3	0
CGI_10002613	699	7	1	0	1	0	1	0	0	2	0	0	0
CGI_10002614	237	11	8	5	7	3	0	4	0	5	0	0	1
CGI_10002615	1059	6	1	0	0	0	0	0	0	2	2	3	0
CGI_10002616	1161	1	1	1	0	0	0	0	0	7	0	0	3
CGI_10002617	1353	1	20	12	5	3	11	13	28	254	113	135	104
CGI_10002618	2484	11	1	17	0	1	0	2	0	0	0	0	1
CGI_10002619	651	6	240	193	60	48	32	54	29	44	20	17	24
CGI_10002620	2724	4	1091	1257	298	246	223	255	151	271	138	264	171
CGI_10002621	702	2	0	1	1	0	0	0	0	11	2	6	12
CGI_10002622	507	2	147	128	17	10	13	16	9	28	16	1	16
CGI_10002623	408	11	1	1	0	0	0	1	0	0	0	1	0
CGI_10002624	456	11	0	0	0	0	0	0	0	0	0	1	0
CGI_10002625	1869	1	1141	2317	109	203	129	84	84	391	236	328	406
CGI_10002627	2595	1	1798	1582	676	657	281	345	264	527	260	401	271
CGI_10002628	234	1	379	322	279	344	235	233	104	403	197	347	297
CGI_10002629	2985	1	0	1	2	1	2	4	3	159	58	102	123
CGI_10002630	1503	1	1	0	0	2	3	13	32	51	50	47	50
CGI_10002631	270	10	1	3	37	55	38	154	92	77	37	314	172
CGI_10002634	531	6	2	9	54	20	16	10	11	7	6	8	13
CGI_10002636	561	11	10	6	0	2	2	0	3	0	2	1	0
CGI_10002637	903	10	6	3	0	0	1	2	2	2	1	2	1
CGI_10002638	1815	4	8	10	23	7	7	9	2	6	8	2	1
CGI_10002639	1194	1	0	1	0	0	0	0	3	4	3	6	1
CGI_10002640	576	1	76	60	34	21	10	4	10	26	4	4	27
CGI_10002641	1482	2	1050	2511	1620	795	779	563	762	1550	629	1190	1083
CGI_10002643	228	11	1	0	0	0	0	0	0	1	0	0	0
CGI_10002644	1914	1	130	325	259	291	386	495	571	1165	644	104	558
CGI_10002645	1929	4	604	821	558	564	652	734	887	1493	845	1139	794
CGI_10002646	744	11	3	0	0	0	0	0	0	1	0	3	5
CGI_10002647	4824	1	1890	968	511	357	545	1347	1695	1934	714	1300	730
CGI_10002649	6348	2	852	701	328	285	290	504	517	840	379	552	180
CGI_10002650	699	2	420	301	59	58	53	76	47	91	23	77	34
CGI_10002651	486	7	0	1	5	25	74	101	128	136	76	210	75
CGI_10002652	1224	1	98	73	12	28	39	49	37	199	86	116	86
CGI_10002653	633	1	90	59	23	28	23	35	18	82	34	31	30
CGI_10002654	882	3	177	145	40	42	28	21	42	100	84	127	131
CGI_10002655	465	3	2	0	4	0	0	1	4	33	10	21	25
CGI_10002656	1797	1	0	1	1	2	2	7	4	10	4	11	7
CGI_10002657	1095	11	0	0	0	0	0	0	1	3	1	38	67
CGI_10002658	3642	5	25	4	34	134	178	431	158	2337	1375	369	316
CGI_10002659	1440	1	136	46	44	103	91	129	113	455	180	293	302
CGI_10002660	360	2	0	0	1	2	1	1	3	5	3	10	11
CGI_10002661	2034	1	107	61	666	877	165	226	73	418	173	255	232
CGI_10002662	816	2	58	41	24	28	21	19	26	82	34	53	42
CGI_10002663	990	1	22	43	13	14	12	29	33	42	44	67	28
CGI_10002664	1266	1	1093	332	36	36	19	17	25	51	18	26	27
CGI_10002665	363	2	1	0	0	0	2	0	2	2	0	1	3
CGI_10002666	2241	6	4	3	48	431	332	415	607	1037	427	571	203
CGI_10002667	390	11	0	0	0	8	5	8	12	20	11	14	4
CGI_10002668	252	11	0	1	0	0	11	92	427	512	167	439	73
CGI_10002669	273	11	1	81	114	19	0	0	1	1	0	0	2
CGI_10002671	969	1	10	4	0	0	6	34	111	76	37	6	49
CGI_10002672	993	1	5	4	3	7	7	9	11	25	8	7	10
CGI_10002673	2343	2	1	0	0	0	0	0	2	2	1	0	0
CGI_10002675	1590	2	0	0	0	0	1	1	0	0	0	1	4
CGI_10002677	429	9	0	0	0	0	0	0	0	1	0	0	0
CGI_10002678	489	1	16	27	15	13	7	10	10	20	12	7	8
CGI_10002679	1977	5	5	5	1	2	4	3	7	18	0	1	8
CGI_10002680	471	11	0	5	0	0	0	0	0	1	0	0	0
CGI_10002681	276	4	21	6	0	3	7	7	2	3	6	2	1
CGI_10002682	294	11	0	2	1	1	0	0	0	2	0	0	0
CGI_10002685	288	2	16	22	27	24	26	39	33	86	23	0	34
CGI_10002686	2490	2	543	556	282	203	158	229	184	292	132	175	135
CGI_10002687	3216	1	188	1956	1204	1448	828	1477	1809	2144	1412	1487	671
CGI_10002688	2112	2	867	481	103	59	66	34	31	101	47	167	45
CGI_10002689	993	2	303	261	92	434	327	415	380	1075	690	1381	965
CGI_10002690	1716	1	1	15	5	14	17	20	51	405	108	105	282
CGI_10002691	1800	1	421	150	12	12	14	15	14	30	4	17	8
CGI_10002692	543	11	2	2	1	0	0	1	0	3	1	0	1
CGI_10002693	231	11	0	3	9	4	2	4	5	4	6	5	1
CGI_10002694	1131	1	2	6	8	2	1	6	10	25	7	4	14
CGI_10002695	1245	1	77	74	32	31	33	49	50	126	41	110	47
CGI_10002696	1326	2	133	212	127	59	44	60	54	92	29	48	45
CGI_10002697	840	1	67	43	20	12	18	6	19	16	11	14	10
CGI_10002698	1251	1	532	287	82	88	70	119	87	282	158	177	105
CGI_10002699	1029	1	683	287	47	69	65	120	75	113	41	58	40
CGI_10002700	669	2	3	11	13	13	18	19	22	78	29	32	29
CGI_10002701	963	2	135	142	92	191	251	270	321	449	256	452	205
CGI_10002702	1257	6	24	7	0	0	2	4	10	17	7	8	19
CGI_10002703	330	11	0	0	0	0	0	0	0	0	0	1	1
CGI_10002704	2955	1	90	38	44	37	54	98	125	254	112	176	116
CGI_10002705	270	8	0	0	0	0	1	1	1	0	3	3	1
CGI_10002706	1266	8	3	3	5	21	16	36	55	61	23	65	51
CGI_10002707	279	11	1	0	0	1	1	1	0	0	2	1	2
CGI_10002708	1248	1	46	39	40	40	26	46	35	79	35	97	71
CGI_10002709	549	5	2	2	7	5	1	3	1	3	1	0	4
CGI_10002710	378	2	4	0	0	0	0	0	0	0	1	0	0
CGI_10002711	729	5	3	0	0	0	0	0	0	0	0	0	0
CGI_10002712	411	11	0	0	0	0	0	2	0	1	0	0	0
CGI_10002713	318	11	4	1	1	0	1	0	1	6	1	7	11
CGI_10002714	537	4	5	7	13	5	14	16	12	38	7	12	6
CGI_10002715	741	11	3	3	32	40	7	7	37	273	164	193	668
CGI_10002717	1740	4	829	1005	359	297	218	380	285	446	203	239	110
[truncated: 23,999 more rows]

## Sheet: oyster2
GeneID	CDS_length	age	SC	LB	ET	T1	T2	D1	D2	U1	U2	P	S
CGI_10000002	333	1	13	6	15	9	8	15	5	25	20	18	48
CGI_10000004	195	11	22	12	1	3	3	2	0	1	0	2	0
CGI_10000005	192	6	0	0	2	0	0	0	0	0	0	0	0
CGI_10000011	456	1	0	0	0	2	0	0	3	11	17	11	8
CGI_10000016	252	1	0	0	0	0	0	0	0	2	4	10	3
CGI_10000021	333	2	1	4	2	0	2	2	11	3	1	7	8
CGI_10000025	459	11	3	14	0	0	1	0	0	0	0	0	0
CGI_10000029	267	3	0	0	1	1	1	15	7	18	17	31	8
CGI_10000034	252	5	2	11	9	1	1	0	5	13	1	12	14
CGI_10000035	906	2	498	287	103	39	30	34	9	6	6	0	1
CGI_10000036	210	10	2	1	2	4	3	3	11	5	4	3	6
CGI_10000037	729	6	1	0	0	0	0	0	0	0	0	0	0
CGI_10000039	252	11	0	0	0	0	0	0	2	4	3	1	2
CGI_10000043	531	2	5	7	2	3	4	5	10	8	9	6	8
CGI_10000052	651	1	1	0	6	54	81	245	167	157	146	109	117
CGI_10000053	861	1	0	1	0	0	0	0	0	0	1	2	3
CGI_10000054	279	11	0	0	0	0	0	0	0	1	17	32	16
CGI_10000055	411	2	2057	2704	3969	4464	4455	1819	1310	1025	1253	980	840
CGI_10000057	759	1	388	1147	87	64	74	93	63	46	51	63	49
CGI_10000058	291	2	24	20	9	19	16	17	16	13	15	12	13
CGI_10000059	255	11	19	14	3	7	2	5	7	5	11	4	10
CGI_10000060	1053	11	1	1	0	7	24	152	129	209	261	249	118
CGI_10000061	270	11	1	1	1	0	1	11	22	67	88	125	40
CGI_10000062	219	11	0	0	0	0	0	0	0	12	52	101	6
CGI_10000064	270	8	6	1	1	2	1	4	5	2	0	2	5
CGI_10000069	456	6	0	0	0	0	1	1	32	263	269	246	37
CGI_10000070	570	1	144	109	36	15	22	21	24	9	21	26	10
CGI_10000072	834	5	9	25	59	66	58	56	75	66	60	30	24
CGI_10000073	831	1	21	10	7	5	13	74	233	268	214	258	159
CGI_10000077	357	1	613	694	826	765	1090	1946	2506	3498	2657	4036	2651
CGI_10000080	300	1	0	2	10	2	5	4	40	35	33	46	20
CGI_10000081	291	2	3	4	3	1	0	1	0	0	0	0	1
CGI_10000082	273	3	105	81	55	39	36	40	37	29	52	36	35
CGI_10000083	369	1	0	1	12	10	4	28	27	20	30	25	14
CGI_10000084	402	4	0	1	0	1	1	0	0	1	1	0	1
CGI_10000085	243	1	131	223	344	344	438	815	1101	1627	1075	2275	1033
CGI_10000086	384	2	22	27	20	22	16	18	45	67	70	54	40
CGI_10000087	1671	1	1	3	10	13	11	12	16	40	35	38	20
CGI_10000088	570	2	0	0	0	0	0	0	0	1	6	18	13
CGI_10000090	1191	2	18	19	48	44	45	21	44	17	21	13	13
CGI_10000091	1149	4	1	18	40	41	38	36	32	34	59	81	41
CGI_10000094	324	5	0	0	0	3	1	2	0	0	1	0	0
CGI_10000095	282	11	0	0	0	0	0	0	2	0	0	1	0
CGI_10000098	408	4	60	15	11	18	16	5	9	15	7	4	4
CGI_10000101	453	3	236	170	44	20	24	16	16	25	18	22	12
CGI_10000102	738	1	25	20	22	15	10	3	10	9	8	12	6
CGI_10000106	366	11	0	0	1	5	2	8	7	5	9	13	12
CGI_10000107	597	11	3	0	0	1	1	3	11	64	28	31	22
CGI_10000110	591	1	22	23	5	2	5	3	7	7	7	7	6
CGI_10000111	213	10	27	24	9	2	3	4	1	3	10	1	2
CGI_10000112	405	1	1	2	1	1	1	1	0	1	2	0	0
CGI_10000113	567	2	24	70	133	130	112	220	110	92	73	80	58
CGI_10000116	468	6	0	0	0	0	0	0	0	0	0	0	2
CGI_10000117	291	11	0	0	0	0	1	1	2	0	1	1	1
CGI_10000120	1083	1	1	1	5	6	3	12	17	25	33	50	38
CGI_10000121	237	6	0	0	0	1	0	1	0	0	1	0	0
CGI_10000122	429	5	26	17	12	31	38	17	35	11	35	10	14
CGI_10000123	174	11	0	1	2	1	5	4	3	4	12	27	6
CGI_10000124	534	1	193	156	115	95	128	255	239	138	267	198	176
CGI_10000125	771	10	365	347	599	367	373	178	194	179	142	112	133
CGI_10000126	333	2	2	12	18	16	17	16	3	10	10	7	3
CGI_10000128	507	4	2	0	1	0	0	1	2	0	0	0	0
CGI_10000129	324	1	31	48	18	8	14	5	7	10	6	13	10
CGI_10000130	459	1	43	50	39	51	61	52	61	25	39	30	37
CGI_10000133	198	11	0	0	0	0	0	0	1	20	72	89	12
CGI_10000134	660	4	1	1	1	1	0	0	0	1	0	0	23
CGI_10000135	318	1	15	17	11	24	32	34	20	25	25	24	25
CGI_10000138	675	2	3	6	6	3	6	2	5	1	5	7	4
CGI_10000139	351	9	180	190	327	204	175	111	72	87	93	108	76
CGI_10000140	396	5	0	1	0	0	1	0	0	0	0	0	0
CGI_10000141	1674	2	0	0	0	0	0	0	0	0	1	0	0
CGI_10000144	912	1	4	6	9	11	22	9	16	65	88	117	84
CGI_10000148	453	6	1	2	7	5	9	7	6	5	4	12	1
CGI_10000149	201	4	0	1	3	1	8	1	2	0	0	0	0
CGI_10000153	276	11	0	0	0	0	0	0	0	0	0	0	716
CGI_10000156	1665	1	1	3	4	4	11	6	11	27	40	57	36
CGI_10000157	372	2	41	52	34	32	38	23	35	13	22	29	22
CGI_10000166	1008	2	28	14	18	40	42	33	32	35	37	25	53
CGI_10000167	321	1	0	2	1	1	0	2	0	16	60	48	121
CGI_10000170	234	11	99	41	18	12	5	10	23	12	10	11	13
CGI_10000171	375	11	149	92	40	17	23	16	28	15	13	11	8
CGI_10000172	273	11	66	31	7	27	38	90	39	30	14	9	6
CGI_10000173	264	11	60	34	8	26	44	87	56	21	14	7	15
CGI_10000176	642	10	0	0	0	3	6	0	0	0	1	2	2
CGI_10000180	573	2	1	1	1	1	0	1	3	0	0	0	0
CGI_10000181	339	2	2	0	0	1	3	4	3	2	3	3	1
CGI_10000183	1284	4	0	1	3	1	1	4	23	14	14	12	7
CGI_10000184	435	11	1	1	0	0	0	0	0	0	0	0	0
CGI_10000185	591	11	0	1	1	1	0	0	0	0	0	3	1
CGI_10000186	201	1	84	54	34	28	20	34	4	38	11	14	40
CGI_10000187	1206	1	0	1	6	9	12	15	18	41	43	44	27
CGI_10000190	1479	2	0	0	1	1	3	0	1	4	8	2	7
CGI_10000191	435	1	20	34	74	41	39	34	26	22	15	25	17
CGI_10000192	333	2	10	15	21	11	12	17	8	18	9	22	6
CGI_10000195	246	2	62	35	22	30	23	52	85	90	88	104	106
CGI_10000196	1221	10	3	3	2	3	2	0	2	5	4	5	3
CGI_10000198	219	5	15	6	3	4	0	0	2	0	1	1	1
CGI_10000200	543	5	1	0	0	0	0	0	0	0	1	0	5
CGI_10000202	396	10	1	0	1	0	0	0	1	0	0	0	0
CGI_10000206	420	4	0	0	1	1	1	4	3	4	2	0	2
CGI_10000209	366	11	24	19	23	52	69	62	68	53	52	28	46
CGI_10000211	462	11	0	1	0	0	0	0	0	0	0	1	0
CGI_10000212	567	1	0	0	1	0	0	0	0	0	1	0	7
CGI_10000213	606	2	0	0	0	0	0	0	0	0	1	1	1
CGI_10000215	1209	2	39	61	168	84	122	77	79	37	42	48	50
CGI_10000216	1152	1	0	0	0	1	1	1	2	0	3	4	8
CGI_10000218	480	2	12	19	102	86	63	17	4	14	8	5	4
CGI_10000219	201	11	4	9	32	41	52	42	75	35	24	28	50
CGI_10000225	477	1	0	0	0	0	1	0	1	4	6	6	6
CGI_10000226	354	5	1	0	0	1	1	1	1	19	14	17	2
CGI_10000227	189	5	1	0	0	1	2	9	8	8	9	9	2
CGI_10000228	399	5	0	0	0	1	0	0	0	0	0	0	0
CGI_10000229	1650	1	5	13	50	36	56	79	80	91	150	182	109
CGI_10000232	363	11	0	0	0	0	0	0	1	0	6	32	34
CGI_10000235	396	2	12	9	14	13	25	23	31	16	34	41	34
CGI_10000236	687	1	0	3	9	6	3	11	4	14	12	11	7
CGI_10000237	576	1	1164	939	484	369	419	384	292	323	500	339	250
CGI_10000240	378	11	166	117	56	23	34	9	6	2	8	6	2
CGI_10000241	417	6	6	2	0	1	2	2	1	4	52	48	20
CGI_10000242	708	1	26	20	45	57	56	34	21	10	22	13	20
CGI_10000243	222	11	0	2	2	0	0	0	0	1	3	1	0
CGI_10000244	765	6	0	5	11	10	14	8	19	30	40	16	21
CGI_10000245	159	10	0	0	0	0	0	0	2	1	2	4	2
CGI_10000246	618	1	0	0	2	0	2	5	31	29	27	26	53
CGI_10000247	1125	1	25	34	59	54	56	74	64	66	74	76	31
CGI_10000248	1209	1	0	1	0	0	4	3	16	31	37	27	12
CGI_10000249	468	5	2	1	1	0	0	1	1	1	0	0	0
CGI_10000258	501	2	0	0	2	11	10	8	4	9	5	1	6
CGI_10000260	204	11	1	0	1	0	0	0	0	0	0	0	0
CGI_10000261	459	2	1	0	0	0	1	1	14	27	26	49	59
CGI_10000262	393	2	38	17	8	2	3	3	4	2	4	2	1
CGI_10000263	375	5	1	2	0	1	2	3	1	1	4	4	1
CGI_10000264	240	11	0	0	0	1	0	0	0	0	0	0	0
CGI_10000266	816	2	38	43	52	28	34	31	37	18	30	22	18
CGI_10000267	366	1	2	2	4	6	3	8	8	6	6	16	6
CGI_10000268	267	2	4	6	5	5	5	2	3	3	1	2	1
CGI_10000269	264	11	0	3	27	148	1183	815	3	0	1	1	1
CGI_10000270	195	11	693	9078	16571	3428	2089	240	6	12	8	3	7
CGI_10000271	333	2	17	27	21	115	121	111	110	99	146	41	113
CGI_10000272	690	11	177	127	496	348	350	113	206	248	219	228	165
CGI_10000273	645	3	6	2	3	7	4	5	2	2	6	2	5
CGI_10000275	687	2	0	0	0	0	0	3	3	6	8	8	3
CGI_10000280	609	1	0	0	1	1	1	2	73	56	37	41	13
CGI_10000281	444	3	0	2	29	57	63	71	54	97	110	193	36
CGI_10000282	381	10	101	84	35	71	67	28	67	59	44	26	82
CGI_10000284	1455	1	33	64	86	233	274	417	313	307	258	136	190
CGI_10000285	285	11	0	8	28	22	12	21	42	25	26	13	9
CGI_10000286	696	2	3	1	1	3	3	7	11	18	48	11	51
CGI_10000287	201	6	1	1	0	2	1	1	0	0	1	0	1
CGI_10000289	2646	2	2	6	3	19	28	33	30	58	75	43	35
CGI_10000291	375	2	38	32	25	3	4	3	16	10	14	14	7
CGI_10000292	285	11	0	0	1	0	0	1	1	1	2	2	0
CGI_10000293	558	2	18	23	45	75	79	33	16	34	41	38	36
CGI_10000294	624	2	24	17	5	0	1	19	6	21	23	24	21
CGI_10000296	399	2	0	1	4	2	2	0	2	0	0	3	1
CGI_10000297	279	8	1	0	1	0	1	6	2	3	2	1	0
CGI_10000298	240	11	0	0	0	0	1	0	1	1	0	0	0
CGI_10000300	2226	11	1	1	0	3	2	1	10	29	23	23	33
CGI_10000301	1662	1	0	0	5	0	2	3	6	19	22	32	12
CGI_10000302	516	6	2	2	0	0	1	0	1	0	1	2	2
CGI_10000303	264	11	0	1	1	2	5	35	153	484	609	939	321
CGI_10000304	336	2	303	404	315	516	600	736	979	1249	1059	837	948
CGI_10000305	492	11	94	447	368	89	64	14	1	1	0	1	2
CGI_10000306	435	10	0	1	1	2	1	0	1	0	1	3	1
CGI_10000307	651	1	181	237	314	169	163	84	123	83	116	138	63
CGI_10000308	399	11	1	1	1	0	1	0	1	0	1	0	0
CGI_10000309	327	2	22	29	36	36	52	57	25	29	34	58	23
CGI_10000310	1713	5	5	11	13	40	45	64	121	122	92	36	53
CGI_10000311	1524	2	0	0	1	0	1	2	2	1	2	0	0
CGI_10000312	372	11	2	1	4	6	4	1	7	6	11	4	4
CGI_10000313	285	2	3	11	19	20	25	15	20	8	9	11	10
CGI_10000314	222	11	1	0	0	0	0	0	0	0	7	3	1
CGI_10000315	363	9	5	3	1	8	12	9	21	4	12	1	13
CGI_10000316	237	11	0	0	1	0	2	1	0	3	0	1	2
CGI_10000317	1917	5	7	1	4	3	0	6	5	5	14	16	7
CGI_10000318	624	2	0	0	0	0	0	0	0	0	1	0	0
CGI_10000319	1068	4	0	1	0	0	1	1	4	9	1	3	1
CGI_10000320	279	11	0	1	8	1	0	2	0	0	0	1	0
CGI_10000321	621	2	241	185	323	275	278	136	163	193	255	161	137
CGI_10000322	474	10	0	0	0	0	0	0	1	0	2	0	2
CGI_10000323	204	11	0	0	0	0	0	0	0	0	0	0	3
CGI_10000324	348	5	0	0	0	0	0	0	0	0	1	0	1
CGI_10000325	333	6	210	84	73	43	65	29	31	25	26	21	18
CGI_10000326	195	3	11	4	2	0	4	12	16	12	15	6	13
CGI_10000327	396	11	0	0	0	0	0	0	0	6	3	5	3
CGI_10000328	333	5	9	11	1	5	3	9	8	5	4	3	5
CGI_10000329	642	10	0	0	0	1	0	0	0	0	0	0	8
CGI_10000330	330	11	0	0	4	5	4	8	4	3	7	4	3
CGI_10000331	261	8	5	6	20	11	28	10	9	9	5	9	4
CGI_10000332	345	2	3	1	2	2	9	9	9	7	14	3	3
CGI_10000333	264	5	308	270	99	16	15	17	10	4	7	6	6
CGI_10000334	2427	1	11	10	10	20	35	64	112	389	137	192	321
CGI_10000335	324	3	0	0	0	0	0	0	0	0	0	0	1
CGI_10000336	441	11	11	17	24	15	31	34	60	28	37	29	42
CGI_10000337	222	11	98	154	144	144	205	178	387	296	393	401	310
CGI_10000338	933	2	6	7	85	24	10	21	24	52	93	204	65
CGI_10000339	1206	1	0	4	3	3	2	6	5	16	17	28	21
CGI_10000340	471	2	9	11	3	7	3	21	25	63	47	47	51
CGI_10000341	885	1	0	0	0	3	2	3	5	8	9	17	7
CGI_10000342	351	5	0	0	0	0	0	0	0	1	3	1	0
CGI_10000343	420	4	0	1	3	1	1	3	6	4	1	4	6
CGI_10000347	333	9	7	18	43	32	52	54	57	39	33	39	9
CGI_10000348	399	9	7	17	16	10	18	10	11	12	31	14	6
CGI_10000349	321	2	139	83	108	63	68	30	45	16	15	28	24
CGI_10000350	1671	1	1	7	17	14	18	22	29	53	69	76	39
CGI_10000353	303	5	0	1	23	21	25	56	31	38	43	50	16
CGI_10000354	252	2	0	1	10	35	48	60	36	40	50	37	19
CGI_10000355	762	2	6	9	12	12	11	15	18	16	25	14	21
CGI_10000356	351	8	8	6	7	5	2	3	11	2	7	4	4
CGI_10000357	327	11	26	29	38	17	17	17	38	42	75	57	49
CGI_10000358	372	11	13	9	1	6	6	6	14	7	14	1	5
CGI_10000359	474	1	0	0	0	0	1	0	0	1	1	3	5
CGI_10000360	984	2	49	97	184	181	140	52	23	12	22	15	10
CGI_10000362	1662	1	0	2	8	9	8	13	22	38	54	64	34
CGI_10000364	480	11	1	1	2	0	0	0	2	1	8	8	2
CGI_10000366	204	11	0	0	0	0	0	0	0	1	0	0	0
CGI_10000367	738	4	2	0	1	1	2	0	1	0	1	0	0
CGI_10000369	249	2	2	0	0	0	1	0	0	1	2	1	0
CGI_10000370	1956	5	200	108	70	26	22	15	13	3	3	1	5
CGI_10000371	174	1	3	2	0	14	16	16	11	16	30	9	14
CGI_10000372	321	9	0	1	3	1	1	1	1	0	1	1	1
CGI_10000374	1584	3	215	169	102	172	329	299	241	276	289	187	190
CGI_10000376	489	2	5	2	2	1	1	10	4	1	0	0	1
CGI_10000377	408	11	553	8123	14287	3656	2099	248	13	13	14	16	9
CGI_10000378	831	2	193	1254	1623	434	225	29	4	6	1	0	2
CGI_10000379	561	6	2	0	0	0	1	0	0	0	0	0	0
CGI_10000380	222	1	5	33	120	73	78	64	64	38	38	49	20
CGI_10000381	645	2	137	82	119	248	285	381	413	425	392	396	297
CGI_10000388	354	11	0	0	1	0	0	0	2	5	16	10	3
CGI_10000389	492	4	3	1	4	6	6	17	4	7	2	27	44
CGI_10000390	261	11	5	9	9	13	10	3	5	11	13	12	10
CGI_10000392	900	1	6	5	1	5	1	3	6	11	1	5	3
CGI_10000393	249	11	1	0	1	0	1	0	0	1	1	0	1
CGI_10000394	720	11	0	0	0	0	0	0	2	1	2	7	6
CGI_10000395	225	9	0	0	0	0	1	0	0	0	0	4	8
CGI_10000396	582	7	1	7	32	14	20	21	32	12	23	13	4
CGI_10000397	354	11	1	2	3	0	0	0	0	0	0	0	0
CGI_10000398	261	11	0	0	6	0	0	0	0	0	0	0	0
CGI_10000399	435	11	2	1	2	0	0	0	0	0	0	0	0
CGI_10000400	678	10	0	1	2	0	8	6	7	10	3	1	5
CGI_10000402	570	2	8	19	49	118	248	418	722	753	705	601	694
CGI_10000403	396	4	0	0	0	0	0	6	16	25	34	23	15
CGI_10000404	591	6	1	2	10	11	21	15	20	17	20	14	9
CGI_10000405	633	1	109	117	63	102	97	114	119	102	101	67	80
CGI_10000406	504	10	18	21	10	5	14	10	12	12	16	12	10
CGI_10000407	288	2	0	0	0	0	0	0	0	1	0	2	0
CGI_10000408	639	2	3	3	1	6	17	84	702	1328	948	1085	996
CGI_10000409	555	4	1	0	0	0	0	1	15	18	110	17	15
CGI_10000411	489	11	2	2	2	1	2	1	0	3	0	1	0
CGI_10000413	972	9	1	3	2	12	13	28	29	43	54	68	64
CGI_10000414	723	1	1	1	0	0	0	0	1	0	1	0	0
CGI_10000415	981	5	2	0	4	1	2	1	3	0	0	2	3
CGI_10000416	450	1	0	1	2	0	1	3	1	3	1	3	2
CGI_10000417	684	1	0	2	1	0	0	1	3	81	377	590	255
CGI_10000419	522	8	0	0	0	0	0	0	0	0	0	0	1
CGI_10000420	534	6	0	0	0	0	0	0	0	0	0	0	1
CGI_10000422	279	11	15	5	0	0	0	2	0	0	0	0	0
CGI_10000423	585	1	1	4	15	19	18	6	8	2	11	12	2
CGI_10000424	174	11	3	8	19	8	1	0	0	0	0	0	0
CGI_10000425	744	1	15	21	83	41	33	22	59	33	60	71	48
CGI_10000426	1689	2	2	14	21	36	40	32	48	75	89	39	55
CGI_10000427	894	1	0	1	4	7	7	5	13	24	16	15	10
CGI_10000428	279	1	49	57	90	61	62	85	99	86	175	116	67
CGI_10000429	186	11	0	1	1	3	0	0	5	10	3	6	0
CGI_10000430	540	2	2	4	2	5	9	29	13	21	16	11	32
CGI_10000433	192	11	5	6	5	5	6	4	9	9	5	2	2
CGI_10000434	405	1	18	13	128	133	139	27	12	5	7	11	13
CGI_10000436	324	11	197	44	20	71	55	30	47	66	34	24	39
CGI_10000440	375	1	2	3	2	6	11	58	739	1064	732	1052	293
CGI_10000441	1422	1	15	56	199	632	1865	845	565	1396	547	1121	4572
CGI_10000443	219	11	17	8	4	10	7	11	9	7	7	14	11
CGI_10000444	300	6	1	3	1	1	0	1	0	1	4	3	2
CGI_10000445	369	10	0	0	1	5	5	6	11	19	15	13	7
CGI_10000452	744	11	48	40	47	24	11	26	18	19	21	23	22
CGI_10000454	270	1	0	0	0	0	0	0	0	0	0	0	1
CGI_10000455	765	1	55	39	12	17	26	27	18	23	33	22	25
CGI_10000456	438	1	15	15	18	10	12	34	29	15	32	27	23
CGI_10000457	603	2	3	11	15	14	12	12	13	6	5	10	9
CGI_10000460	2544	1	41	27	24	52	74	80	100	109	123	68	81
CGI_10000462	600	1	8	8	7	11	12	4	15	24	52	69	42
CGI_10000463	519	11	0	0	0	1	0	6	30	86	107	139	68
CGI_10000464	378	1	0	0	0	0	0	0	1	0	0	0	0
CGI_10000465	303	3	0	1	0	0	0	4	9	5	27	13	15
CGI_10000466	807	1	8	11	12	24	28	19	46	63	54	41	66
CGI_10000467	1194	2	0	0	0	0	0	0	0	0	0	0	2
CGI_10000472	828	1	3	8	19	16	23	36	60	72	48	68	43
CGI_10000473	360	6	0	0	0	0	1	14	26	35	29	35	22
CGI_10000474	882	1	4	3	1	7	6	30	28	4	11	12	7
CGI_10000475	582	1	0	0	0	1	1	8	14	14	23	13	17
CGI_10000476	396	11	31	40	27	37	41	33	40	75	96	71	41
CGI_10000477	339	11	2	4	1	3	4	4	6	4	7	4	10
CGI_10000478	879	1	0	0	0	2	0	0	0	0	0	1	131
CGI_10000483	348	7	6	15	5	2	0	25	263	848	836	824	284
CGI_10000485	882	2	79	36	37	45	42	36	25	28	26	13	25
CGI_10000486	1656	4	4	11	17	39	69	37	54	93	105	79	82
CGI_10000487	570	2	77	164	321	356	348	263	290	135	225	128	206
CGI_10000488	1377	4	0	0	0	0	0	11	37	14	10	21	32
CGI_10000491	168	3	2	6	5	9	18	14	19	21	29	12	19
CGI_10000492	486	2	0	0	0	4	0	0	0	4	3	2	7
CGI_10000493	408	4	5	24	123	58	54	15	29	15	6	8	28
CGI_10000494	714	1	21	15	11	12	11	39	64	31	52	47	39
CGI_10000495	261	11	0	0	0	0	0	0	0	0	2	1	1
CGI_10000496	426	2	53	44	104	148	190	93	96	117	108	119	86
CGI_10000497	339	2	0	21	121	46	22	3	0	0	1	2	0
CGI_10000499	246	11	0	0	0	0	18	280	110	53	136	47	9
CGI_10000500	1122	4	15	7	10	4	13	12	9	11	14	9	3
CGI_10000501	225	4	0	1	3	2	0	1	2	0	0	1	0
CGI_10000502	336	11	3	1	2	0	0	3	9	16	33	21	21
CGI_10000503	1104	1	2	3	7	32	46	8	4610	1932	539	463	83
CGI_10000504	258	6	13	13	4	7	11	15	30	34	36	14	23
CGI_10000505	519	11	0	0	0	0	0	1	0	0	0	0	0
CGI_10000506	609	2	0	2	2	0	0	1	2	0	1	0	0
CGI_10000508	1389	1	4	2	32	1499	2495	1428	885	3460	1139	534	226
CGI_10000509	969	11	4	6	1	1	2	3	9	58	118	140	104
CGI_10000510	657	1	2	0	6	7	5	2	1	3	3	0	0
CGI_10000511	228	11	0	0	0	0	0	0	4	6	19	10	8
CGI_10000512	393	7	1	0	0	0	1	0	1	1	0	1	1
CGI_10000519	873	10	1	2	1	0	0	0	1	0	2	0	0
CGI_10000520	843	6	7	5	25	25	25	10	14	10	18	8	10
CGI_10000521	447	6	0	1	0	11	4	4	8	7	8	4	6
CGI_10000522	759	2	7	8	6	12	7	13	15	12	14	7	7
CGI_10000524	816	10	7	6	18	3	11	2	3	2	3	1	4
CGI_10000525	435	5	0	0	0	46	42	11	5	20	44	45	6
CGI_10000526	702	8	5	9	16	11	13	9	11	3	5	8	0
CGI_10000527	534	11	0	2	2	1	1	1	0	1	1	0	0
CGI_10000533	978	10	721	547	194	222	404	263	267	231	294	214	155
CGI_10000534	381	5	0	5	1	0	0	4	2	5	7	3	1
CGI_10000535	957	4	0	0	0	0	1	0	2	4	4	2	2
CGI_10000536	420	5	603	323	88	83	147	707	500	346	295	280	230
CGI_10000537	285	2	31	18	15	18	15	11	6	6	12	7	8
CGI_10000538	282	11	1	1	1	0	1	0	1	1	1	0	0
CGI_10000539	189	11	2	2	0	1	1	3	1	1	4	4	2
CGI_10000540	273	2	11	20	6	8	6	3	3	0	6	6	3
CGI_10000541	615	1	49	45	41	58	81	97	124	157	118	58	66
CGI_10000542	1701	4	9	6	3	6	7	15	83	108	149	113	160
CGI_10000543	546	9	2	0	0	0	0	0	1	0	1	0	1
CGI_10000544	426	2	1	0	0	0	1	2	4	5	13	20	5
CGI_10000545	360	1	2	1	1	0	0	0	0	0	0	0	0
CGI_10000546	213	4	0	0	0	0	0	0	0	0	1	0	0
CGI_10000547	240	9	0	1	3	0	0	0	1	0	0	1	0
CGI_10000551	759	6	1	6	11	8	9	13	19	15	31	17	12
CGI_10000552	519	2	15	17	36	18	20	33	13	35	15	27	15
CGI_10000553	864	2	0	0	0	0	0	0	0	1	6	0	5
CGI_10000555	459	2	2	1	1	0	0	0	4	16	38	35	30
CGI_10000556	231	11	0	0	0	0	0	2	4	0	2	0	2
CGI_10000557	525	11	0	0	0	0	0	0	0	10	22	12	15
CGI_10000558	1647	6	0	0	0	1	0	1	2	1	5	1	3
CGI_10000559	183	11	0	0	0	0	0	0	0	0	0	4	0
CGI_10000560	1227	1	2	0	2	2	1	3	3	6	4	5	3
CGI_10000561	1143	2	41	51	57	55	61	48	52	48	41	49	37
CGI_10000562	429	1	0	0	0	0	0	0	0	1	0	5	7
CGI_10000563	537	2	0	3	3	2	1	0	1	10	10	6	9
CGI_10000571	276	11	5	8	0	1	5	1	0	11	13	9	11
CGI_10000572	669	1	8	4	16	7	16	3	9	3	9	10	4
CGI_10000573	276	2	382	399	679	497	595	869	1432	2157	1396	1883	1566
CGI_10000575	261	11	3	0	7	9	5	3	2	3	3	10	1
CGI_10000576	432	2	0	0	1	0	0	2	80	103	76	147	76
CGI_10000577	1599	2	116	155	98	54	78	52	63	56	49	42	30
CGI_10000578	156	11	0	3	0	1	0	2	0	1	0	1	0
CGI_10000579	1122	5	2	11	14	23	12	5	12	13	16	6	8
CGI_10000580	1398	1	0	2	5	4	8	6	11	38	40	74	36
CGI_10000581	729	2	293	408	713	1162	1075	644	377	334	453	434	359
CGI_10000582	546	9	47	25	14	26	23	29	30	16	24	6	19
CGI_10000585	468	2	39	41	53	38	52	40	49	16	15	35	33
CGI_10000587	339	11	0	0	0	0	0	0	0	2	4	4	1
CGI_10000588	918	2	6	13	15	20	25	19	25	18	36	24	14
CGI_10000589	225	11	0	0	0	20	17	14	5	2	0	2	0
CGI_10000590	2019	1	368	165	77	49	73	61	112	66	123	119	101
CGI_10000591	759	2	46	45	43	93	241	246	199	218	358	123	217
CGI_10000592	285	11	1	1	1	0	0	1	0	0	1	0	1
CGI_10000593	618	4	1	5	1	1	0	0	0	0	1	0	3
CGI_10000594	387	4	149	120	35	53	67	36	36	22	16	13	21
CGI_10000595	504	1	20	27	43	36	40	53	49	153	120	238	71
CGI_10000596	1218	1	2	3	1	71	138	55	73	65	12	17	22
CGI_10000597	237	11	0	8	18	3	3	0	0	0	0	0	0
CGI_10000598	258	11	5	65	144	12	5	3	2	1	1	0	0
CGI_10000599	369	1	0	0	1	2	0	3	4	14	12	23	12
CGI_10000600	312	11	0	0	0	0	0	0	2	4	2	7	0
CGI_10000601	1341	10	0	5	4	7	9	12	38	54	89	49	20
CGI_10000602	348	1	3	3	3	4	17	9	6	11	18	31	126
CGI_10000603	528	11	18	46	67	91	72	59	66	56	66	28	42
CGI_10000604	771	2	1	3	1	5	2	1	11	34	48	35	20
CGI_10000605	363	2	53	97	306	369	410	297	144	145	254	397	143
CGI_10000606	1665	1	0	4	7	13	16	11	34	46	60	68	43
CGI_10000607	327	2	0	1	7	6	3	2	34	32	34	23	3
CGI_10000608	162	11	14	14	8	13	12	8	14	6	8	3	5
CGI_10000609	2241	6	1651	961	317	565	600	499	489	321	357	150	362
CGI_10000610	1140	1	25	11	15	21	14	19	19	23	19	22	17
CGI_10000611	453	2	89	89	169	233	314	314	311	356	397	425	241
CGI_10000612	159	11	56	91	125	136	198	384	441	695	448	851	389
CGI_10000615	297	1	105	98	68	26	40	99	154	302	178	381	215
CGI_10000616	330	6	126	459	558	427	401	161	149	130	127	67	115
CGI_10000618	366	6	473	483	679	356	329	166	161	118	110	134	116
CGI_10000619	924	2	5	13	30	42	52	53	33	57	73	60	40
CGI_10000623	378	11	6	1	0	0	1	2	5	2	4	0	4
CGI_10000625	261	11	0	0	0	0	0	1	0	0	1	0	0
CGI_10000626	240	2	2	2	1	0	1	0	4	4	6	2	3
CGI_10000627	372	2	88	23	13	12	30	31	22	38	32	28	15
CGI_10000628	369	2	1	1	4	0	2	14	3	9	17	5	3
CGI_10000629	597	5	3	3	4	4	2	3	7	0	2	3	2
CGI_10000630	954	1	35	15	15	18	19	11	13	10	12	10	10
CGI_10000631	372	1	1	1	0	0	1	22	32	29	28	39	26
CGI_10000633	285	2	2218	2507	2353	1206	952	344	409	159	238	205	232
CGI_10000634	372	10	15	34	50	43	38	36	47	23	41	32	31
CGI_10000635	261	11	18	16	8	6	2	16	25	16	11	10	7
CGI_10000636	885	6	3	4	2	8	14	2	1	0	0	1	0
CGI_10000637	600	10	39	24	26	8	13	7	6	14	5	7	7
CGI_10000639	1164	2	33	30	17	33	42	36	52	30	42	37	38
CGI_10000640	912	1	10	6	8	12	4	12	10	8	10	6	6
CGI_10000641	300	1	1	2	3	6	6	6	4	1	4	5	5
CGI_10000643	552	2	0	0	0	0	0	0	1	0	0	0	1
CGI_10000644	456	11	1	1	0	0	1	1	1	0	0	0	0
CGI_10000645	1131	5	185	99	185	154	134	116	69	98	87	90	48
CGI_10000646	360	1	1	3	17	3	2	3	23	28	8	21	12
CGI_10000647	423	4	0	0	0	0	2	0	3	0	2	1	0
CGI_10000649	1821	2	7	4	2	1	6	93	447	525	349	264	155
CGI_10000654	4278	1	0	0	0	0	0	0	1	0	0	0	0
CGI_10000655	369	11	0	1	0	1	1	0	0	0	2	0	0
CGI_10000656	201	11	0	0	0	0	1	0	0	0	0	0	0
CGI_10000657	372	11	0	0	0	1	1	0	0	0	1	1	0
CGI_10000658	546	2	1	1	5	17	3	3	3	1	2	0	4
CGI_10000659	156	2	19	11	15	12	22	9	19	3	6	13	9
CGI_10000660	300	2	31	29	16	29	30	16	30	17	12	17	24
CGI_10000661	825	2	1	2	0	0	1	0	1	4	26	31	14
CGI_10000662	948	1	0	0	2	0	2	2	6	9	39	21	4
CGI_10000663	267	6	0	4	1	2	5	4	13	11	9	9	6
CGI_10000664	219	11	0	0	2	0	0	0	1	3	1	2	0
CGI_10000665	522	6	1	0	1	2	2	2	9	2	6	3	4
CGI_10000667	375	6	0	0	0	30	21	27	11	10	2	1	6
CGI_10000668	372	5	0	1	1	40	37	12	9	8	7	4	12
CGI_10000669	1557	1	348	353	164	97	125	349	1164	2075	2409	2582	2131
CGI_10000670	216	11	32	34	40	16	23	13	10	11	10	18	17
CGI_10000671	324	11	0	0	0	0	1	0	0	6	12	20	6
CGI_10000672	693	4	0	0	2	1	1	0	3	0	2	1	5
CGI_10000674	234	11	0	4	5	2	1	0	2	0	6	0	2
CGI_10000675	2064	2	20	29	27	27	31	33	53	43	24	26	30
CGI_10000676	1005	2	9	8	4	13	19	24	30	13	21	7	9
CGI_10000677	804	6	5	6	4	6	10	24	40	51	58	79	20
CGI_10000678	240	11	1	2	2	1	2	6	16	4	7	4	1
CGI_10000679	504	11	1	1	1	0	0	3	10	10	2	1	1
CGI_10000680	489	10	0	1	3	4	2	7	11	9	9	10	10
CGI_10000681	279	3	20	9	5	8	13	18	32	20	31	16	33
CGI_10000682	468	1	33	13	6	22	21	24	47	25	51	18	33
CGI_10000683	948	1	104	49	49	51	61	66	91	88	106	75	92
CGI_10000684	405	2	0	0	2	0	0	0	1	0	0	3	1
CGI_10000686	279	11	0	0	1	2	0	2	3	0	1	1	2
CGI_10000687	1554	10	12	9	3	10	12	13	15	18	27	20	22
CGI_10000688	1614	1	0	0	0	0	1	5	18	40	69	41	22
CGI_10000689	270	11	0	1	1	0	0	0	1	0	0	0	2
CGI_10000690	639	1	145	147	158	162	207	289	508	422	441	593	405
CGI_10000691	690	1	163	140	114	75	76	87	148	106	104	116	91
CGI_10000692	1665	1	0	3	12	8	20	16	16	45	41	61	44
CGI_10000693	321	3	1	4	7	7	11	3	11	9	22	8	11
CGI_10000695	1215	1	0	0	0	0	0	0	1	7	9	5	6
CGI_10000696	1296	1	7	2	1	15	37	70	112	134	107	73	121
CGI_10000697	1491	2	220	52	40	79	64	53	84	100	118	83	50
CGI_10000698	654	1	0	0	0	0	0	28	11	20	23	18	3
CGI_10000699	1374	5	4	10	30	32	33	19	20	18	34	22	13
CGI_10000700	150	11	0	0	0	0	2	0	0	1	1	1	0
CGI_10000701	2424	1	1185	848	194	49	70	52	140	44	42	24	65
CGI_10000702	516	6	0	6	10	21	30	0	1	0	0	0	1
CGI_10000703	426	11	0	0	0	0	0	0	0	0	1	0	0
CGI_10000705	615	6	4	8	12	9	7	1	2	1	3	4	2
CGI_10000706	2802	11	3	3	30	2260	3872	1615	613	345	242	134	90
CGI_10000707	1212	6	861	271	48	56	48	68	79	35	55	25	37
CGI_10000708	381	11	1	0	0	0	1	1	29	92	38	89	22
CGI_10000712	621	10	2	3	5	1	5	7	18	34	158	236	185
CGI_10000713	744	1	62	56	66	29	29	31	24	34	60	60	23
CGI_10000714	447	5	0	0	1	7	11	13	5	3	3	1	2
CGI_10000715	606	1	7	13	10	12	22	28	40	72	15	27	16
CGI_10000717	585	6	0	0	0	0	0	0	0	0	0	2	1
CGI_10000718	408	11	0	0	0	0	0	0	0	0	2	1	0
CGI_10000719	417	11	0	0	1	0	1	1	4	6	7	13	4
CGI_10000720	1299	1	347	97	10	17	20	10	13	6	15	5	10
CGI_10000724	273	2	30	148	35	23	13	9	44	4	16	16	1
CGI_10000725	453	1	220	1212	515	141	202	180	332	279	184	134	193
CGI_10000726	162	2	15	33	1	2	5	4	7	0	3	6	1
CGI_10000727	297	1	276	2301	957	341	277	402	981	545	617	340	386
CGI_10000730	708	5	0	0	0	0	0	0	4	1	0	2	0
CGI_10000731	474	5	2	2	3	12	16	12	4	5	3	4	2
CGI_10000733	372	2	37	30	36	44	64	24	61	46	27	60	44
CGI_10000735	462	2	16	11	2	4	2	4	3	1	1	4	1
CGI_10000736	453	2	0	1	0	0	0	0	0	0	0	0	0
CGI_10000737	777	1	0	1	1	0	1	2	7	5	8	18	7
CGI_10000738	831	1	0	2	0	1	0	2	1	4	1	6	10
CGI_10000739	225	11	0	0	0	0	0	0	0	0	2	3	2
CGI_10000740	2466	3	9	23	76	47	29	32	28	23	27	16	14
CGI_10000741	603	4	0	0	0	1	1	0	2	5	13	20	11
CGI_10000742	189	3	0	1	1	0	0	1	0	0	1	0	0
CGI_10000743	231	11	2	5	5	2	0	0	1	1	2	1	0
CGI_10000744	954	6	0	1	1	0	1	0	0	1	0	0	0
CGI_10000745	504	1	21	13	2	1	5	14	41	48	78	81	79
CGI_10000746	2136	6	3	9	5	8	7	10	10	3	6	2	3
CGI_10000747	1812	2	2	17	35	43	61	48	62	38	46	31	37
CGI_10000748	1968	1	11	12	8	4	5	19	52	35	38	38	30
CGI_10000749	444	1	0	0	0	1	0	0	0	0	0	0	0
CGI_10000750	1677	1	0	0	1	0	2	1	2	5	8	11	2
CGI_10000751	582	2	23	24	14	18	22	60	40	43	59	42	46
CGI_10000752	231	11	5	1	0	4	1	1	2	0	0	0	0
CGI_10000753	483	5	0	0	0	0	0	0	1	0	2	0	0
CGI_10000754	633	10	1	11	33	24	18	16	13	15	6	17	7
CGI_10000755	1911	1	4	19	36	72	85	87	85	105	131	75	60
CGI_10000756	336	10	0	0	6	4	4	10	4	50	55	78	45
CGI_10000757	390	2	0	0	0	0	0	0	1	0	0	0	1
CGI_10000758	1182	6	0	1	5	1	0	1	0	0	1	0	0
CGI_10000760	282	4	0	0	0	0	0	1	0	2	2	7	6
CGI_10000761	873	2	3	2	5	4	5	22	34	29	18	33	18
CGI_10000762	558	1	30	20	8	13	14	32	28	12	29	25	16
CGI_10000763	249	11	0	1	0	0	0	2	13	11	15	5	1
CGI_10000764	657	11	0	1	23	8	3	3	4	2	14	6	3
CGI_10000765	4416	2	8	6	17	12	9	9	13	11	40	10	6
CGI_10000766	810	4	35	23	25	16	15	26	18	35	46	33	18
CGI_10000767	1341	2	363	97	121	157	206	299	349	244	205	155	139
CGI_10000768	1194	2	47	66	110	49	38	37	34	58	80	127	51
CGI_10000769	987	8	0	0	90	107	132	170	195	191	186	226	17
CGI_10000770	633	11	0	0	0	1	2	2	6	9	12	16	11
CGI_10000772	594	3	0	0	1	0	0	0	0	0	1	0	3
CGI_10000773	741	5	7	3	6	1	2	1	0	1	0	0	2
CGI_10000774	375	1	0	1	2	0	2	3	3	42	34	72	44
CGI_10000776	870	2	133	83	42	20	28	18	22	21	16	44	13
CGI_10000778	357	2	8	5	8	9	3	8	10	14	13	10	6
CGI_10000779	1167	4	2	8	16	242	212	129	124	114	124	70	127
CGI_10000780	1350	5	2	0	3	1	1	1	0	0	1	0	0
CGI_10000781	300	11	4	11	4	8	7	3	3	4	4	6	5
CGI_10000782	306	1	0	1	0	0	0	0	0	0	0	0	0
CGI_10000783	507	4	1	3	0	0	0	0	0	0	0	0	28
CGI_10000785	612	1	1	0	0	1	0	0	2	2	0	0	1
CGI_10000786	1077	4	4	10	2	0	0	9	4	9	4	1	1
CGI_10000787	150	7	1	0	0	0	0	0	2	1	1	0	2
CGI_10000788	342	1	3	16	57	36	52	21	15	17	21	40	14
CGI_10000789	519	2	108	172	672	419	424	331	282	267	272	300	189
CGI_10000790	453	1	0	0	0	14	57	36	20	69	185	201	38
CGI_10000793	1185	1	34	32	17	6	15	7	35	59	85	152	57
CGI_10000794	909	1	166	408	265	178	88	28	41	17	37	38	31
CGI_10000795	900	1	38	25	11	7	15	31	55	103	121	100	80
CGI_10000796	324	11	2	2	1	4	3	4	1	5	9	2	2
CGI_10000804	270	11	0	0	0	0	0	0	0	0	1	0	0
CGI_10000805	687	4	1	4	2	2	0	2	1	3	5	1	2
CGI_10000806	228	11	0	0	0	0	0	0	0	1	0	1	0
CGI_10000807	255	5	0	0	1	4	6	11	27	41	36	19	14
CGI_10000808	489	10	2	4	3	0	0	1	1	0	0	1	0
CGI_10000809	816	1	0	0	0	0	0	0	1	68	86	90	25
CGI_10000810	171	11	0	0	0	0	0	0	0	2	2	1	1
CGI_10000812	810	1	92	43	40	23	35	26	10	27	38	35	14
CGI_10000813	255	11	0	0	0	0	0	0	1	1	2	3	1
CGI_10000814	165	10	0	0	0	0	0	0	2	1	0	0	0
CGI_10000815	627	11	0	0	0	1	3	4	10	8	19	12	9
CGI_10000816	384	11	0	1	0	2	0	0	3	7	11	9	6
CGI_10000817	1254	1	0	0	3	2	2	6	4	21	26	27	23
CGI_10000818	3351	1	50	33	45	63	110	120	160	140	198	88	118
CGI_10000819	546	3	0	0	0	0	0	0	0	0	0	0	1
CGI_10000821	735	1	52	89	146	103	121	50	33	9	25	11	27
CGI_10000822	993	2	711	286	171	177	150	139	134	131	125	77	124
CGI_10000823	606	6	0	4	2	3	0	0	10	4	9	29	32
CGI_10000824	306	6	1	0	0	1	0	0	3	5	10	21	12
CGI_10000826	501	11	2	2	5	16	10	17	21	25	16	10	11
CGI_10000828	642	1	0	0	0	1	1	2	10	82	240	207	75
CGI_10000836	372	2	0	1	0	0	0	0	3	0	0	0	0
CGI_10000837	327	1	1	1	0	0	0	0	3	2	12	0	3
CGI_10000838	1239	5	0	0	0	0	0	0	0	3	12	13	5
CGI_10000839	1677	2	3	6	10	6	20	17	11	42	84	113	51
CGI_10000840	972	1	31	44	34	22	29	28	26	30	22	17	23
CGI_10000841	375	1	3	6	4	4	5	16	5	8	4	5	5
CGI_10000842	291	11	1	6	4	1	3	3	1	2	2	2	3
CGI_10000843	936	11	0	0	0	0	0	0	0	2	3	4	3
CGI_10000847	273	2	417	281	227	224	277	425	481	588	332	230	331
CGI_10000848	435	11	1	0	0	0	0	0	2	2	3	0	0
CGI_10000850	1218	3	56	67	94	66	63	52	41	49	34	47	24
CGI_10000851	1464	2	34	42	63	64	75	43	63	41	46	68	43
CGI_10000852	360	2	42	31	31	35	44	44	38	52	92	157	74
CGI_10000853	216	11	13	10	5	19	25	21	21	32	49	59	47
CGI_10000854	438	1	2	0	0	1	1	0	0	2	6	11	81
CGI_10000855	324	11	2	0	0	0	0	1	4	5	22	8	19
CGI_10000856	1284	11	72	32	14	22	47	43	94	58	51	26	44
CGI_10000858	645	11	0	0	0	0	0	16	21	65	21	15	4
CGI_10000859	1164	3	67	18	7	59	54	85	113	75	80	35	73
CGI_10000860	1671	1	2	1	3	3	2	3	6	18	34	58	34
CGI_10000861	2004	5	0	0	1	0	3	1	0	2	4	3	4
CGI_10000863	1599	1	0	0	1	5	5	1	8	2	1	3	19
CGI_10000864	900	10	27	25	10	59	58	44	117	69	58	19	64
CGI_10000865	2601	5	213	232	293	264	340	232	352	284	253	177	229
CGI_10000866	246	11	20	27	37	46	61	33	7	16	31	19	13
CGI_10000867	435	4	0	20	80	190	245	248	215	194	340	247	93
CGI_10000868	324	11	0	2	0	0	0	0	0	0	0	0	0
CGI_10000870	417	1	0	0	0	0	0	0	0	2	0	1	8
CGI_10000871	1338	6	26	49	101	137	165	148	138	118	117	44	67
CGI_10000872	402	10	2	0	0	0	0	0	0	0	0	0	0
CGI_10000873	150	11	0	0	0	0	0	1	0	0	0	0	0
CGI_10000874	1524	6	4	11	7	3	1	4	7	22	6	5	8
CGI_10000875	459	11	2	2	1	0	0	0	1	4	1	1	0
CGI_10000876	306	11	0	0	0	0	1	0	0	0	1	29	3
CGI_10000877	1368	2	17	14	16	555	422	415	159	132	107	76	82
CGI_10000878	510	1	9	11	8	13	30	40	59	74	62	50	65
CGI_10000879	801	1	320	334	207	336	269	129	66	48	41	20	48
CGI_10000880	303	2	18	35	23	18	17	8	13	14	14	17	8
CGI_10000881	357	10	4	2	0	0	0	0	0	0	2	0	0
CGI_10000882	486	11	40	40	17	7	11	17	45	69	73	77	40
CGI_10000883	567	6	0	0	0	0	0	0	0	0	0	1	0
CGI_10000884	954	2	0	0	1	0	2	1	2	2	7	4	3
CGI_10000885	435	9	0	0	0	1	1	1	0	0	0	1	0
CGI_10000886	1536	1	162	66	28	95	102	174	355	180	255	46	308
CGI_10000887	510	11	0	0	0	0	0	7	30	89	67	79	14
CGI_10000888	213	11	5	2	1	3	2	1	8	6	4	2	2
CGI_10000889	234	1	4	3	1	4	3	6	11	7	7	2	4
CGI_10000890	960	6	219	168	176	165	173	142	219	178	246	108	145
CGI_10000891	249	3	0	0	1	0	0	0	1	2	2	0	3
CGI_10000893	1128	1	100	59	41	77	82	126	83	66	114	97	77
CGI_10000894	690	5	10	3	6	4	8	5	12	9	7	6	17
CGI_10000895	534	1	0	0	0	0	0	0	1	2	0	0	1
CGI_10000897	2289	1	5	4	7	1	2	16	58	40	73	60	47
CGI_10000898	327	1	22	13	19	15	19	48	88	89	90	127	62
CGI_10000899	552	6	1	3	1	2	4	2	4	7	2	5	1
CGI_10000900	663	5	4	3	0	7	11	9	2	10	9	7	7
CGI_10000901	186	2	83	22	5	5	13	8	33	12	12	11	25
CGI_10000902	495	2	26	33	67	56	63	68	72	38	32	43	35
CGI_10000903	756	5	12	86	115	104	90	109	86	52	76	40	35
CGI_10000904	711	3	6	4	2	4	3	4	6	2	15	6	2
CGI_10000905	471	2	182	201	224	236	254	326	687	817	751	799	763
CGI_10000906	936	2	62	93	204	152	135	53	58	35	45	44	32
CGI_10000907	615	1	4	3	8	2	2	6	6	15	7	7	5
CGI_10000908	354	1	0	0	0	0	0	1	0	0	0	0	0
CGI_10000909	540	11	0	0	0	1	1	0	0	5	8	9	1
CGI_10000910	807	6	19	10	18	12	10	10	9	25	30	26	21
CGI_10000911	246	1	1	0	0	1	0	0	0	1	0	0	0
CGI_10000912	2022	5	1	0	0	0	0	0	0	6	7	5	2
CGI_10000913	3705	2	5	5	6	8	71	25	21	27	22	19	90
CGI_10000914	1305	1	2	0	1	0	1	0	0	0	1	0	2
CGI_10000915	1641	2	1	1	0	0	0	2	2	3	7	13	5
CGI_10000916	549	1	4	2	6	12	4	3	0	3	9	1	1
CGI_10000917	426	6	1	0	0	0	0	1	0	0	0	0	0
CGI_10000918	579	1	126	111	74	45	43	43	45	35	54	56	34
CGI_10000919	252	1	0	0	0	0	0	0	0	0	0	0	1
CGI_10000920	930	1	40	48	37	34	53	52	57	75	79	64	45
CGI_10000921	708	2	0	85	48	21	9	11	6	11	7	9	4
CGI_10000922	153	11	0	0	0	0	0	1	0	3	1	0	0
CGI_10000923	288	3	1	0	0	0	0	1	0	0	4	6	1
CGI_10000930	645	11	0	0	0	0	0	0	1	1	5	8	9
CGI_10000931	384	11	2	1	0	0	0	0	1	0	0	0	0
CGI_10000932	306	6	1	0	7	55	60	24	23	50	26	37	10
CGI_10000933	384	1	6	7	14	18	21	20	18	24	31	23	15
CGI_10000934	1341	1	29	71	184	133	132	82	84	97	71	85	72
CGI_10000935	1956	1	32	116	257	397	321	213	279	152	188	181	149
CGI_10000937	786	6	2	3	6	14	20	10	14	17	21	13	8
CGI_10000938	1125	1	2	1	0	0	0	0	0	1	3	0	1
CGI_10000940	408	9	0	0	0	0	0	1	4	9	15	0	10
CGI_10000941	1422	2	96	105	136	268	279	231	174	162	287	82	110
CGI_10000942	1413	4	2	11	57	25	19	13	62	38	39	19	3
CGI_10000943	504	10	0	0	1	0	3	13	5	4	12	6	40
CGI_10000944	195	11	64	37	46	29	36	33	44	46	49	39	37
CGI_10000947	969	2	32	16	29	63	63	81	58	75	63	56	47
CGI_10000948	786	5	12	12	3	11	13	12	13	12	17	3	13
CGI_10000949	273	11	0	1	1	4	7	7	12	1680	2454	4868	1111
CGI_10000950	186	9	0	0	0	0	0	0	0	1	0	0	1
CGI_10000951	957	6	20	18	18	20	28	26	46	32	27	25	14
CGI_10000952	633	2	0	1	0	0	1	0	0	0	0	0	0
CGI_10000953	693	1	74	24	11	44	54	58	80	70	67	22	57
CGI_10000954	1020	1	252	264	251	183	186	176	229	181	293	263	211
CGI_10000955	387	1	13	22	31	31	26	23	49	28	43	59	30
CGI_10000956	300	11	16	14	1	4	12	10	40	12	12	8	20
CGI_10000958	654	4	28	19	30	22	24	14	21	13	13	6	12
CGI_10000959	780	2	2	1	1	0	1	0	1	0	2	0	0
CGI_10000960	426	4	1	1	1	0	1	3	75	70	71	57	51
CGI_10000961	186	11	0	0	0	0	0	5	28	49	24	20	21
CGI_10000964	276	11	0	0	1	0	0	0	0	2	1	1	12
CGI_10000967	795	6	0	0	0	0	0	0	1	2	5	4	3
CGI_10000968	459	11	5	0	0	1	0	4	2	5	4	4	5
CGI_10000972	552	11	0	0	0	0	1	1	1	0	1	0	0
CGI_10000974	1632	1	0	0	0	0	0	0	2	14	38	8	10
CGI_10000975	669	1	101	134	106	36	39	68	166	193	265	293	293
CGI_10000976	195	11	8	11	27	11	12	13	2	4	3	2	6
CGI_10000977	282	3	0	0	0	0	0	0	7	14	9	10	2
CGI_10000978	213	10	59	50	70	64	50	53	47	32	20	33	32
CGI_10000979	540	1	3	6	5	2	4	13	18	17	21	3	4
CGI_10000980	717	2	366	317	423	444	541	282	230	144	204	236	227
CGI_10000981	525	2	0	0	0	0	0	0	0	0	1	105	31
CGI_10000982	231	11	0	0	0	0	0	0	1	0	0	1	5
CGI_10000983	1146	6	13	11	29	21	15	16	15	17	35	69	32
CGI_10000985	837	11	0	2	0	1	2	0	1	2	3	1	1
CGI_10000986	690	1	0	0	0	1	1	0	94	135	201	346	118
CGI_10000987	465	9	0	1	0	0	0	0	0	1	1	0	0
CGI_10000990	780	4	0	0	2	0	1	0	0	0	1	3	1
CGI_10000991	384	11	10	21	20	30	30	12	11	4	5	3	9
CGI_10000992	423	11	22	29	18	41	30	11	27	9	11	4	11
CGI_10000993	1029	1	607	513	282	113	126	112	92	55	48	81	31
CGI_10000994	1635	1	181	175	231	164	199	186	246	288	341	258	337
CGI_10000995	987	2	287	247	230	314	323	265	177	115	139	70	104
CGI_10000997	339	11	0	1	0	0	0	0	0	0	0	0	0
CGI_10000998	1188	2	0	25	19	11	11	1	2	7	13	10	5
CGI_10000999	396	11	2	5	0	3	4	1	0	6	6	3	3
CGI_10001000	357	10	1	0	1	1	1	1	2	13	8	14	3
CGI_10001001	564	1	0	0	2	1	3	5	4	16	3	35	17
CGI_10001002	708	3	3	2	4	5	6	8	7	4	7	5	5
CGI_10001003	1080	1	3	41	14	12	5	6	6	3	7	2	4
CGI_10001004	591	2	73	72	85	74	79	82	107	78	52	68	57
CGI_10001005	1014	2	425	359	334	264	231	141	197	242	137	128	189
CGI_10001007	882	6	6	11	4	1	0	0	0	0	1	0	2
CGI_10001008	411	10	18	21	18	18	14	19	24	15	21	25	9
CGI_10001009	420	1	0	0	0	0	0	0	0	0	0	1	0
CGI_10001010	1047	2	438	453	431	519	485	602	393	550	609	434	353
CGI_10001011	1146	3	63	27	17	7	10	10	35	38	40	50	52
CGI_10001013	741	2	32	16	9	43	56	127	149	192	210	83	176
CGI_10001014	924	10	0	1	5	0	2	0	0	1	0	2	3
CGI_10001015	2214	2	23	16	58	48	47	28	27	32	31	33	27
CGI_10001016	549	11	0	0	0	0	0	0	0	0	13	2	31
CGI_10001017	300	6	9	11	10	9	10	6	14	19	20	12	14
CGI_10001018	2412	1	0	4	6	4	9	7	24	57	111	105	82
CGI_10001019	477	11	0	0	0	0	2	0	6	11	22	9	7
CGI_10001020	909	11	1	0	0	1	3	0	8	7	26	19	18
CGI_10001021	1674	2	48	85	59	121	155	189	190	190	187	132	36
CGI_10001022	306	2	36	22	12	2	6	21	60	63	78	70	41
CGI_10001023	723	1	17	12	20	27	29	27	10	8	10	2	3
CGI_10001024	321	9	0	1	1	0	1	0	0	1	0	1	1
CGI_10001025	309	2	7	12	29	12	15	19	16	17	18	17	6
CGI_10001026	1476	1	15	17	9	33	26	160	193	421	360	371	273
CGI_10001027	1677	1	0	2	0	2	6	23	35	152	153	158	77
CGI_10001028	1140	10	4	6	0	2	7	6	5	0	2	0	1
CGI_10001039	540	1	0	1	1	3	19	50	30	35	33	19	6
CGI_10001040	183	11	19	13	20	10	14	16	21	36	24	20	18
CGI_10001041	294	2	0	0	1	0	0	0	0	0	1	0	2
CGI_10001042	414	11	0	47	791	127	70	3	2	2	1	2	0
CGI_10001043	441	10	3	0	4	73	158	61	2	4	1	1	100
CGI_10001044	870	1	1	1	0	0	0	0	1	0	0	0	0
CGI_10001045	492	6	0	1	2	0	2	2	1	4	5	12	3
CGI_10001047	1668	1	0	14	32	23	28	29	42	48	88	114	71
CGI_10001048	531	11	0	0	0	0	0	2	9	15	5	19	2
CGI_10001049	780	1	3	12	21	33	28	36	41	15	22	22	31
CGI_10001050	2337	1	64	74	249	321	290	180	138	155	319	134	280
CGI_10001051	1845	1	0	0	0	1	0	0	3	0	5	3	2
CGI_10001052	2094	1	43	40	21	27	42	39	51	41	37	35	38
CGI_10001053	435	1	62	77	24	2	10	5	0	0	0	0	0
CGI_10001055	492	11	1	2	2	0	1	0	2	0	0	0	0
CGI_10001056	1737	1	31	51	43	37	38	44	40	42	41	65	43
CGI_10001057	630	2	0	2	1	2	1	3	0	1	1	0	2
CGI_10001058	609	1	1	3	7	5	10	7	3	1	3	4	3
CGI_10001059	570	2	0	0	0	2	2	1	3	2	2	3	2
CGI_10001061	513	10	3	5	2	1	2	0	0	2	1	1	2
CGI_10001062	528	1	0	0	0	0	0	0	0	0	0	0	1
CGI_10001063	402	3	0	2	3	1	0	1	0	0	1	0	1
CGI_10001064	1629	3	0	0	1	4	3	1	4	5	9	9	2
CGI_10001065	363	1	18	25	18	12	10	8	11	5	7	5	4
CGI_10001066	957	2	2	0	2	6	5	2	10	24	32	20	35
CGI_10001067	351	10	5	0	2	4	5	1	1	2	2	0	1
CGI_10001068	264	11	2	0	0	0	0	0	0	1	0	0	1
CGI_10001069	507	3	0	0	1	1	0	0	0	0	1	1	1
CGI_10001070	1086	1	17	7	3	0	0	1	0	1	0	1	327
CGI_10001071	201	11	0	0	0	0	1	0	0	1	1	0	0
CGI_10001072	471	8	83	49	57	31	48	12	16	5	8	4	9
CGI_10001073	234	9	0	0	0	0	0	1	0	1	0	2	0
CGI_10001074	1290	1	7	9	0	1	0	5	16	21	31	29	27
CGI_10001075	1188	1	1	9	17	9	10	8	3	2	2	0	0
CGI_10001076	2520	3	1	1	9	7	5	4	2	2	6	2	7
CGI_10001077	858	1	0	2	7	16	20	21	9	26	15	22	8
CGI_10001078	744	1	5	4	4	2	4	26	5	2	1	4	32
CGI_10001089	1722	1	0	4	7	15	7	14	12	34	70	86	51
CGI_10001090	387	2	0	0	0	0	0	0	0	0	0	0	11
CGI_10001091	993	11	0	2	1	0	1	0	2	0	3	0	2
CGI_10001092	162	11	0	0	0	0	1	3	0	1	0	0	2
CGI_10001093	312	11	0	4	17	3	4	12	3	1	0	0	2
CGI_10001094	384	1	0	5	21	10	8	15	7	2	4	1	2
CGI_10001095	687	11	1	0	27	3760	11346	5107	120	0	2	3	1
CGI_10001097	987	2	1	0	0	0	10	1	1	1459	1380	951	231
CGI_10001098	396	10	0	0	2	0	2	0	0	1	0	0	0
CGI_10001099	231	11	0	0	1	0	0	1	3	1	2	1	0
CGI_10001100	1671	1	2	5	18	20	14	32	51	67	73	92	82
CGI_10001102	1716	1	0	9	18	28	17	15	29	46	72	93	68
CGI_10001103	198	11	0	0	0	0	0	0	0	2	3	3	0
CGI_10001104	603	5	0	0	0	0	0	0	0	0	0	0	1
CGI_10001105	396	11	1	0	0	0	0	0	0	0	0	0	0
CGI_10001106	300	1	2	6	6	6	5	8	6	7	17	22	6
CGI_10001107	1926	1	1	3	1	7	9	7	10	7	8	8	11
CGI_10001108	1326	2	28	39	40	26	36	23	34	30	37	15	19
CGI_10001109	651	1	451	574	433	144	127	188	281	190	487	308	77
CGI_10001110	1230	4	802	989	1570	1300	1191	659	672	568	428	445	437
CGI_10001111	1443	2	183	637	155	71	121	90	135	36	44	58	53
CGI_10001112	435	11	0	0	0	0	0	0	0	0	1	0	3
CGI_10001114	3933	11	157	79	22	42	60	65	126	52	127	16	68
CGI_10001115	897	1	1	4	2	5	8	7	5	1	3	4	1
CGI_10001116	993	1	4	15	28	15	26	27	31	41	43	35	37
CGI_10001117	357	1	0	0	7	1	0	0	1	6	21	15	2
CGI_10001118	219	1	0	0	0	0	0	1	0	1	5	7	2
CGI_10001119	834	1	16	38	66	36	46	24	5	9	5	5	3
CGI_10001120	426	11	2	2	3	3	5	5	4	4	8	1	0
CGI_10001121	1188	1	0	3	2	2	8	1	4	6	5	11	7
CGI_10001122	726	1	0	1	5	9	2	8	12	14	13	29	14
CGI_10001123	2082	1	36	22	9	12	13	22	43	51	34	30	57
CGI_10001124	591	10	1	0	1	0	1	0	1	0	1	1	1
CGI_10001125	549	1	0	1	1	2	1	1	0	0	0	0	0
CGI_10001126	813	1	293	189	62	126	203	444	676	639	692	584	462
CGI_10001127	591	11	106	51	17	42	65	128	152	160	229	155	110
CGI_10001128	1746	1	0	0	2	1	1	1	3	5	13	16	17
CGI_10001129	258	10	2	6	20	46	35	29	20	45	45	70	30
CGI_10001130	483	1	6	6	8	3	8	15	11	10	17	16	21
CGI_10001131	249	1	1	6	7	3	0	4	10	8	18	20	8
CGI_10001132	1875	2	35	12	8	5	8	3	10	13	22	18	12
CGI_10001134	243	11	1	0	0	0	0	1	1	0	0	0	1
CGI_10001135	207	5	0	0	0	0	1	2	2	1	2	2	2
CGI_10001136	1374	1	0	2	9	6	10	25	106	93	76	77	168
CGI_10001137	333	1	0	0	0	1	1	15	17	13	4	5	7
CGI_10001138	2511	2	7	14	15	13	23	26	27	14	29	5	6
CGI_10001139	384	11	0	0	0	0	0	0	0	0	0	0	1
CGI_10001150	732	2	35	42	60	63	72	56	62	37	32	47	27
CGI_10001151	1122	1	1	1	3	0	0	3	7	5	4	2	1
CGI_10001152	690	4	0	2	0	1	0	0	0	0	0	0	1
CGI_10001153	360	6	0	0	0	0	0	0	1	0	1	0	0
CGI_10001154	399	2	0	0	0	1	3	1	5	2	0	1	0
CGI_10001155	273	11	1	0	0	1	0	0	2	1	5	0	0
CGI_10001156	414	11	0	2	1	0	0	2	0	0	0	0	0
CGI_10001157	876	1	53	38	34	22	33	29	25	17	15	15	7
CGI_10001158	180	5	2	0	0	0	0	0	0	0	0	0	0
CGI_10001160	564	7	0	0	1	0	1	0	4	0	0	2	1
CGI_10001161	771	6	0	0	1	2	3	2	4	1	3	0	1
CGI_10001163	1698	11	0	1	0	0	0	0	0	3	4	1	1
CGI_10001164	714	9	1	1	0	2	3	2	1	0	0	0	0
CGI_10001165	369	2	4199	4367	7055	5612	5374	2029	1160	542	577	784	635
CGI_10001166	237	11	0	0	0	1	0	0	1	1	1	0	0
CGI_10001167	1782	1	0	0	1	2	2	2	7	11	12	12	4
CGI_10001168	381	11	33	36	44	29	31	20	27	20	24	19	10
CGI_10001169	435	11	0	0	0	0	0	0	0	0	0	2	0
CGI_10001171	201	11	10	8	7	2	4	11	6	6	5	3	11
CGI_10001173	1596	1	0	0	0	0	0	0	28	10	12	2	11
CGI_10001174	1314	10	0	0	1	0	1	4	9	17	18	25	23
CGI_10001175	906	1	19	56	163	131	172	109	111	73	90	70	77
CGI_10001176	168	8	0	0	1	2	0	2	5	5	1	4	3
CGI_10001177	903	1	3	8	4	3	5	10	5	8	10	9	4
CGI_10001178	372	5	0	0	0	0	0	0	0	0	0	0	2
CGI_10001180	339	11	0	0	2	1	6	9	6	5	7	0	2
CGI_10001181	483	1	0	1	2	1	0	0	0	1	0	0	1
CGI_10001182	2097	1	0	7	8	8	12	24	19	29	38	50	27
CGI_10001183	1023	5	9	6	5	6	15	117	120	205	154	190	151
CGI_10001184	861	1	0	3	10	3	8	8	12	16	21	39	15
CGI_10001185	1407	2	0	2	13	23	42	33	29	55	103	69	53
CGI_10001186	459	1	10	10	4	2	5	7	3	5	4	8	1
CGI_10001187	1248	1	10	5	3	8	13	17	24	20	44	23	28
CGI_10001188	1152	11	1	1	1	0	3	26	97	115	187	228	33
CGI_10001189	942	1	0	0	0	1	0	4	6	8	11	5	57
CGI_10001190	1602	1	27	32	47	30	43	179	205	599	579	675	237
CGI_10001191	1113	4	1	27	7	39	39	43	26	21	16	10	3
CGI_10001192	615	11	1	0	0	0	0	2	0	1	5	1	5
CGI_10001193	783	3	0	0	2	0	2	2	2	3	2	2	5
CGI_10001194	1239	2	0	0	2	12	6	9	5	7	30	19	11
CGI_10001195	1191	2	0	0	0	2	0	3	0	2	2	5	0
CGI_10001198	258	2	0	0	0	1	0	2	1	0	0	1	2
CGI_10001199	387	1	396	453	872	469	426	189	232	145	148	208	162
CGI_10001200	2286	2	404	388	418	657	554	477	350	323	344	276	250
CGI_10001204	1626	2	0	1	8	8	14	19	20	25	69	48	42
CGI_10001210	294	1	5	0	1	1	0	0	1	1	0	1	1
CGI_10001211	285	11	9	8	3	2	3	17	3	1	1	3	3
CGI_10001212	309	11	1	2	1	1	1	1	1	0	1	1	0
CGI_10001213	1701	11	2	0	0	0	1	0	0	1	14	38	65
CGI_10001214	645	6	0	0	1	0	0	1	0	1	0	1	13
CGI_10001215	222	6	21	12	26	24	18	13	6	3	6	2	6
CGI_10001216	510	6	0	0	5	3	2	1	0	0	0	0	12
CGI_10001217	2823	2	313	296	464	353	389	258	340	243	224	180	243
CGI_10001218	333	11	0	0	0	0	0	0	2	1	0	0	0
CGI_10001219	933	11	0	3	11	9	10	5	6	5	6	5	3
CGI_10001220	435	1	0	0	0	0	0	0	0	0	0	0	1
CGI_10001221	660	1	5	6	14	7	8	3	15	6	5	15	10
CGI_10001222	966	2	218	383	1156	921	1073	751	780	648	547	511	495
CGI_10001223	1314	2	186	273	671	820	979	795	654	552	553	408	504
CGI_10001224	519	4	137	52	32	28	34	22	32	7	15	2	24
CGI_10001225	1011	1	0	3	4	4	4	1	3	7	6	4	8
CGI_10001226	1317	2	1	0	0	1	6	6	10	32	90	32	22
CGI_10001227	1995	2	630	466	424	299	354	316	361	230	258	256	127
CGI_10001228	1005	1	293	157	44	16	20	37	42	23	42	35	48
CGI_10001230	507	1	12	6	2	9	7	5	6	6	9	7	3
CGI_10001232	426	11	0	2	4	8	4	6	1	2	2	0	0
CGI_10001233	1653	1	0	31	2	4	2	3	0	2	0	0	4
CGI_10001234	1032	11	4	4	4	3	2	2	0	0	0	0	0
CGI_10001235	2742	1	1	7	10	16	26	20	41	50	71	25	45
CGI_10001236	864	2	22	20	6	13	21	26	23	27	36	16	21
CGI_10001237	1305	6	10	8	9	13	22	35	28	13	21	9	10
CGI_10001238	2529	11	0	0	1	0	3	0	2	9	6	11	6
CGI_10001239	714	10	0	2	1	0	0	0	0	1	0	0	1
CGI_10001240	342	10	3	2	0	0	1	2	2	3	1	3	2
CGI_10001241	240	11	1	4	0	0	0	0	0	0	0	0	0
CGI_10001243	573	1	0	1	1	0	1	0	0	0	0	0	1
CGI_10001244	858	2	17	14	2	7	7	9	13	16	46	16	11
CGI_10001245	1080	2	5	4	7	5	53	2895	2872	2807	2562	3530	1580
CGI_10001246	687	2	0	1	0	0	1	3	5	25	40	59	28
CGI_10001247	426	4	47	49	6	6	7	31	36	56	39	57	43
CGI_10001248	264	2	0	1	0	0	0	0	0	1	1	0	1
CGI_10001249	318	11	17	9	28	14	15	27	363	37	18	24	17
CGI_10001250	2715	4	3	6	21	28	35	47	55	70	86	43	50
CGI_10001251	636	6	9	4	2	0	1	0	4	9	11	8	11
CGI_10001252	189	9	0	1	0	1	4	0	1	0	2	0	3
CGI_10001253	1341	4	3	7	6	7	13	24	35	24	34	6	20
CGI_10001254	711	11	1	0	1	0	0	0	0	0	0	2	2
CGI_10001255	906	6	98	37	20	23	7	12	15	14	12	11	9
CGI_10001256	345	6	0	0	0	0	0	0	0	0	0	3	10
CGI_10001257	885	4	0	20	25	55	51	32	30	18	31	20	29
CGI_10001258	459	4	1	10	27	40	28	17	15	13	16	14	19
CGI_10001259	1332	11	0	0	2	0	0	0	2	4	0	0	0
CGI_10001261	900	1	81	83	63	61	71	66	68	77	99	101	111
CGI_10001262	1563	1	38	60	17	56	98	76	176	54	60	30	63
CGI_10001263	2700	2	137	196	86	225	378	525	480	463	648	443	306
CGI_10001266	315	2	1	0	0	0	0	0	0	0	1	0	1
CGI_10001267	903	1	1	0	0	2	0	0	0	0	6	6	1
CGI_10001268	1737	10	0	0	0	0	1	0	1	0	5	1	2
CGI_10001269	1926	2	27	12	9	32	44	74	75	79	100	31	91
CGI_10001270	1362	1	2	1	1	3	3	2	6	27	41	45	12
CGI_10001271	1110	11	19	16	23	31	30	32	14	32	35	36	20
CGI_10001272	921	10	37	28	28	48	44	32	33	41	59	37	53
CGI_10001276	384	2	44	89	219	224	233	205	87	142	149	162	81
CGI_10001277	657	5	35	33	87	62	73	54	40	29	51	21	30
CGI_10001278	402	11	0	1	2	5	14	0	1	1	1	0	4
CGI_10001279	684	5	2	0	10	16	34	66	63	151	107	47	72
CGI_10001280	225	5	0	1	1	6	3	15	9	23	25	10	13
CGI_10001281	1860	1	12	11	31	13	13	18	383	367	210	312	124
CGI_10001282	948	4	0	1	0	0	1	0	3	2	2	0	2
CGI_10001283	774	5	0	6	16	3	7	9	17	51	51	46	30
CGI_10001284	285	11	1	1	2	21	29	33	44	27	49	8	13
CGI_10001285	3153	2	21	25	22	247	336	525	967	370	725	95	411
CGI_10001286	1659	1	2	5	19	22	18	34	30	78	103	66	50
CGI_10001287	1563	1	97	41	37	51	50	195	354	236	302	145	239
CGI_10001288	1260	4	3	2	0	1	0	1	0	1	1	0	2
CGI_10001292	711	2	0	1	0	0	0	0	0	0	3	1	1
CGI_10001293	1527	1	518	203	64	146	202	287	212	133	171	38	113
CGI_10001294	1839	1	0	0	0	0	0	0	0	7	22	10	10
CGI_10001295	279	11	1	0	3	4	3	1	0	0	0	0	1
CGI_10001296	213	11	1	0	1	0	1	3	0	1	1	0	1
CGI_10001297	2682	1	3	0	4	529	439	185	76	36	37	31	69
CGI_10001299	378	10	4	0	4	6	3	3	6	3	9	1	12
CGI_10001300	300	4	2	5	2	4	10	6	7	21	20	10	21
CGI_10001301	2019	2	21	30	30	44	50	71	92	90	98	58	92
CGI_10001302	450	6	29	17	8	24	29	47	48	60	40	28	42
CGI_10001303	897	2	0	0	0	0	0	1	2	3	1	2	4
CGI_10001304	330	5	0	0	1	1	0	2	5	18	6	8	4
CGI_10001305	195	11	0	0	0	0	0	0	0	1	1	0	0
CGI_10001306	267	11	0	0	1	0	1	3	22	57	31	33	47
CGI_10001307	291	11	0	0	0	0	0	2	18	29	17	11	31
CGI_10001308	696	11	1	1	0	0	2	2	1	2	3	2	1
CGI_10001309	684	5	3	1	0	1	1	0	2	11	39	33	25
CGI_10001310	1233	1	299	173	99	73	81	99	83	75	96	148	109
CGI_10001311	2121	1	77	75	58	132	171	257	292	266	250	121	118
CGI_10001313	549	11	0	1	5	2	1	1	3	5	5	2	7
CGI_10001314	462	11	6	21	9	12	13	6	7	4	7	4	4
CGI_10001315	471	11	1	1	0	0	0	0	1	2	9	22	4
CGI_10001316	642	2	13	19	39	19	27	21	18	10	10	12	9
CGI_10001317	606	11	96	105	76	40	42	21	28	26	49	52	24
CGI_10001318	231	11	0	0	0	0	1	0	1	1	1	0	1
CGI_10001319	1107	1	0	0	0	1	1	1	15	9	22	9	2
CGI_10001321	429	1	0	0	1	0	1	3	0	0	0	0	0
CGI_10001322	1347	1	1117	553	221	152	154	84	113	139	137	86	131
CGI_10001323	1959	2	1	4	1	0	0	0	0	2	1	0	3
CGI_10001324	261	8	3	6	25	6	11	6	7	4	13	10	7
CGI_10001325	3372	2	113	159	436	711	785	1012	1079	1037	1268	699	613
CGI_10001326	606	5	0	2	3	0	1	0	0	0	0	0	1
CGI_10001328	603	7	2	1	0	0	0	2	1	0	2	2	0
CGI_10001329	1644	2	1	3	1	1	1	4	18	38	56	48	45
CGI_10001330	447	11	15	9	7	1	4	4	2	2	7	7	5
CGI_10001331	1158	1	627	428	90	42	43	187	99	94	118	54	36
CGI_10001332	213	1	0	0	9	36	40	13	21	6	4	7	10
CGI_10001333	1530	1	166	147	241	517	344	296	475	255	345	363	315
CGI_10001334	990	2	79	67	70	36	47	50	31	19	35	38	19
CGI_10001335	486	11	70	49	40	54	55	33	57	46	33	18	41
CGI_10001336	1869	1	1	4	83	104	105	253	249	210	126	105	137
CGI_10001337	471	2	10	10	9	9	10	15	13	15	18	16	10
CGI_10001338	759	1	5	4	16	49	78	238	179	144	83	114	52
CGI_10001339	609	5	0	1	0	0	0	0	1	3	1	4	18
CGI_10001340	543	11	0	0	5	3	6	12	29	59	93	62	74
CGI_10001341	729	3	0	2	3	1	0	39	269	325	362	417	507
CGI_10001342	2508	2	231	165	33	125	125	168	83	147	126	106	76
CGI_10001343	309	2	1	5	21	18	22	9	2	2	4	5	19
CGI_10001344	429	1	196	165	229	184	146	178	329	284	315	374	380
CGI_10001345	1455	2	1727	972	334	160	130	59	54	22	27	25	25
CGI_10001346	396	5	0	2	0	0	0	0	1	0	1	2	0
CGI_10001347	3108	2	113	195	132	208	252	353	337	223	285	106	236
CGI_10001348	1086	2	169	236	367	468	534	472	409	315	383	156	260
CGI_10001349	420	11	0	0	0	0	0	0	0	2	4	1	1
CGI_10001350	603	4	0	0	0	0	0	0	0	4	11	10	2
CGI_10001352	819	2	1	1	0	1	1	2	0	9	4	6	2
CGI_10001353	732	11	2	0	0	0	0	0	0	1	0	0	1
CGI_10001354	438	11	24	11	6	4	11	6	3	8	4	7	13
CGI_10001355	729	5	1	5	7	5	2	1	2	2	4	2	5
CGI_10001356	315	6	1	0	1	0	0	0	2	1	1	1	1
CGI_10001357	2070	1	90	68	49	233	329	305	251	238	602	210	514
CGI_10001358	1728	1	3	19	47	18	18	26	37	64	76	66	69
CGI_10001359	444	10	0	0	0	2	0	1	1	0	0	1	0
CGI_10001360	411	1	37	54	83	31	35	28	32	26	26	23	28
CGI_10001361	2268	2	0	0	2	3	10	118	260	213	250	83	19
CGI_10001362	2538	3	3	10	24	26	36	36	37	41	46	40	31
CGI_10001363	171	11	0	1	1	1	2	3	1	0	1	0	0
CGI_10001364	1659	1	0	1	2	5	1	6	5	19	28	24	17
CGI_10001365	1155	2	30	15	5	7	23	44	87	170	82	91	41
CGI_10001366	285	11	6	2	8	4	5	8	8	10	11	18	10
CGI_10001367	876	2	0	0	0	0	0	1	2	4	3	3	3
CGI_10001368	711	10	0	3	2	16	743	232	20	75	71	116	19
CGI_10001369	2535	3	0	1	6	21	29	50	25	39	33	35	38
CGI_10001372	204	3	52	35	28	29	39	55	133	53	53	91	69
CGI_10001373	1239	5	47	32	24	43	53	49	55	48	49	22	40
CGI_10001374	480	1	16	9	29	21	29	23	20	17	17	15	13
CGI_10001375	855	1	0	2	0	0	0	1	3	2	10	11	6
CGI_10001377	546	2	14	34	31	38	48	58	55	41	48	42	19
CGI_10001378	354	3	0	0	0	0	0	0	1	5	2	5	0
CGI_10001379	876	4	11	32	12	5	12	13	11	8	3	4	1
CGI_10001380	384	4	2	2	3	3	1	2	1	0	1	3	0
CGI_10001381	660	5	28	22	43	45	47	51	56	60	96	78	63
CGI_10001382	3576	1	46	38	49	29	28	20	39	68	163	136	65
CGI_10001383	789	1	15	28	21	21	25	20	21	13	17	20	14
CGI_10001384	1470	2	68	38	21	44	54	110	107	56	79	33	76
CGI_10001385	246	11	0	0	0	0	0	9	8	10	6	5	0
CGI_10001386	198	11	0	0	0	0	0	0	0	0	0	0	1
CGI_10001387	357	11	0	1	0	1	3	1	2	6	17	17	3
CGI_10001388	555	6	0	0	0	5	6	12	3	11	77	29	8
CGI_10001389	1293	6	0	0	0	13	30	37	19	71	213	139	31
CGI_10001390	264	5	0	0	0	0	0	0	0	0	0	0	1
CGI_10001391	1683	1	18	20	13	12	47	51	75	114	138	81	150
CGI_10001394	960	5	4	5	5	8	4	7	5	5	1	7	3
CGI_10001395	1107	6	24	22	31	9	13	19	37	44	47	31	26
CGI_10001396	933	6	1	1	5	1	9	6	11	7	17	17	5
CGI_10001397	1581	6	2	0	0	0	0	0	2	8	9	14	14
CGI_10001398	1227	3	0	1	0	0	1	7	4	6	29	40	18
CGI_10001399	783	2	0	0	0	3	21	9	15	42	52	67	23
CGI_10001400	1458	1	15	15	34	36	34	19	17	8	16	6	10
CGI_10001401	846	11	84	95	68	31	37	35	29	25	44	31	19
CGI_10001402	180	11	2	1	0	1	1	0	0	0	1	1	0
CGI_10001403	288	11	0	4	5	1	2	2	0	1	0	0	2
CGI_10001405	1791	1	46	27	41	29	28	27	17	11	15	17	10
CGI_10001406	2499	1	64	122	71	103	189	459	1138	1179	699	1135	974
CGI_10001408	912	6	0	0	0	0	0	1	2	4	59	57	25
CGI_10001409	1185	2	0	0	0	1	0	0	11	59	84	60	18
CGI_10001410	1482	4	10	17	9	14	29	46	60	64	106	34	50
CGI_10001411	861	4	5	11	4	8	9	20	50	38	46	12	19
CGI_10001412	330	11	0	1	6	6	2	3	2	2	4	3	3
CGI_10001413	216	11	0	0	0	0	0	0	0	0	0	0	1
CGI_10001414	1095	4	3	8	2	0	5	3	3	2	2	2	1
CGI_10001415	198	11	0	0	0	0	0	0	1	2	3	0	1
CGI_10001416	765	6	0	1	1	2	0	0	4	3	7	2	2
CGI_10001417	609	2	0	0	0	0	0	0	0	1	0	2	3
CGI_10001418	639	2	53	48	35	18	46	49	63	42	63	39	29
CGI_10001419	297	3	0	0	0	0	0	0	1	1	0	2	53
CGI_10001420	579	11	1	2	2	11	13	17	12	24	30	52	12
CGI_10001421	417	11	0	0	0	0	2	0	0	0	0	0	0
CGI_10001422	1041	6	0	0	1	0	0	0	0	2	2	1	0
CGI_10001423	216	11	0	0	0	0	2	0	0	0	0	0	0
CGI_10001424	363	11	1	0	0	0	5	1	1	0	0	0	0
CGI_10001426	1188	2	3	3	6	9	3	8	4	7	6	8	6
CGI_10001427	624	4	0	0	0	0	0	0	0	0	4	0	0
CGI_10001428	927	6	0	0	1	0	0	0	0	0	7	4	5
CGI_10001429	870	6	0	0	0	1	0	0	0	1	0	0	2
CGI_10001430	1560	1	103	82	26	26	24	58	64	110	96	91	99
CGI_10001431	1416	10	7	14	49	66	45	61	70	57	44	33	27
CGI_10001432	1494	1	20	10	20	19	26	138	203	182	157	185	109
CGI_10001433	522	11	8	10	7	12	11	3	10	14	37	25	12
CGI_10001434	993	2	26	27	33	15	16	18	11	17	26	19	11
CGI_10001435	231	6	0	0	0	0	0	0	0	0	0	0	1
CGI_10001436	150	11	4	4	3	1	3	0	3	3	1	4	1
CGI_10001437	450	9	0	0	1	0	0	0	10	6	3	17	16
CGI_10001439	624	6	2	7	34	37	25	27	30	29	21	12	22
CGI_10001440	1134	1	204	81	9	20	32	39	46	38	55	28	31
CGI_10001441	1236	2	117	147	184	170	173	118	156	125	104	108	104
CGI_10001442	693	11	0	0	0	0	2	0	0	0	0	1	1
CGI_10001443	1932	1	2	2	2	2	1	1	3	13	27	35	36
CGI_10001444	204	11	10	3	0	0	1	0	14	12	73	76	75
CGI_10001445	4959	10	56	26	165	334	331	376	340	207	281	117	260
CGI_10001446	2058	10	73	37	93	249	341	194	133	124	145	137	136
CGI_10001447	1242	7	756	328	55	62	79	101	131	123	128	39	99
CGI_10001448	375	11	3	2	4	4	2	2	1	1	1	1	9
CGI_10001449	411	1	38	15	3	27	32	16	23	48	38	39	10
CGI_10001450	447	2	5	10	7	10	9	3	15	7	7	13	8
CGI_10001451	1221	1	137	85	37	72	85	72	97	163	143	126	45
CGI_10001453	495	11	0	0	2	14	15	8	18	16	10	9	10
CGI_10001454	702	11	0	0	0	0	0	0	0	2	0	0	0
CGI_10001455	714	6	0	1	1	0	0	0	0	0	1	0	12
CGI_10001456	1563	4	4	4	11	5	6	9	22	9	9	1	5
CGI_10001457	549	3	57	65	125	165	120	90	84	59	74	47	65
CGI_10001458	966	10	1	1	0	1	1	8	1621	785	451	450	29
CGI_10001460	1755	1	0	0	0	0	0	0	0	4	10	16	6
CGI_10001461	1689	1	0	0	0	0	0	0	0	12	14	17	10
CGI_10001462	1407	2	0	1	2	0	3	1	3	13	13	19	10
CGI_10001463	465	10	18	10	35	29	32	25	44	27	34	10	16
CGI_10001464	1665	1	1	4	8	6	8	9	22	33	47	75	46
CGI_10001465	1401	1	0	4	5	7	8	12	14	21	27	47	31
CGI_10001466	801	2	0	0	0	2	1	0	1	0	0	0	0
CGI_10001467	162	5	14	8	3	4	8	7	5	6	11	5	5
CGI_10001468	696	11	0	0	0	2	8	38	27	60	59	52	16
CGI_10001469	258	6	0	1	2	2	0	0	0	1	0	1	1
CGI_10001470	720	2	93	25	3	7	12	24	62	69	81	31	74
CGI_10001471	453	1	16	9	9	0	2	6	8	16	13	6	15
CGI_10001472	378	11	38	43	58	37	33	11	21	14	14	14	18
CGI_10001473	354	4	8	13	26	41	37	18	9	23	36	20	20
CGI_10001474	3063	1	0	0	0	10	1	5	10	21	52	45	40
CGI_10001476	150	6	0	0	1	4	10	11	19	33	25	16	16
CGI_10001477	1002	1	1	4	1	0	1	0	1	0	1	1	0
CGI_10001478	1947	1	229	102	74	97	105	170	180	233	341	149	289
CGI_10001479	492	4	1	6	5	3	1	2	2	2	3	2	0
CGI_10001480	1539	3	0	2	4	4	4	2	7	3	0	0	5
CGI_10001481	219	11	0	0	0	4	0	0	0	0	0	0	0
CGI_10001482	816	7	1	0	1	0	2	2	17	30	86	54	40
CGI_10001483	549	6	0	0	0	0	1	6	2	1	0	0	2
CGI_10001484	228	11	0	1	0	0	0	1	0	1	1	0	0
CGI_10001485	393	11	5	2	0	0	1	0	0	1	0	0	0
CGI_10001486	927	2	0	0	3	2	1	1	3	1	10	14	8
CGI_10001487	177	6	0	0	0	0	0	0	0	0	0	0	1
CGI_10001488	1218	2	6	5	1	12	6	19	25	13	15	5	19
CGI_10001489	843	1	2	2	1	11	18	83	89	50	64	56	26
CGI_10001490	822	1	32	52	37	39	52	54	103	135	143	106	71
CGI_10001491	381	6	0	0	0	0	0	0	0	0	0	0	1
CGI_10001492	1524	2	4	3	4	1	1	0	1	2	0	1	1
CGI_10001493	558	1	160	178	210	171	233	480	780	891	741	1107	589
CGI_10001494	1089	4	0	3	0	1	2	2	2	0	1	1	1
CGI_10001495	1083	1	0	7	20	133	167	64	8	4	0	0	1
CGI_10001496	339	11	0	0	0	1	2	0	0	0	1	1	1155
CGI_10001497	513	6	1	0	1	0	0	0	0	0	0	0	927
CGI_10001499	336	11	1	0	0	0	0	0	0	0	1	0	0
CGI_10001500	816	1	0	0	0	0	1	11	23	11	33	27	21
CGI_10001503	546	1	0	0	0	0	1	0	0	0	0	1	1
CGI_10001504	1104	8	0	0	0	0	0	0	2	6	11	6	8
CGI_10001505	531	3	19	20	20	17	14	13	6	9	11	6	10
CGI_10001506	513	1	22	22	21	15	33	72	130	78	154	148	72
CGI_10001507	942	3	44	50	88	107	91	50	166	37	112	96	111
CGI_10001508	714	2	7	10	7	5	14	35	65	65	120	52	71
CGI_10001509	393	11	0	0	0	0	0	0	0	0	1	5	3
CGI_10001510	525	2	0	0	0	0	0	0	0	0	4	11	11
CGI_10001511	606	2	0	0	0	1	0	4	21	38	174	172	54
CGI_10001512	489	10	0	1	2	0	0	0	1	2	6	0	0
CGI_10001513	495	10	1	1	1	1	0	0	3	3	6	6	6
CGI_10001514	1173	6	7	75	53	22	16	3	1	0	1	1	2
CGI_10001515	465	6	104	517	421	120	71	30	8	8	1	3	4
CGI_10001516	828	2	89	77	63	107	171	229	414	203	273	154	113
CGI_10001517	393	11	20	6	1	4	5	8	10	7	8	5	3
CGI_10001519	1671	1	1	0	0	2	0	0	2	1	1	3	0
CGI_10001520	1875	6	232	159	98	262	171	172	295	247	166	51	117
CGI_10001521	1803	2	403	333	384	380	299	243	262	399	228	121	137
CGI_10001522	1275	2	337	486	354	286	306	259	167	187	225	173	177
CGI_10001523	2166	1	0	0	2	0	0	0	0	0	1	0	0
CGI_10001524	1794	1	6	3	1	31	73	144	185	107	90	26	36
CGI_10001527	729	2	2	227	108	106	104	95	53	102	56	38	37
CGI_10001528	1488	1	2	171	36	115	130	114	79	95	77	38	49
CGI_10001529	468	2	44	73	162	142	152	78	87	59	65	61	39
CGI_10001530	1671	2	46	88	58	150	186	193	252	194	187	155	74
CGI_10001531	672	4	19	46	16	59	101	106	136	134	117	70	46
CGI_10001532	549	2	45	37	23	21	30	34	41	21	36	32	27
CGI_10001533	1089	3	50	21	12	43	51	63	105	77	82	25	63
CGI_10001535	1788	1	1	1	9	15	17	17	32	48	57	64	37
CGI_10001538	1026	1	77	340	994	1048	962	698	387	764	354	414	773
CGI_10001540	474	1	1	0	0	0	0	0	0	0	0	0	0
CGI_10001541	636	7	40	21	73	138	139	45	25	51	46	36	29
CGI_10001542	1035	2	7	1	6	12	28	23	35	19	29	4	18
CGI_10001543	879	5	0	0	23	27	19	18	2	3	1	7	4
CGI_10001544	369	1	26	25	8	7	7	5	6	2	5	1	4
CGI_10001545	615	1	1	0	2	2	5	56	374	655	297	335	196
CGI_10001546	315	11	0	0	0	0	0	0	0	0	0	2	1
CGI_10001547	264	6	1	0	0	0	0	0	1	0	0	0	0
CGI_10001549	387	6	2	9	3	0	0	0	0	0	0	0	1
CGI_10001550	1056	2	176	71	19	194	193	119	108	113	87	22	52
CGI_10001551	801	2	196	75	32	194	231	145	104	109	104	37	67
CGI_10001552	315	1	59	26	15	55	55	25	25	34	19	12	12
CGI_10001553	1341	1	4	3	7	21	55	111	175	407	255	557	363
CGI_10001554	1020	1	1246	1839	2173	2424	2724	3205	3977	5066	4505	4805	3827
CGI_10001555	405	11	29	508	1029	194	99	11	0	3	2	2	0
CGI_10001556	1038	2	0	1	0	0	0	0	0	0	4	4	3
CGI_10001558	1104	1	33	61	216	319	363	174	164	198	92	163	105
CGI_10001559	1422	1	0	1	6	2	3	1	12	53	79	77	35
CGI_10001560	843	10	1	1	1	0	0	0	0	0	0	1	1
CGI_10001561	1170	2	0	0	0	0	2	0	1	28	27	37	15
CGI_10001562	1548	2	0	0	0	0	0	0	1	4	11	10	12
CGI_10001563	1617	1	2	3	26	160	136	200	120	198	241	256	161
CGI_10001564	537	10	0	0	0	2	1	5	2	0	0	2	236
CGI_10001565	519	6	0	0	0	0	1	0	0	0	0	0	12
CGI_10001566	18828	6	25	14	10	28	32	31	55	46	41	15	44
CGI_10001567	723	2	15	23	8	11	15	32	34	32	36	32	21
CGI_10001568	2730	6	165	109	61	168	188	125	271	122	139	50	172
CGI_10001569	6282	1	1054	572	545	663	730	387	588	126	184	47	231
CGI_10001570	687	10	0	0	0	0	0	0	0	1	7	6	31
CGI_10001571	738	1	665	713	896	1341	1650	1913	2804	3846	3914	4013	3022
CGI_10001572	1782	1	12	17	32	18	23	15	16	16	12	16	788
CGI_10001573	1113	3	136	139	149	257	410	358	564	815	497	426	691
CGI_10001574	648	11	6	12	5	7	9	5	20	10	12	2	6
CGI_10001575	312	11	0	0	0	2	1	1	0	0	0	0	0
CGI_10001576	270	10	0	0	0	0	0	0	0	1	0	1	0
CGI_10001578	906	3	0	35	4	1	4	3	0	2	0	0	1
CGI_10001579	1374	1	0	0	0	0	0	0	3	2	9	7	3
CGI_10001580	1308	6	0	0	2	2	1	3	2	8	10	7	13
CGI_10001581	1602	1	3	16	33	27	42	46	66	90	120	131	69
CGI_10001583	1140	4	0	1	3	8	8	16	16	7	19	2	9
CGI_10001584	1995	1	235	148	36	23	28	62	132	77	71	50	52
CGI_10001585	2031	3	78	51	51	67	82	108	126	138	115	105	79
CGI_10001586	1428	1	7	26	247	251	108	185	295	126	71	63	10
CGI_10001588	3225	1	55	80	39	120	258	352	372	338	488	380	299
CGI_10001589	1686	1	75	27	11	1	10	7	11	9	7	4	7
CGI_10001590	1344	1	1	2	1	0	8	62	40	113	53	60	50
CGI_10001591	690	1	78	50	49	43	64	68	63	100	132	88	110
CGI_10001592	2508	1	2	5	2	2	0	1	5	0	1	0	3
CGI_10001593	381	10	1	0	0	1	0	0	0	0	2	0	0
CGI_10001594	336	11	0	0	2	0	2	1	0	2	2	0	0
CGI_10001595	1332	1	1	6	9	16	24	25	34	60	67	62	70
CGI_10001596	468	1	2	66	12	3	5	3	2	2	3	5	2
CGI_10001597	1833	1	0	1	1	3	2	7	21	106	256	259	106
CGI_10001599	2586	1	0	0	0	7	7	38	24	27	6	7	20
CGI_10001600	573	11	14	9	14	3	4	21	15	12	19	19	15
CGI_10001601	426	10	0	3	0	0	1	0	0	0	0	0	0
CGI_10001602	1125	5	0	1	0	0	0	0	1	0	3	0	2
CGI_10001603	804	1	59	56	47	24	26	26	14	18	20	27	24
CGI_10001604	1587	1	174	64	46	83	141	199	185	118	185	54	121
CGI_10001605	504	11	0	0	0	0	0	0	0	0	0	2	33
CGI_10001606	204	10	0	0	0	1	0	1	0	0	3	3	1
CGI_10001607	465	10	0	2	7	0	3	1	0	3	1	0	1
CGI_10001609	252	3	0	0	0	0	1	0	1	0	0	0	0
CGI_10001610	231	1	0	0	0	0	2	0	0	0	0	0	0
CGI_10001611	3075	2	2	0	1	0	0	1	10	46	599	251	199
CGI_10001612	3639	2	93	71	102	192	171	329	416	270	279	116	175
CGI_10001613	1029	2	25	15	10	35	54	67	72	36	41	13	28
CGI_10001614	1416	5	25	18	12	45	72	75	109	42	48	12	37
CGI_10001615	1146	1	18	41	121	115	115	104	113	75	53	103	66
CGI_10001616	1560	1	0	1	9	7	9	69	11	9	4	10	13
CGI_10001617	513	2	0	0	0	0	0	0	0	2	8	0	3
CGI_10001618	879	2	114	116	194	189	202	137	171	190	215	189	117
CGI_10001620	282	3	65	67	26	25	43	13	14	11	12	5	2
CGI_10001621	1665	1	0	0	0	0	2	2	1	3	2	1	1
CGI_10001622	582	11	3	2	0	0	0	3	9	49	29	87	33
CGI_10001623	849	7	1	2	0	1	1	171	194	118	111	144	123
CGI_10001624	315	11	2	0	0	4	1	2	2	2	0	0	0
CGI_10001625	513	2	0	0	9	12	6	5	10	20	24	15	10
CGI_10001626	1302	2	0	4	0	3	1	5	26	16	22	7	15
CGI_10001627	300	4	10	8	5	11	12	4	10	5	12	5	7
CGI_10001628	270	2	10	7	9	17	25	25	24	30	31	23	27
CGI_10001629	204	11	42	52	80	36	40	11	7	3	1	3	3
CGI_10001630	531	2	9	11	20	12	18	11	11	14	13	15	7
CGI_10001631	282	6	7	10	49	31	22	26	11	17	26	25	10
CGI_10001632	1335	1	653	362	284	338	327	321	330	302	298	156	256
CGI_10001633	2016	2	754	603	366	179	234	134	128	105	164	125	79
CGI_10001634	2679	1	3	21	37	49	63	50	65	99	96	48	42
CGI_10001635	1131	2	47	43	21	7	4	11	40	71	76	95	86
CGI_10001636	1260	1	1	1	1	12	70	9	2	7	3	6	3
CGI_10001637	501	2	0	0	0	0	0	0	0	1	3	5	1
CGI_10001638	480	1	11	16	7	15	10	7	14	8	14	18	14
CGI_10001639	1542	3	75	49	35	21	35	22	28	33	90	62	37
CGI_10001640	417	1	162	202	275	223	245	421	744	590	793	768	834
CGI_10001641	363	11	0	0	2	0	1	1	0	0	1	0	0
CGI_10001642	525	9	0	5	9	3	7	2	3	7	2	5	3
CGI_10001643	1143	1	346	223	141	107	123	72	113	48	93	63	78
CGI_10001644	171	11	11	14	10	8	13	16	17	24	18	26	14
CGI_10001645	1674	1	0	0	0	0	8	1	9	16	11	15	12
CGI_10001646	1965	1	9	13	13	7	24	17	37	39	45	35	47
CGI_10001647	882	11	84	52	51	47	51	36	82	31	24	15	27
CGI_10001648	618	1	10	19	40	57	70	75	132	70	83	64	104
CGI_10001649	411	1	3	2	5	3	3	1	0	2	5	3	0
CGI_10001650	1755	4	4	16	27	33	44	38	43	27	47	12	37
CGI_10001651	948	1	2	0	1	1	2	2	1	2	7	7	5
CGI_10001652	207	11	1	2	3	4	2	3	0	2	2	2	2
CGI_10001653	2556	2	3	6	30	247	2013	5530	5712	7861	12686	9747	15410
CGI_10001654	393	2	97	62	28	10	17	26	13	31	47	34	23
CGI_10001655	645	1	0	0	0	0	0	0	0	0	0	0	6
CGI_10001656	261	10	0	1	0	0	0	0	0	0	0	0	0
CGI_10001657	378	1	0	0	0	1	0	0	0	0	1	2	24
CGI_10001658	1266	1	22	38	92	669	618	352	593	414	432	320	558
CGI_10001659	1821	2	406	448	630	590	775	816	1428	1988	1672	1948	1543
CGI_10001661	633	2	1	0	1	3	0	2	6	12	16	18	10
CGI_10001662	888	1	2	1	2	2	2	7	16	22	37	47	32
CGI_10001664	1728	4	2	0	1	0	3	2	7	20	27	44	19
CGI_10001665	8544	1	1564	814	179	502	1136	3521	1762	1177	1198	514	1898
CGI_10001666	513	1	2	2	1	2	2	4	0	1	0	2	0
CGI_10001667	438	10	6	5	0	4	9	22	215	644	58	528	861
CGI_10001669	267	11	0	0	1	0	0	0	0	0	0	2	0
CGI_10001670	924	2	0	1	1	0	2	1	1	4	12	13	1
CGI_10001672	1770	1	0	0	6	2	2	3	4	4	12	3	10
CGI_10001673	1899	1	1	4	6	10	7	15	35	70	100	93	62
CGI_10001674	237	11	0	0	0	0	0	1	1	0	0	0	0
CGI_10001675	456	11	2	3	4	6	8	7	4	2	3	1	2
CGI_10001699	399	1	0	0	0	1	0	1	4	10	5	33	21
CGI_10001701	480	1	45	49	43	28	28	24	42	37	22	17	16
CGI_10001702	585	1	260	125	23	63	121	110	101	53	106	26	59
CGI_10001704	375	11	0	0	0	0	0	0	2	1	0	0	0
CGI_10001706	357	11	0	0	0	0	0	0	0	0	1	2	0
CGI_10001707	276	2	7	19	60	23	18	24	10	5	8	17	8
CGI_10001708	627	2	0	0	1	0	0	0	0	0	0	0	0
CGI_10001710	1908	1	5	20	22	49	58	79	72	88	94	63	81
CGI_10001711	774	5	1	0	6	7	2	4	22	64	31	92	68
CGI_10001712	1509	4	156	113	64	73	116	132	199	453	231	365	471
CGI_10001713	192	11	48	19	5	1	2	3	1	2	3	5	2
CGI_10001715	996	1	0	1	0	0	1	0	1	2	0	3	8
CGI_10001716	1206	1	61	35	96	101	89	75	55	122	81	95	75
CGI_10001717	552	11	2	0	4	1	4	4	12	12	8	9	2
CGI_10001718	1335	1	165	110	45	26	56	181	427	485	479	519	394
CGI_10001719	402	11	0	0	0	0	2	0	0	0	0	1	0
CGI_10001720	1320	2	15	24	15	18	18	31	66	26	32	35	35
CGI_10001721	1380	2	45	22	23	18	26	12	16	12	13	13	17
CGI_10001734	1200	2	24	67	137	98	116	61	123	47	66	66	57
CGI_10001735	1236	4	1	0	6	6	7	11	1	1	2	0	11
CGI_10001736	321	11	2	3	2	2	3	26	9	12	10	15	1
CGI_10001737	930	2	247	165	124	197	119	81	57	82	96	101	83
CGI_10001738	810	6	1	0	0	3	3	1	0	1	0	1	1
CGI_10001740	1656	1	0	1	2	2	5	3	9	23	25	35	28
CGI_10001741	540	5	7	9	6	7	15	22	16	11	19	12	10
CGI_10001742	504	1	0	0	0	0	0	0	0	3	4	6	2
CGI_10001743	1059	2	0	0	0	1	0	0	2	2	1	0	0
CGI_10001744	1737	5	9	2	4	10	9	8	15	6	8	0	5
CGI_10001745	429	2	9	10	0	3	0	1	2	19	18	28	31
CGI_10001746	1089	4	0	1	19	3	13	21	7	20	17	295	31
CGI_10001747	1248	11	3	4	8	2	3	8	0	2	3	2	234
CGI_10001748	1548	11	0	0	0	0	0	1	2	0	0	43	2816
CGI_10001749	1611	1	0	0	4	1	2	2	4	17	21	26	13
CGI_10001761	318	10	3	2	9	1	3	2	13	9	11	6	13
CGI_10001762	252	11	0	0	0	0	0	0	0	0	2	4	10
CGI_10001763	795	1	1	2	0	2	0	2	2	3	3	2	9
CGI_10001764	171	7	6298	4312	3300	2137	2471	3066	3817	4385	3274	3007	2838
CGI_10001766	321	1	41515	51844	60015	26277	25736	19231	12383	15649	20223	19845	9757
CGI_10001767	429	3	1	3	0	2	4	6	6	3	3	3	2
CGI_10001768	510	6	4	8	18	21	16	9	5	6	10	1	1
CGI_10001770	396	6	1	0	0	0	0	1	0	0	0	0	0
CGI_10001771	435	11	0	2	0	0	0	0	0	1	0	0	0
CGI_10001773	1395	2	0	0	0	0	0	0	0	0	0	1	0
CGI_10001774	870	10	8	5	6	8	4	7	5	5	12	5	7
CGI_10001775	438	6	5	2	6	3	4	2	0	1	5	2	2
CGI_10001776	768	1	1	2	10	3	5	8	5	13	5	10	15
CGI_10001778	645	1	9	26	157	75	77	42	32	22	19	18	17
CGI_10001779	432	6	0	0	0	0	0	0	0	0	1	0	8
CGI_10001780	492	2	4	9	7	9	15	11	11	12	20	23	12
CGI_10001781	402	6	0	0	0	0	0	0	0	0	0	2	5
CGI_10001782	294	11	0	0	0	0	0	1	0	0	0	0	0
CGI_10001784	660	4	7	10	24	16	29	7	26	14	19	27	10
CGI_10001785	1041	4	1	4	2	1	0	0	2	2	1	2	8
CGI_10001786	3612	2	101	124	209	484	454	432	336	195	230	99	181
CGI_10001787	330	4	0	0	1	0	0	0	0	0	0	1	3
CGI_10001788	984	1	4	1	1	0	3	1	10	15	19	35	10
CGI_10001789	6837	1	358	213	340	634	881	1415	1479	1191	1561	618	942
CGI_10001790	2265	1	1	3	199	67	108	348	447	646	580	723	278
CGI_10001791	1041	1	4	6	16	0	1	2	5	7	16	22	15
CGI_10001792	357	10	113	84	21	0	3	4	10	23	20	28	11
CGI_10001793	903	1	89	35	26	60	69	46	185	185	146	93	247
CGI_10001794	2730	1	3	21	71	84	109	110	150	186	231	121	125
CGI_10001795	1491	1	1	0	1	4	5	171	81	96	228	145	14
CGI_10001796	1116	5	0	0	0	1	1	0	2	8	8	5	3
CGI_10001797	2316	3	311	159	207	344	500	771	1075	1477	1592	922	1338
CGI_10001798	501	2	3	9	134	203	256	246	397	146	131	203	279
CGI_10001799	357	11	4	2	0	0	0	0	0	0	0	1	0
CGI_10001800	453	1	0	1	24	58	35	77	48	78	67	94	40
CGI_10001802	549	1	0	1	10	43	39	85	50	89	77	111	68
CGI_10001803	1002	1	3	1	8	29	29	44	46	149	120	107	40
CGI_10001805	372	6	0	0	0	0	0	0	1	1	6	4	1
CGI_10001806	567	11	0	0	1	4	6	0	1	2	3	5	8
CGI_10001807	903	2	2	6	2	1	3	1	0	0	0	1	109
CGI_10001808	1254	1	358	631	727	789	771	503	721	423	571	713	525
CGI_10001809	213	10	1	2	0	0	0	1	2	8	24	9	0
CGI_10001810	231	10	0	0	0	1	0	0	1	8	31	14	3
CGI_10001811	183	11	0	0	0	0	0	0	3	2	0	0	3
CGI_10001812	342	11	7	15	9	7	7	5	9	10	9	3	12
CGI_10001813	1734	1	73	103	341	587	427	208	217	107	174	195	192
CGI_10001814	1176	6	0	1	6	99	182	264	385	305	325	192	49
CGI_10001815	783	10	0	2	1	0	0	10	122	273	255	291	122
CGI_10001816	366	1	0	0	0	1	0	0	1	0	1	1	1
CGI_10001817	1143	1	1	5	20	16	18	7	15	27	35	41	24
CGI_10001819	2511	2	1202	1182	728	629	705	460	597	626	542	323	441
CGI_10001820	348	11	4	8	6	0	1	1	4	9	7	11	6
CGI_10001821	222	11	0	5	0	1	1	0	0	1	0	0	1
CGI_10001822	1245	9	6	47	33	22	22	15	94	137	87	91	163
CGI_10001823	819	11	3	7	2	10	5	7	48	68	31	28	72
CGI_10001824	1362	1	0	0	4	14	47	116	72	47	25	35	30
CGI_10001825	2238	1	18	34	22	2	2	5	7	21	19	19	64
CGI_10001826	267	1	0	0	0	0	13	1	0	5	1	12	6
CGI_10001827	648	1	2	3	3	2	6	3	4	215	113	169	103
CGI_10001828	342	6	0	1	0	0	0	0	1	0	0	0	0
CGI_10001829	1866	11	0	25	24	33	36	5	10	19	24	16	27
CGI_10001830	1173	4	0	3	3	1	6	60	53	119	68	55	33
CGI_10001833	228	11	0	0	0	0	0	0	0	0	0	1	0
CGI_10001834	1053	2	10	11	21	26	25	17	43	35	34	31	35
CGI_10001835	1146	2	101	149	215	93	101	48	81	51	65	63	50
CGI_10001836	450	1	8	9	13	10	16	16	14	13	7	13	9
CGI_10001837	333	11	0	0	0	0	0	0	1	4	11	12	3
CGI_10001838	201	6	8	7	5	8	8	13	7	11	3	3	4
CGI_10001839	564	6	16	45	11	41	27	54	41	32	42	14	27
CGI_10001841	546	8	1	1	7	6	5	2	1	9	4	27	3
CGI_10001842	1431	1	5	11	40	205	177	26	66	141	53	236	117
CGI_10001843	1389	1	614	587	517	410	419	364	201	229	352	222	182
CGI_10001844	327	11	18	18	33	14	6	10	14	13	11	8	4
CGI_10001845	342	1	50	35	43	30	34	41	89	111	79	81	94
CGI_10001846	621	1	36	47	50	46	39	28	35	61	62	81	44
CGI_10001847	597	5	1	1	0	0	2	2	18	107	359	481	40
CGI_10001848	564	5	2	3	0	0	0	4	22	109	336	530	63
CGI_10001849	1488	1	47	46	61	35	57	176	999	1209	832	469	216
CGI_10001850	231	6	3	3	7	20	47	107	91	117	136	124	86
CGI_10001851	2826	1	1059	1458	1319	1514	1478	1259	1497	1452	1939	1437	1480
CGI_10001852	5205	1	12	26	460	702	635	978	719	310	413	145	647
CGI_10001853	330	1	1	1	10	7	17	11	10	8	7	9	13
CGI_10001854	978	10	11	5	7	35	31	19	31	23	18	9	8
CGI_10001855	1257	9	80	55	59	56	65	80	90	91	66	60	60
CGI_10001856	717	2	18	20	8	7	8	17	17	42	58	29	18
CGI_10001858	1872	3	8	14	28	21	27	27	34	29	36	47	18
CGI_10001859	516	1	1	6	18	16	19	24	22	25	13	18	4
CGI_10001860	288	11	0	1	4	1	0	2	1	1	1	2	2
CGI_10001861	450	6	0	0	1	0	1	0	0	0	0	0	2
CGI_10001862	456	11	7	12	4	4	4	6	9	2	6	6	3
CGI_10001863	2157	2	1	0	1	48	111	60	54	142	502	290	68
CGI_10001864	396	11	0	2	0	0	0	0	0	0	0	0	0
CGI_10001865	306	11	0	1	0	0	0	0	0	0	0	0	0
CGI_10001866	204	11	0	1	0	0	0	0	0	0	0	0	0
CGI_10001867	693	1	3	0	1	3	2	1	0	0	0	0	0
CGI_10001868	1578	2	55	131	120	101	125	88	127	125	102	85	89
CGI_10001869	1410	1	54	68	122	57	74	65	43	76	99	118	64
CGI_10001870	1917	2	0	1	1	1	1	4	2	0	0	1	8
CGI_10001871	1623	2	28	39	14	9	3	6	10	5	3	6	2
CGI_10001872	921	1	321	191	94	92	90	90	114	48	85	41	41
CGI_10001873	681	8	0	0	71	98	142	168	63	86	46	51	13
CGI_10001874	1302	10	0	2	64	96	151	107	55	69	35	31	35
CGI_10001875	615	1	25	48	42	12	22	154	209	307	462	484	248
CGI_10001876	1272	1	1	1	2	0	0	1	3	5	21	23	80
CGI_10001877	423	11	159	84	12	1	2	7	30	15	9	19	29
CGI_10001878	954	1	1	0	0	0	0	1	7	14	12	21	65
CGI_10001879	648	6	3	1	1	3	6	5	12	4	4	0	2
CGI_10001880	237	11	0	0	1	2	3	1	0	0	0	0	1
CGI_10001881	450	1	4	1	3	4	4	5	4	2	2	4	2
CGI_10001882	597	4	0	2	4	4	7	1	3	2	3	3	4
CGI_10001883	219	11	1	1	0	1	1	0	0	2	1	1	1
CGI_10001884	450	5	1	2	1	1	6	4	2	3	0	3	4
CGI_10001885	306	11	0	1	0	0	2	3	5	1	2	1	3
CGI_10001886	495	5	1	0	0	2	0	0	0	0	0	1	0
CGI_10001887	348	5	0	1	0	0	0	0	0	0	1	1	0
CGI_10001889	1362	1	74	88	95	74	72	69	84	137	71	94	20
CGI_10001890	384	3	10	9	7	1	3	0	1	1	0	0	0
CGI_10001891	309	2	14	7	4	0	0	0	1	1	1	0	0
CGI_10001910	498	4	1	0	0	1	3	8	5	7	4	5	4
CGI_10001911	1095	5	2	7	38	49	39	52	67	72	79	44	42
CGI_10001912	231	11	3	1	0	2	5	4	10	2	11	3	7
CGI_10001913	1806	1	0	1	0	0	0	0	0	0	1	1	0
CGI_10001928	780	2	27	19	19	26	26	50	42	50	57	44	44
CGI_10001929	1245	1	3	18	39	773	321	301	113	131	38	52	10
CGI_10001930	1917	2	218	229	202	152	220	190	308	242	152	171	176
CGI_10001931	2733	1	1	1	3	3	2	3	5	8	46	95	80
CGI_10001932	882	3	15	13	12	13	11	17	10	41	39	39	18
CGI_10001933	417	2	35	193	505	367	297	410	333	216	273	325	138
CGI_10001934	798	2	63	98	326	262	233	119	126	60	78	76	72
CGI_10001935	495	5	3	0	5	30	34	40	37	47	54	66	18
CGI_10001936	1080	1	28	17	57	120	620	142	321	551	248	447	270
CGI_10001937	2466	2	33	12	2	12	13	8	31	22	42	15	35
CGI_10001938	1203	11	61	26	4	17	19	30	44	29	77	18	61
CGI_10001942	327	1	22	20	9	7	5	5	10	8	6	4	6
CGI_10001943	627	1	44	39	18	10	25	12	19	25	12	8	14
CGI_10001946	1395	1	2	0	0	0	0	0	0	0	0	0	0
CGI_10001964	1035	1	0	0	0	1	0	1	0	0	0	0	0
CGI_10001965	1518	1	1	0	1	0	1	0	0	0	0	0	0
CGI_10001970	408	11	2	3	6	2	10	2	4	2	8	7	2
CGI_10001972	1692	6	2	1	3	2	1	1	4	2	1	1	0
CGI_10001974	1152	11	1	0	1	0	0	1	0	0	0	0	0
CGI_10001975	1047	1	0	1	4	2	4	3	13	52	21	50	55
CGI_10001976	459	11	1	2	5	12	6	3	12	23	42	57	24
CGI_10001977	477	11	0	0	2	5	0	0	8	9	14	28	12
CGI_10001978	513	11	0	0	0	3	5	13	8	14	22	14	4
CGI_10001979	699	11	1	2	5	3	4	0	1	0	0	2	1
CGI_10001980	834	1	9	17	5	5	8	6	5	8	12	2	3
CGI_10001981	6654	1	3	0	2	0	1	0	0	2	4	1	153
CGI_10001982	660	4	102	1270	2587	772	473	86	26	9	2	0	3
CGI_10001984	1176	5	0	0	0	0	0	0	1	0	1	0	0
CGI_10001985	591	11	0	0	1	0	2	17	32	26	12	24	87
CGI_10001986	531	6	0	0	0	1	0	0	3	6	3	9	14
CGI_10001987	423	1	3	8	13	31	32	40	39	30	30	18	24
CGI_10001988	588	1	0	0	0	1	0	0	0	0	0	0	0
CGI_10001998	1227	1	0	0	0	0	0	1	0	0	0	0	0
CGI_10002008	888	1	0	1	0	1	3	3	8	10	5	6	19
CGI_10002009	939	4	57	36	96	804	344	211	330	619	951	1072	727
CGI_10002010	1305	2	215	286	240	345	390	606	786	402	375	277	313
CGI_10002011	366	11	3	1	1	0	1	0	0	2	13	19	10
CGI_10002012	234	11	0	1	0	1	0	2	0	0	4	2	1
CGI_10002013	420	6	0	1	0	0	0	1	1	0	1	0	0
CGI_10002014	210	3	0	0	0	0	0	1	1	2	6	2	3
CGI_10002015	393	6	0	0	0	0	0	0	3	2	3	2	0
CGI_10002016	1746	1	3	2	2	2	0	0	5	17	26	51	26
CGI_10002017	435	2	18	14	12	19	16	28	46	37	35	22	32
CGI_10002018	960	2	9	7	5	10	15	40	24	8	26	18	20
CGI_10002019	1128	2	0	3	5	5	11	3	4	27	30	23	8
CGI_10002020	597	2	0	0	1	3	1	15	19	74	59	77	27
CGI_10002021	279	11	0	1	0	0	0	1	1	0	0	1	1
CGI_10002022	387	11	0	0	0	0	0	0	0	0	0	0	3
CGI_10002023	609	11	1	1	0	0	1	19	44	97	116	63	15
CGI_10002025	2187	1	6	6	4	5	3	47	92	229	363	188	281
CGI_10002026	1146	1	289	121	77	30	38	19	26	19	25	21	14
CGI_10002027	1776	2	64	99	177	296	319	296	321	273	278	110	178
CGI_10002028	1137	1	17	16	78	117	123	82	116	52	125	92	61
CGI_10002029	540	1	14	30	32	27	49	27	40	37	31	38	33
CGI_10002030	318	2	36	26	50	47	51	50	41	30	26	19	24
CGI_10002031	408	9	0	0	4	0	6	73	129	133	48	53	6
CGI_10002032	573	11	0	3	0	0	2	1	13	1	5	9	6
CGI_10002033	462	1	0	0	0	0	2	0	0	1	5	1	0
CGI_10002034	735	1	22	25	41	53	86	95	112	73	98	110	92
CGI_10002035	363	2	31	28	13	40	31	28	29	50	45	23	20
CGI_10002036	756	2	1	1	1	0	0	1	0	3	1	5	4
CGI_10002037	1056	1	50	28	15	6	11	18	25	57	65	85	56
CGI_10002038	2385	1	24	81	150	276	208	276	203	251	342	138	260
CGI_10002039	1620	1	3	16	24	2	5	15	9	23	8	5	5
CGI_10002040	900	1	511	486	299	228	280	354	452	162	291	407	279
CGI_10002041	1956	1	254	296	515	485	493	254	355	178	238	243	220
CGI_10002042	333	10	1	1	1	4	0	0	1	0	2	1	0
CGI_10002044	453	2	0	0	0	0	0	0	0	1	0	0	0
CGI_10002045	618	1	0	0	0	0	1	1	0	0	0	0	0
CGI_10002046	1140	1	23	26	36	24	34	28	29	17	21	24	10
CGI_10002047	255	11	81	58	67	35	33	29	25	17	23	27	16
CGI_10002048	909	3	428	250	165	100	102	90	67	66	61	56	56
CGI_10002049	777	3	88	41	10	23	22	18	18	26	28	27	18
CGI_10002065	1746	3	49	145	260	268	243	169	136	128	144	92	106
CGI_10002066	522	1	4	3	5	5	2	62	67	116	95	141	78
CGI_10002067	2316	2	1	0	1	0	1	0	39	154	241	240	310
CGI_10002068	687	5	0	0	0	0	2	1	0	1	0	0	5
CGI_10002069	2694	1	3	1	3	3	13	6	10	5	12	6	145
CGI_10002070	1053	8	241	174	80	116	114	99	125	245	197	246	197
CGI_10002071	849	2	0	0	0	0	0	0	3	4	13	8	6
CGI_10002072	540	2	2	3	3	4	2	11	26	18	33	24	18
CGI_10002074	231	6	2	0	0	0	0	0	0	0	0	0	0
CGI_10002096	261	5	0	0	0	0	0	21	72	46	11	6	1
CGI_10002097	270	1	16	13	10	3	4	15	26	28	23	21	17
CGI_10002098	1968	11	107	129	380	402	410	234	246	100	142	124	114
CGI_10002099	690	2	0	0	0	0	0	0	1	0	2	1	0
CGI_10002100	1755	1	0	0	0	1	0	1	0	0	1	0	4
CGI_10002101	336	6	0	0	0	1	0	1	0	0	5	12	4
CGI_10002102	585	6	5	5	1	5	2	1	6	15	172	229	49
CGI_10002103	2367	2	0	2	0	0	0	0	2	1	13	4	20
CGI_10002104	633	1	115	143	99	72	101	107	113	114	107	118	93
CGI_10002105	2124	5	9	3	2	1	1	4	7	3	2	3	4
CGI_10002106	927	10	0	0	0	5	3	20	20	33	24	14	3
CGI_10002107	372	11	977	746	1087	1123	1075	520	1100	379	277	240	469
CGI_10002108	1545	1	43	90	121	137	103	100	101	162	107	66	107
CGI_10002109	645	3	19	14	18	14	9	15	9	12	14	11	12
CGI_10002110	957	2	283	191	212	308	277	206	179	171	214	176	159
CGI_10002111	1197	4	202	172	83	60	69	73	113	60	60	64	60
CGI_10002113	1398	1	2	3	0	2	0	0	13	31	77	171	27
CGI_10002114	2172	2	81	100	69	111	123	180	212	182	206	108	192
CGI_10002115	165	6	9	12	8	6	9	8	9	15	13	10	16
CGI_10002116	1800	6	6	5	9	19	20	17	12	14	15	4	10
CGI_10002117	273	11	0	0	0	0	0	0	4	6	12	7	1
CGI_10002118	282	11	3	0	3	4	3	3	5	2	7	4	4
CGI_10002119	294	6	1	0	0	0	0	1	0	0	2	0	1
CGI_10002120	297	10	0	0	0	1	0	0	1	0	1	0	2
CGI_10002132	1041	1	0	1	0	0	0	0	0	0	0	0	0
CGI_10002140	408	10	0	0	0	0	0	0	0	7	3	13	5
CGI_10002141	948	2	2	0	0	0	1	1	2	2	10	8	3
CGI_10002142	645	11	2	5	6	8	5	4	5	2	4	1	5
CGI_10002143	1452	2	223	92	44	155	206	208	297	165	212	51	244
CGI_10002144	390	4	1	0	1	2	1	1	2	6	1	3	6
CGI_10002145	555	6	1	0	0	0	0	0	2	1	0	1	5
CGI_10002146	468	3	0	0	0	0	0	0	1	1	0	2	3
CGI_10002147	354	11	0	1	0	1	0	1	2	3	2	6	12
CGI_10002148	804	4	2	4	7	25	10	4	3	5	5	3	1
CGI_10002149	1020	2	6	0	6	2	3	1	0	0	0	0	0
CGI_10002150	741	2	5	12	23	19	23	13	8	8	19	9	11
CGI_10002151	1572	4	2	4	2	0	2	3	1	0	1	3	51
CGI_10002152	213	11	0	0	0	0	1	0	1	1	1	6	1
CGI_10002153	954	2	0	0	0	0	1	0	0	0	1	2	30
CGI_10002155	591	11	0	0	0	0	0	0	0	2	0	0	0
CGI_10002156	342	10	7	5	4	7	1	2	4	1	0	0	0
CGI_10002158	213	11	0	27	73	35	18	10	3	2	0	1	0
CGI_10002159	237	11	1	9	15	14	7	4	3	1	1	0	0
CGI_10002160	1215	1	238	298	83	79	113	225	642	723	973	981	633
CGI_10002161	771	11	0	0	0	0	0	0	0	1	2	3	1
CGI_10002162	732	4	11	39	14	7	19	19	13	3	6	2	6
CGI_10002163	282	11	0	0	0	0	5	23	1743	444	46	27	13
CGI_10002164	447	10	1	3	157	4182	10792	8619	40	4	25	25	95
CGI_10002165	453	10	0	3	24	827	5145	4624	2221	2317	1337	1893	139
CGI_10002166	888	1	1	0	0	2	33	14	1095	965	130	352	107
CGI_10002167	510	8	0	0	0	0	10	28	63	83	12	4	1
CGI_10002168	1653	1	118	119	247	353	415	325	386	246	223	248	266
CGI_10002169	159	3	7	11	7	3	13	7	5	8	2	8	2
CGI_10002170	489	11	0	0	0	0	1	0	0	0	0	0	0
CGI_10002171	306	11	0	0	0	0	0	0	0	0	0	0	226
CGI_10002172	990	11	159	329	187	232	331	221	227	235	213	194	145
CGI_10002173	2241	1	62	66	133	105	107	94	111	65	96	82	61
CGI_10002175	723	9	0	4	4	0	3	2	1	2	3	1	1
CGI_10002176	528	7	1	4	1	1	0	0	0	0	0	0	0
CGI_10002177	522	11	2	7	8	0	0	0	0	0	0	1	0
CGI_10002178	1827	4	1	7	16	11	56	66	45	45	31	37	19
CGI_10002179	627	3	21	41	24	43	47	45	61	64	43	43	33
CGI_10002180	420	2	109	177	395	233	220	303	263	162	159	233	95
CGI_10002181	2229	4	93	42	12	27	24	59	57	195	623	551	239
CGI_10002182	1197	6	14	20	23	12	11	14	8	9	16	11	21
CGI_10002184	672	11	3	0	0	4	1	1	0	2	15	0	31
CGI_10002186	204	10	0	0	2	0	0	0	0	0	0	0	0
CGI_10002187	426	4	0	0	0	0	1	0	1	2	9	2	2
CGI_10002188	180	11	0	0	0	0	1	0	1	0	0	0	0
CGI_10002191	9603	1	5	10	2	7	11	11	23	19	232	39	72
CGI_10002192	642	10	0	0	4	54	112	87	21	44	24	42	75
CGI_10002193	1452	2	83	68	9	51	81	52	50	71	79	37	42
CGI_10002194	747	3	0	0	0	0	1	0	4	14	33	53	15
CGI_10002195	345	4	0	0	0	0	0	0	0	0	0	1	0
CGI_10002196	1386	1	1	5	9	3	6	38	71	147	95	94	93
CGI_10002214	492	6	7	11	4	1	2	13	25	41	38	30	18
CGI_10002215	1311	11	0	3	2	5	1	0	2	5	9	11	15
CGI_10002216	912	2	106	240	319	312	334	200	100	109	131	125	106
CGI_10002217	405	3	144	75	33	39	52	19	12	26	12	13	4
CGI_10002218	696	2	785	645	371	50	57	52	59	40	39	47	43
CGI_10002219	1350	2	672	820	621	955	1028	790	801	1215	1253	995	781
CGI_10002220	954	5	527	224	103	146	155	252	189	130	126	120	78
CGI_10002221	480	10	0	0	0	0	0	0	0	0	2	4	1
CGI_10002222	216	4	0	0	0	0	0	0	0	0	0	0	2
CGI_10002223	264	11	1	2	4	50	105	31	7	1	1	2	0
CGI_10002224	1101	1	881	497	455	237	160	185	184	329	182	246	157
CGI_10002225	3129	2	1285	476	170	380	341	391	571	443	576	230	356
CGI_10002226	2679	2	56	183	421	507	464	274	416	168	287	383	279
CGI_10002228	2238	1	417	325	291	421	442	373	377	293	389	199	281
CGI_10002229	456	7	235	227	126	64	66	37	28	45	56	20	22
CGI_10002230	2142	2	69	30	16	30	26	29	161	105	156	35	109
CGI_10002231	363	2	82	106	40	60	67	31	20	15	19	26	11
CGI_10002232	1668	2	20	13	32	45	52	44	75	75	57	42	60
CGI_10002233	570	2	1	2	2	2	6	9	17	19	6	9	5
CGI_10002234	1188	2	0	3	0	1	3	17	43	18	28	17	16
CGI_10002235	402	6	0	0	0	0	0	0	9	48	30	68	25
CGI_10002237	1728	1	0	2	4	2	4	5	11	24	35	49	15
CGI_10002238	1728	1	0	4	7	7	3	6	25	38	55	65	39
CGI_10002239	1731	1	0	6	16	10	11	11	42	63	81	115	89
CGI_10002240	3591	1	328	105	71	84	124	202	359	443	532	302	667
CGI_10002241	648	2	17	22	102	79	95	96	61	76	62	117	60
CGI_10002242	2613	1	1337	539	544	725	675	505	444	369	266	131	381
CGI_10002243	489	2	20	30	15	24	25	12	11	3	9	8	12
CGI_10002244	489	5	0	2	1	0	0	1	0	2	0	1	0
CGI_10002245	210	11	0	0	0	0	0	0	3	0	0	1	0
CGI_10002246	2109	1	101	63	11	2	0	12	54	63	6	2	11
CGI_10002247	861	4	0	1	1	0	2	1	4	18	13	21	9
CGI_10002248	879	1	76	88	213	237	301	327	202	206	427	291	361
CGI_10002249	1500	2	1	1	0	1	1	3	1	2	3	11	6
CGI_10002250	714	1	0	0	0	0	0	0	0	0	0	2	4
CGI_10002251	696	11	2	10	2	3	2	5	3	4	3	4	2
CGI_10002252	852	1	50	49	57	47	58	66	142	85	78	87	109
CGI_10002253	435	2	1088	1192	1470	704	621	325	231	238	245	280	163
CGI_10002254	720	1	0	0	0	2	3	15	89	76	86	39	75
CGI_10002255	534	3	1	1	3	2	2	1	2	0	0	0	0
CGI_10002256	594	2	0	0	0	0	0	0	0	0	0	0	2
CGI_10002257	6342	1	96	51	64	92	107	112	148	162	219	154	115
CGI_10002258	1527	2	0	4	17	4	2	0	0	0	0	5	1
CGI_10002259	654	1	2	0	0	0	0	1	0	3	2	1	0
CGI_10002260	630	6	0	0	0	0	1	0	0	0	0	0	1
CGI_10002261	1143	1	275	140	43	100	134	191	147	129	154	111	110
CGI_10002263	216	1	101	128	198	151	127	111	159	116	128	133	88
CGI_10002264	408	1	26	19	24	9	20	58	124	99	88	107	87
CGI_10002265	1755	1	344	255	126	168	181	157	221	139	111	68	158
CGI_10002266	1605	1	0	14	26	22	25	48	35	74	96	128	85
CGI_10002283	2700	3	3	9	9	7	4	1	9	8	4	5	4
CGI_10002284	450	1	0	2	0	1	0	0	1	0	0	1	0
CGI_10002285	564	2	4	6	7	25	32	40	44	42	67	12	40
CGI_10002286	525	3	0	0	0	0	0	0	5	3	5	0	0
CGI_10002287	1680	1	4	8	2	0	2	3	2	6	11	8	10
CGI_10002288	183	11	5	5	2	4	1	2	2	1	7	4	2
CGI_10002289	696	2	62	65	50	83	180	247	236	267	337	158	239
CGI_10002290	987	2	0	2	0	1	0	0	0	8	4	10	16
CGI_10002291	279	11	66	69	72	34	42	31	33	33	57	67	56
CGI_10002292	435	3	0	0	0	5	9	7	11	27	47	20	16
CGI_10002293	1920	1	17	158	182	200	191	208	137	157	181	132	75
CGI_10002294	591	2	35	46	75	59	75	48	41	30	34	32	35
CGI_10002295	444	2	19	34	62	62	69	88	161	132	128	144	97
CGI_10002296	612	3	131	84	72	164	204	439	336	258	357	229	154
CGI_10002297	522	4	142	73	50	41	50	28	39	25	30	5	34
CGI_10002298	198	11	1	7	3	19	22	18	33	21	27	9	6
CGI_10002299	1596	2	92	119	178	77	96	86	54	89	70	104	52
CGI_10002301	630	10	0	0	1	0	0	0	3	5	2	2	0
CGI_10002303	489	11	0	1	0	0	0	0	2	2	16	15	3
CGI_10002304	1875	6	116	82	44	48	56	88	131	88	67	21	53
CGI_10002305	579	9	23	33	34	23	26	10	4	9	34	14	16
CGI_10002306	447	11	2	3	9	13	24	5	1	3	0	1	0
CGI_10002307	498	8	23	12	4	13	17	10	9	8	8	6	10
CGI_10002308	672	2	0	0	2	13	31	63	38	31	15	20	26
CGI_10002309	633	6	0	0	2	0	0	0	4	7	27	29	10
CGI_10002310	1533	1	33	33	69	47	54	39	52	31	58	59	33
CGI_10002311	1683	1	136	147	124	254	317	346	399	474	538	544	285
CGI_10002312	276	11	6	2	2	0	0	1	5	1	6	12	4
CGI_10002314	954	1	0	10	27	8	13	3	39	34	24	44	82
CGI_10002315	459	2	0	0	1	5	16	6	13	8	20	42	23
CGI_10002316	330	11	0	0	6	3	1	1	17	27	29	29	6
CGI_10002317	456	11	48	54	77	72	55	86	92	74	91	107	32
CGI_10002318	330	1	12	1	3	4	9	26	32	31	30	6	36
CGI_10002319	1800	8	0	1	3	3	1	3	2	10	15	17	20
CGI_10002320	459	8	0	0	1	21	14	7	10	9	12	6	8
CGI_10002321	1872	8	0	0	39	23	25	14	9	9	13	17	15
CGI_10002322	1086	2	0	1	2	1	0	0	1	1	2	1	0
CGI_10002323	258	11	0	1	1	1	2	3	2	0	5	1	1
CGI_10002324	429	11	22	97	39	13	14	49	6	8	2	1	2
CGI_10002325	798	2	0	0	2	1	0	1	6	20	9	7	1
CGI_10002326	1368	1	0	4	2	1	1	3	9	3	9	16	9
CGI_10002327	648	2	0	0	0	1	0	0	0	0	1	0	0
CGI_10002328	510	11	0	0	0	0	0	0	4	6	12	8	4
CGI_10002329	678	10	0	0	0	0	0	0	5	9	25	22	5
CGI_10002330	3027	4	3	6	18	15	57	126	103	114	80	78	105
CGI_10002331	1668	6	429	213	333	452	461	206	185	150	130	126	120
CGI_10002332	2784	2	46	37	18	14	22	33	123	135	187	228	155
CGI_10002333	447	4	1	1	1	0	0	1	0	3	6	1	1
CGI_10002334	492	2	1	4	3	4	1	0	2	4	8	2	4
CGI_10002335	714	2	74	89	94	112	132	136	70	110	115	109	83
CGI_10002336	1428	1	0	1	3	2	4	9	61	139	113	123	29
CGI_10002338	378	11	1	5	13	9	7	3	6	2	2	1	0
CGI_10002339	3429	1	51	67	242	271	309	180	209	103	137	107	112
CGI_10002340	873	2	16	15	20	24	27	34	40	31	35	43	28
CGI_10002341	1728	1	1448	1688	1451	2022	1919	905	990	436	516	489	577
CGI_10002342	219	11	0	1	0	1	1	0	0	0	0	0	2
CGI_10002343	873	10	1	1	1	3	3	2	4	6	13	10	8
CGI_10002344	450	11	1	5	6	2	3	4	6	5	3	0	0
CGI_10002345	804	1	30	28	23	17	30	27	18	21	18	22	8
CGI_10002346	849	1	10	9	13	6	9	7	14	10	6	16	4
CGI_10002347	1338	2	104	67	31	65	157	73	179	94	33	19	11
CGI_10002348	399	9	8	13	27	16	23	24	9	7	10	21	10
CGI_10002349	291	11	0	0	0	0	0	0	0	0	2	0	2
CGI_10002350	861	2	7	25	263	124	150	67	38	45	31	39	48
CGI_10002351	1749	2	118	183	269	252	238	124	141	191	215	174	134
CGI_10002352	3639	1	1	2	7	1	4	6	3	3	7	3	39
CGI_10002353	423	11	0	0	0	0	0	0	0	0	1	0	0
CGI_10002355	447	11	6	7	4	0	0	0	0	0	0	1	0
CGI_10002357	2859	2	5	5	3	2	1	0	0	0	0	0	0
CGI_10002358	264	5	0	0	0	1	0	2	0	1	0	3	2
CGI_10002359	4452	6	8	8	49	129	253	900	758	1045	1581	1222	645
CGI_10002360	2871	9	278	469	1661	1938	1938	1001	996	801	819	667	703
CGI_10002361	438	1	69	94	57	27	26	69	130	108	104	164	147
CGI_10002363	882	4	92	58	76	82	101	126	120	128	126	98	78
CGI_10002364	870	1	1	1	3	0	0	0	0	0	3	0	1
CGI_10002365	300	11	67	62	28	68	115	99	193	103	156	125	79
CGI_10002366	369	10	75	73	51	92	123	100	191	143	133	147	82
CGI_10002367	675	1	40	31	41	77	107	146	119	64	98	60	56
CGI_10002368	498	6	0	1	1	2	1	0	0	0	0	0	1
CGI_10002369	546	2	5	4	4	0	0	1	0	3	0	1	1
CGI_10002370	852	2	21	18	16	7	5	5	6	10	10	3	1
CGI_10002371	285	11	0	0	0	0	2	0	0	0	1	0	1
CGI_10002372	402	11	18	13	1	3	3	11	17	8	20	11	9
CGI_10002373	345	4	0	0	4	13	34	40	43	65	36	72	36
CGI_10002374	1311	1	72	66	71	46	49	40	44	40	57	59	31
CGI_10002375	2295	1	613	1032	1747	2189	2487	2105	1788	1016	1183	1225	1316
CGI_10002376	1137	4	0	1	3	4	16	45	39	84	30	48	24
CGI_10002377	1365	2	1061	341	220	149	143	87	72	69	71	39	47
CGI_10002379	615	10	0	0	4	5	3	8	16	3	13	6	2
CGI_10002380	552	10	1	1	2	2	5	0	3	8	8	3	4
CGI_10002381	2121	1	2	1	1	0	1	1	3	6	54	28	25
CGI_10002382	3780	1	8	12	9	1	8	9	28	34	74	71	29
CGI_10002383	1269	4	2	2	13	36	55	89	70	30	31	12	28
CGI_10002384	783	2	1	1	5	0	0	0	0	0	0	0	1
CGI_10002385	2412	1	1	0	0	3	2	4	3	5	5	18	1570
CGI_10002386	2202	1	0	1	0	0	0	1	1	0	0	2	1124
CGI_10002387	1902	1	6	10	3	2	1	2	4	16	22	18	29
CGI_10002388	474	2	1	0	0	2	0	0	1	0	22	8	8
CGI_10002389	816	6	0	1	0	0	0	0	0	2	0	1	7
CGI_10002390	771	2	0	0	0	0	1	0	0	0	0	0	0
CGI_10002391	1320	11	2	3	2	3	1	5	5	8	7	9	7
CGI_10002392	285	2	11	7	16	7	8	5	7	22	34	31	16
CGI_10002394	498	4	15	34	113	230	328	334	228	271	361	297	79
CGI_10002395	2325	1	504	232	224	341	315	226	136	88	74	45	74
CGI_10002396	447	6	3	2	14	15	22	14	13	43	10	38	39
CGI_10002397	1896	11	0	1	0	0	0	6	12	20	31	13	7
CGI_10002398	210	5	7	14	25	4	8	7	0	0	0	1	0
CGI_10002399	747	2	1	5	4	8	12	1	2	0	0	0	0
CGI_10002400	768	2	16	17	16	12	16	8	11	1	1	0	0
CGI_10002401	714	2	0	0	1	0	0	0	3	2	2	2	2
CGI_10002402	1167	2	0	0	1	1	0	0	2	1	4	3	3
CGI_10002404	636	2	2	5	3	0	2	0	4	4	0	0	1
CGI_10002405	999	2	0	1	0	2	1	1	0	0	0	5	124
CGI_10002406	321	11	1	1	0	0	0	1	1	0	0	1	12
CGI_10002407	3135	6	828	611	384	389	378	235	220	153	163	100	163
CGI_10002408	300	11	0	0	0	0	0	0	0	0	1	1	0
CGI_10002409	819	2	6	5	27	10	12	12	17	10	8	11	10
CGI_10002410	912	5	1	11	19	4	8	4	5	8	14	9	87
CGI_10002411	468	6	0	1	1	0	0	0	0	0	0	0	0
CGI_10002412	873	1	432	527	555	480	524	264	284	115	161	130	166
CGI_10002413	2601	1	56	53	65	93	98	98	94	74	116	38	64
CGI_10002414	900	2	206	261	156	87	77	88	77	60	59	55	25
CGI_10002415	1563	2	124	112	75	91	100	127	169	126	154	96	145
CGI_10002416	597	1	13	5	13	18	26	26	89	859	361	935	537
CGI_10002419	1227	2	83	164	128	165	114	182	123	118	118	60	78
CGI_10002420	1707	1	46	52	118	125	135	133	140	122	146	96	83
CGI_10002421	1911	1	2	10	30	167	203	365	605	326	261	93	29
CGI_10002422	1962	11	3	17	80	240	301	545	779	540	362	223	25
CGI_10002423	1035	2	0	0	0	0	0	0	0	7	4	16	28
CGI_10002424	228	4	0	0	0	0	0	0	0	4	17	10	19
CGI_10002425	249	11	1	1	0	0	0	0	0	0	0	1	4
CGI_10002426	837	10	52	31	23	17	26	17	25	15	15	17	18
CGI_10002427	417	4	0	0	1	1	0	0	0	1	0	0	0
CGI_10002428	234	3	0	1	0	0	0	0	1	0	1	0	0
CGI_10002429	1218	1	0	0	0	0	0	3	3	5	10	27	13
CGI_10002430	549	10	6	0	2	0	0	24	99	70	88	78	18
CGI_10002431	1500	1	7	13	47	37	41	56	55	70	106	88	87
CGI_10002432	1056	10	1	7	18	8	4	17	44	55	83	58	43
CGI_10002433	336	9	1	1	3	2	0	23	69	262	141	248	80
CGI_10002434	987	1	6	15	112	142	318	122	45	51	17	32	24
CGI_10002435	456	1	16	17	21	12	12	15	14	12	23	10	13
CGI_10002436	366	11	0	0	0	0	0	0	0	0	0	0	3
CGI_10002437	825	1	0	3	1	1	0	0	2	1	0	1	0
CGI_10002438	606	3	171	166	148	98	131	209	168	189	175	195	158
CGI_10002439	6360	1	202	205	344	429	530	577	993	530	937	453	499
CGI_10002440	1350	1	0	2	3	1	1	6	2	3	5	3	8
CGI_10002441	1734	1	17	6	6	11	10	37	43	22	28	15	33
CGI_10002444	411	11	1	0	0	0	0	0	0	0	0	0	1
CGI_10002445	621	11	550	8662	17309	3974	2232	226	8	36	34	23	29
CGI_10002446	1947	9	1	1	0	1	3	51	102	136	125	145	532
CGI_10002447	168	11	0	1	0	2	0	7	28	26	19	22	22
CGI_10002448	426	9	18	16	7	5	6	6	4	8	7	4	4
CGI_10002449	2214	1	560	435	423	303	373	223	270	171	172	142	137
CGI_10002450	243	11	9	17	13	5	12	5	11	5	10	9	9
CGI_10002452	540	1	106	90	101	60	47	47	32	40	29	55	27
CGI_10002453	1566	2	124	139	335	384	358	284	188	229	300	171	129
CGI_10002454	1137	1	129	200	425	742	770	998	1006	1223	910	1073	613
CGI_10002455	1284	1	1982	4192	10932	15718	16517	16993	15793	18026	20108	18547	10041
CGI_10002456	885	2	4039	6455	20862	25036	27429	33686	29449	38186	30745	38603	17038
CGI_10002457	1953	1	306	161	126	173	214	280	430	297	370	115	444
CGI_10002458	2994	1	54	33	16	49	75	116	182	200	209	167	125
CGI_10002459	2688	1	654	443	130	34	28	57	153	195	375	219	187
CGI_10002460	339	10	0	1	1	0	0	0	0	0	0	0	0
CGI_10002461	180	6	0	7	35	11	16	13	11	11	5	4	9
CGI_10002462	1593	11	0	1	0	0	1	61	578	1044	627	804	436
CGI_10002463	522	4	0	1	1	0	0	0	1	0	0	0	0
CGI_10002464	846	1	49	27	10	14	11	25	26	15	21	9	16
CGI_10002465	1221	1	23	164	234	256	233	240	183	109	190	122	72
CGI_10002466	972	3	1	2	5	3	7	6	11	7	11	3	6
CGI_10002468	1815	5	3	4	7	3	4	8	18	13	7	4	6
CGI_10002469	2067	1	7	2	7	11	10	24	24	41	90	96	47
CGI_10002470	234	4	1	0	0	0	2	0	0	0	0	1	0
CGI_10002471	255	2	0	0	0	0	0	0	1	1	0	0	0
CGI_10002472	1890	2	2	1	2	0	0	2	3	8	10	8	4
CGI_10002473	642	2	0	0	0	0	0	0	0	1	1	0	1
CGI_10002474	207	11	12	24	113	148	99	42	40	17	35	19	24
CGI_10002475	321	1	29	59	163	311	245	100	66	55	65	58	51
CGI_10002476	891	6	4	7	9	9	8	1	0	2	1	1	84
CGI_10002477	1866	5	3	5	0	0	3	2	2	5	3	6	2
CGI_10002478	540	1	122	70	122	72	107	86	117	86	72	130	60
CGI_10002479	1164	5	0	0	1	0	1	1	1	0	0	0	0
CGI_10002480	1026	2	0	0	11	88	132	155	114	63	58	35	16
CGI_10002481	573	5	0	0	2	1	1	0	1	3	3	2	0
CGI_10002484	711	1	0	0	0	0	0	0	2	10	16	23	4
CGI_10002485	561	11	10	10	1	3	4	1	1	6	12	9	4
CGI_10002487	2715	1	1	6	2	31	65	541	480	186	147	98	36
CGI_10002488	492	6	5	9	11	9	15	3	7	5	9	3	6
CGI_10002489	444	3	0	0	1	0	2	0	0	0	0	0	0
CGI_10002490	495	7	0	0	0	0	0	0	0	0	0	1	3
CGI_10002491	1827	1	16	17	5	0	1	5	28	36	41	50	37
CGI_10002492	1221	11	3	5	0	12	15	35	34	16	2	4	0
CGI_10002493	345	5	4	5	1	0	0	2	1	0	0	0	0
CGI_10002494	1458	2	0	0	0	1	3	1	0	2	7	2	5
CGI_10002495	303	10	5	5	0	0	1	3	0	0	0	0	0
CGI_10002496	711	5	1	3	9	8	7	8	14	20	6	7	7
CGI_10002497	909	1	0	0	0	0	0	0	2	0	0	1	5
CGI_10002498	693	6	1	3	18	12	4	2	0	0	0	0	13
CGI_10002499	852	5	0	0	0	1	0	0	0	2	2	3	4
CGI_10002501	597	3	0	0	0	0	1	14	12	9	20	6	0
CGI_10002502	1221	5	23	13	15	20	31	37	26	34	26	13	15
CGI_10002503	267	11	20	16	44	20	24	30	28	11	25	29	19
CGI_10002504	1224	4	25	38	45	77	88	123	105	106	118	117	82
CGI_10002505	885	5	0	1	0	10	24	17	36	87	123	74	33
CGI_10002506	672	11	1	0	0	30	85	34	87	159	296	173	67
CGI_10002507	900	2	0	0	0	0	0	0	0	0	0	1	1
CGI_10002508	1197	1	66	57	23	12	25	28	57	102	166	162	182
CGI_10002509	804	1	37	34	155	145	181	258	582	786	339	365	382
CGI_10002510	570	1	19	16	33	83	97	134	363	384	204	159	217
CGI_10002511	204	11	0	1	0	0	0	0	2	2	0	0	0
CGI_10002512	1194	6	28	53	72	115	124	139	77	79	82	40	67
CGI_10002513	1368	2	0	1	0	2	1	2	4	12	16	13	16
CGI_10002514	1077	2	8	8	8	3	0	1	0	1	4	5	3
CGI_10002515	3270	1	18	20	30	28	47	90	83	136	128	105	105
CGI_10002516	723	1	35	49	191	171	181	150	140	147	126	180	124
CGI_10002517	201	11	0	0	0	0	0	0	1	0	0	0	0
CGI_10002518	1614	11	3	3	1	1	1	0	1	4	5	4	1
CGI_10002519	960	1	95	112	94	52	46	77	189	170	226	330	145
CGI_10002520	465	11	3	6	2	1	1	1	1	0	1	0	0
CGI_10002521	3546	1	904	598	355	1047	1408	1113	707	531	651	135	632
CGI_10002523	1605	2	35	18	6	2	14	10	33	24	24	19	43
CGI_10002524	1569	1	2	6	3	1	4	2	1	0	2	3	527
CGI_10002525	417	2	0	1	0	0	2	2	3	6	3	0	4
CGI_10002526	3006	4	1838	708	701	1433	1364	1266	405	320	251	164	169
CGI_10002527	2823	2	200	52	23	138	195	362	397	166	288	65	179
CGI_10002528	2613	2	371	113	64	236	289	436	409	257	338	140	222
CGI_10002529	387	1	1	1	9	5	4	6	5	5	1	7	17
CGI_10002530	1554	4	0	0	0	0	3	1	1	0	0	0	0
CGI_10002531	3888	1	199	72	14	29	33	37	109	61	114	44	90
CGI_10002532	660	11	6	2	0	1	0	0	0	0	0	0	0
CGI_10002533	1686	3	2	9	19	27	30	45	43	57	55	60	41
CGI_10002534	423	2	2	4	9	4	2	3	5	1	4	7	3
CGI_10002535	306	8	0	0	0	0	0	1	0	0	0	0	0
CGI_10002536	405	11	0	0	0	0	0	1	0	0	1	0	0
CGI_10002537	300	10	0	1	2	0	0	0	0	0	0	1	0
CGI_10002538	663	4	2	1	0	1	0	0	0	1	1	0	4
CGI_10002539	534	2	0	1	1	3	3	1	2	2	0	2	1
CGI_10002541	921	11	0	0	0	0	0	0	0	2	9	5	1
CGI_10002542	1053	1	0	1	1	2	2	0	1	1	2	2	3
CGI_10002543	1629	2	261	50	28	273	252	158	436	202	229	48	42
CGI_10002545	1161	1	85	491	872	1319	1207	829	415	309	295	175	256
CGI_10002546	228	2	84	81	96	67	57	85	56	41	43	47	38
CGI_10002547	3363	2	541	243	325	244	284	242	464	426	411	269	310
CGI_10002548	1671	1	0	11	9	23	20	56	62	86	82	92	84
CGI_10002549	1653	1	0	5	4	4	5	6	11	14	23	29	16
CGI_10002550	2940	1	0	2	9	6	8	13	11	20	24	32	22
CGI_10002551	234	4	0	19	18	8	5	3	1	0	0	0	0
CGI_10002553	1899	1	83	67	26	52	44	62	56	76	78	49	58
CGI_10002554	282	11	0	0	1	2	50	868	445	211	286	173	22
CGI_10002555	525	11	0	0	1	6	89	2305	893	341	591	294	45
CGI_10002556	1074	3	4	4	6	24	25	26	4	16	27	20	26
CGI_10002557	177	6	0	0	0	1	3	1	1	3	3	4	10
CGI_10002558	1488	1	10	28	40	76	83	150	142	93	137	27	41
CGI_10002559	357	10	1	3	0	0	0	0	0	0	0	0	0
CGI_10002560	315	11	0	1	0	0	0	0	0	0	1	0	0
CGI_10002561	1263	2	0	0	285	63	62	184	137	125	130	112	49
CGI_10002562	318	11	0	0	0	0	0	0	1	0	0	0	0
CGI_10002563	1785	2	81	96	121	129	120	120	101	77	98	69	63
CGI_10002564	1146	6	20	24	59	34	46	23	37	20	18	23	23
CGI_10002565	363	6	60	60	194	131	126	71	78	45	48	65	45
CGI_10002566	984	6	78	40	28	33	44	36	42	15	40	35	38
CGI_10002567	1185	2	454	233	157	161	169	189	168	100	156	113	111
CGI_10002568	1662	1	2439	2397	3240	3908	3660	1648	1717	853	1145	1136	1125
CGI_10002570	684	1	2	0	0	0	0	0	0	6	14	77	7
CGI_10002571	873	3	1	2	1	6	7	51	46	18	9	6	2
CGI_10002572	1611	1	120	230	322	342	311	408	443	324	338	257	185
CGI_10002573	5100	1	7	1	8	5	5	171	1075	2823	2063	1097	646
CGI_10002574	696	2	0	0	0	0	0	14	93	162	164	37	53
CGI_10002575	468	3	0	0	0	1	0	0	2	5	2	10	4
CGI_10002576	657	3	1	0	0	0	0	0	17	43	69	132	19
CGI_10002578	234	11	3	1	0	1	0	0	0	5	4	6	10
CGI_10002580	219	11	1	2	1	4	2	7	4	4	4	2	1
CGI_10002581	198	11	1	0	0	1	1	0	1	0	0	0	1
CGI_10002582	390	11	0	1	2	0	0	0	0	2	2	2	1
CGI_10002583	288	11	0	0	0	0	1	2	1	1	0	1	0
CGI_10002584	6474	1	274	303	328	786	1039	1015	836	868	1195	379	503
CGI_10002585	2532	1	9	9	6	6	16	22	38	43	28	38	55
CGI_10002586	1005	1	13	37	88	49	68	49	57	46	59	52	36
CGI_10002588	159	11	8	5	17	8	9	2	1	4	7	9	3
CGI_10002589	1680	1	1	1	0	0	1	3	1	3	12	11	17
CGI_10002590	2355	4	265	258	155	61	125	480	558	489	547	473	182
CGI_10002592	2367	1	290	319	275	345	333	353	451	514	634	370	425
CGI_10002593	1176	10	178	160	195	118	108	77	87	69	89	55	52
CGI_10002594	1905	1	7	11	9	33	51	18	34	14	39	49	83
CGI_10002596	534	11	2	7	1	1	4	418	1212	7854	6631	6852	413
CGI_10002597	561	11	0	2	1	0	0	4	26	1400	4215	3875	213
CGI_10002599	579	11	70	49	17	21	17	29	10	10	19	13	5
CGI_10002600	399	5	40	45	47	48	33	14	30	11	16	14	14
CGI_10002601	2106	1	5	12	12	11	29	13	26	9	13	6	8
CGI_10002602	240	11	0	0	0	0	0	2	3	13	10	7	0
CGI_10002603	1014	2	102	72	48	50	58	45	75	44	64	107	68
CGI_10002604	1647	1	5	8	7	1	0	1	7	48	94	110	74
CGI_10002605	483	2	23	12	7	13	18	23	18	14	11	19	20
CGI_10002606	627	3	0	1	1	1	0	0	0	0	0	0	0
CGI_10002607	495	3	0	0	0	1	0	0	0	1	0	4	1
CGI_10002608	2448	1	44	19	15	22	49	18	17	15	45	10	13
CGI_10002609	333	11	1	0	0	0	0	0	0	0	0	0	0
CGI_10002610	819	2	246	301	323	218	266	232	204	236	335	213	152
CGI_10002611	270	11	0	3	1	0	0	0	0	0	0	0	0
CGI_10002612	519	11	0	0	1	2	0	1	4	37	45	42	13
CGI_10002613	699	7	6	5	4	0	1	4	3	3	5	5	5
CGI_10002614	237	11	4	1	4	2	3	1	0	0	2	0	3
CGI_10002615	1059	6	0	0	0	0	0	0	1	4	7	20	5
CGI_10002616	1161	1	0	0	6	2	0	0	0	15	5	14	4
CGI_10002617	1353	1	7	9	10	9	12	37	155	174	269	92	192
CGI_10002618	2484	11	1	0	5	4	1	0	2	1	0	1	0
CGI_10002619	651	6	53	34	19	22	33	29	32	21	19	14	23
CGI_10002620	2724	4	256	245	179	171	184	159	154	112	123	64	135
CGI_10002621	702	2	0	0	0	1	1	0	1	2	5	3	4
CGI_10002622	507	2	2	4	2	0	2	1	2	0	0	0	0
CGI_10002623	408	11	1	0	0	0	0	0	0	0	0	0	0
CGI_10002625	1869	1	52	1112	540	96	294	299	261	462	488	412	363
CGI_10002626	285	3	1	10	17	3	0	1	1	8	2	6	6
CGI_10002627	2595	1	564	429	669	402	322	189	201	179	192	206	149
CGI_10002628	234	1	217	221	544	381	369	165	201	88	115	132	107
CGI_10002629	2985	1	0	1	2	4	8	5	31	69	283	148	175
CGI_10002630	1503	1	0	1	0	3	2	33	44	76	95	76	50
CGI_10002631	270	10	0	0	10	23	35	164	75	46	25	74	71
CGI_10002632	1062	7	0	0	0	0	1	0	0	0	1	0	0
CGI_10002634	531	6	0	3	7	12	12	4	0	1	0	1	0
CGI_10002636	561	11	1	2	3	1	1	1	2	4	1	1	2
CGI_10002637	903	10	1	1	0	0	0	0	3	1	0	0	0
CGI_10002638	1815	4	7	12	10	11	13	12	6	11	16	2	8
CGI_10002639	1194	1	3	7	17	8	7	6	9	44	48	34	23
CGI_10002640	576	1	38	23	51	16	31	17	24	21	11	22	16
CGI_10002641	1482	2	284	423	837	608	598	443	618	378	372	326	331
CGI_10002643	228	11	2	2	1	0	0	0	2	0	3	0	1
CGI_10002644	1914	1	9	31	68	106	119	138	138	144	191	101	100
CGI_10002645	1929	4	82	102	137	162	225	249	337	251	225	167	169
CGI_10002646	744	11	1	0	0	0	0	0	0	0	0	1	0
CGI_10002647	4824	1	938	431	294	462	467	996	1214	785	1021	378	513
CGI_10002648	153	11	0	0	1	0	0	0	0	0	0	0	0
CGI_10002649	6348	2	458	271	316	626	678	939	966	484	843	235	399
CGI_10002650	699	2	260	205	138	85	99	87	64	92	63	65	40
CGI_10002651	486	7	1	1	4	7	23	85	96	66	46	50	42
CGI_10002652	1224	1	54	33	44	19	20	36	70	77	75	69	59
CGI_10002653	633	1	68	86	60	68	68	67	80	49	65	36	51
CGI_10002654	882	3	90	61	73	45	37	55	69	72	115	152	73
CGI_10002655	465	3	0	0	2	2	1	7	5	17	15	13	12
CGI_10002656	1797	1	0	0	0	0	1	5	5	4	5	11	7
CGI_10002657	1095	11	0	0	0	0	0	1	1	5	1	4	33
CGI_10002658	3642	5	9	7	5	237	421	798	1258	1182	3222	498	1833
CGI_10002659	1440	1	88	59	90	112	160	157	146	140	191	196	179
CGI_10002660	360	2	1	1	20	8	8	3	3	3	6	8	18
CGI_10002661	2034	1	55	49	214	625	612	128	96	57	70	115	122
CGI_10002662	816	2	49	37	43	52	47	39	49	20	41	39	22
CGI_10002663	990	1	4	12	15	9	20	33	41	16	38	16	32
CGI_10002664	1266	1	378	254	73	42	39	24	19	9	10	20	7
CGI_10002665	363	2	0	1	10	2	2	4	1	3	6	2	1
CGI_10002666	2241	6	14	14	10	117	325	325	505	522	535	466	158
CGI_10002667	390	11	1	0	0	4	12	22	34	25	30	23	6
CGI_10002668	252	11	0	1	3	3	4	109	394	504	113	242	23
CGI_10002669	273	11	0	1	61	19	10	0	0	0	0	0	0
CGI_10002671	969	1	0	0	1	0	1	32	34	38	39	49	18
CGI_10002672	993	1	1	2	6	6	3	9	4	7	7	16	12
CGI_10002673	2343	2	0	0	0	0	0	1	0	0	1	1	3
CGI_10002675	1590	2	0	0	1	0	0	1	0	1	2	4	9
CGI_10002677	429	9	1	0	1	0	1	0	0	2	1	1	0
CGI_10002678	489	1	4	4	7	7	10	4	5	2	5	5	3
CGI_10002679	1977	5	2	7	3	0	3	3	2	2	3	2	2
CGI_10002680	471	11	0	0	3	1	5	1	2	1	0	3	0
CGI_10002681	276	4	3	4	4	1	4	6	13	8	4	4	7
CGI_10002682	294	11	0	0	0	0	0	0	1	0	0	0	0
CGI_10002686	2490	2	171	250	183	307	283	271	247	155	207	68	160
CGI_10002687	3216	1	66	174	432	959	1035	1356	1424	889	1243	536	834
CGI_10002688	2112	2	85	81	31	37	47	26	21	13	47	13	19
CGI_10002689	993	2	270	333	120	137	370	1085	1017	1019	1255	1387	1395
CGI_10002690	1716	1	0	6	9	8	4	12	14	33	42	59	42
CGI_10002691	1800	1	493	313	68	17	35	22	4	3	5	2	0
CGI_10002692	543	11	0	1	0	0	0	0	0	0	0	0	0
CGI_10002693	231	11	1	6	29	20	14	20	13	14	17	26	5
CGI_10002694	1131	1	2	9	14	5	5	8	3	6	2	6	6
CGI_10002695	1245	1	51	50	58	62	69	50	51	43	75	35	76
CGI_10002696	1326	2	35	47	95	74	60	59	31	46	25	22	22
CGI_10002697	840	1	5	14	17	19	22	8	10	5	14	8	6
CGI_10002698	1251	1	190	191	108	87	116	112	204	126	142	151	122
CGI_10002699	1029	1	97	90	55	33	41	56	58	42	32	31	12
CGI_10002700	669	2	6	6	31	39	42	35	60	34	54	38	42
[truncated: 24,288 more rows]

## Sheet: abalone
UnigeneID	Unigene_length	age	EC	SB	G	T1	T2	T3	V	P	J
Abalone_Unigene_BMK.1	7267	2	5923525	1910348	314421	1909409	377018	1010565	831671	439154	63574
Abalone_Unigene_BMK.1000	552	11	0	3	3	5	3	2	4	4	0
Abalone_Unigene_BMK.10002	2396	11	3	13	33	62	104	36	207	125	102
Abalone_Unigene_BMK.10021	870	11	0	5	8	3	1	1	8	5	27
Abalone_Unigene_BMK.10032	1010	5	162	1059	653	525	383	222	989	643	393
Abalone_Unigene_BMK.10041	564	11	32	92	59	50	23	7	45	33	6
Abalone_Unigene_BMK.10061	936	5	33	190	126	55	105	42	69	25	263
Abalone_Unigene_BMK.10072	2644	11	14	102	210	330	318	190	417	228	69
Abalone_Unigene_BMK.10092	1311	11	4	11	97	164	177	190	69	44	51
Abalone_Unigene_BMK.10111	691	1	0	7	3	1	12	17	58	38	87
Abalone_Unigene_BMK.10120	2556	11	0	0	28	37	60	35	295	391	49
Abalone_Unigene_BMK.10128	2187	4	0	0	0	0	0	0	0	0	116
Abalone_Unigene_BMK.10130	629	11	89	312	298	273	225	160	203	82	40
Abalone_Unigene_BMK.10131	1709	1	6320	35008	19226	15182	9084	2705	2374	210	157
Abalone_Unigene_BMK.10150	523	11	0	5	1	0	9	8	15	13	26
Abalone_Unigene_BMK.10177	1506	2	65	488	269	286	263	96	110	27	54
Abalone_Unigene_BMK.10187	585	11	2	41	28	25	28	11	11	12	17
Abalone_Unigene_BMK.10196	1176	1	0	0	0	1	0	0	0	0	79
Abalone_Unigene_BMK.10206	858	5	0	0	0	0	1	0	1	0	57
Abalone_Unigene_BMK.1025	1134	11	84	208	259	332	358	142	112	18	9
Abalone_Unigene_BMK.10263	4185	6	1	28	17	8	26	25	266	519	2976
Abalone_Unigene_BMK.10273	975	11	36	142	168	151	149	72	142	108	48
Abalone_Unigene_BMK.10283	1308	1	127	890	315	173	171	78	95	48	47
Abalone_Unigene_BMK.10293	621	11	10	85	27	30	40	19	41	13	16
Abalone_Unigene_BMK.10323	1927	11	38	187	186	211	201	102	350	226	313
Abalone_Unigene_BMK.10334	2950	11	121	318	274	359	350	209	330	353	196
Abalone_Unigene_BMK.10344	1816	11	60	357	218	139	168	87	74	46	44
Abalone_Unigene_BMK.1035	1831	6	47	600	199	182	365	436	471	172	605
Abalone_Unigene_BMK.10363	647	11	26	114	250	106	74	5	0	0	7
Abalone_Unigene_BMK.10374	705	11	7	20	77	105	197	134	45	21	101
Abalone_Unigene_BMK.10382	1019	11	42	162	124	172	183	74	130	32	19
Abalone_Unigene_BMK.10391	502	11	1	16	23	16	9	3	20	24	48
Abalone_Unigene_BMK.10410	2077	1	3	12	22	35	51	44	340	129	415
Abalone_Unigene_BMK.10429	1177	11	56	281	189	183	167	69	119	90	44
Abalone_Unigene_BMK.10440	734	11	24	112	108	112	103	47	114	83	51
Abalone_Unigene_BMK.1045	588	11	0	0	0	1	1	0	6	9	6
Abalone_Unigene_BMK.10450	788	11	0	1	0	0	0	2	1	125	30
Abalone_Unigene_BMK.10451	3086	2	33	566	239	171	259	184	144	58	136
Abalone_Unigene_BMK.10468	1894	11	15	173	55	61	111	104	88	76	39
Abalone_Unigene_BMK.10478	4817	1	45	416	1349	1969	2423	1487	642	143	139
Abalone_Unigene_BMK.10487	1533	11	37	168	120	153	234	114	134	109	51
Abalone_Unigene_BMK.10512	5462	1	136	602	393	749	1282	654	542	114	174
Abalone_Unigene_BMK.10513	1255	1	128	1123	916	1136	1492	668	1711	494	479
Abalone_Unigene_BMK.10523	2098	1	34	366	245	137	158	89	113	138	214
Abalone_Unigene_BMK.1053	1091	11	11	18	20	33	42	19	151	204	60
Abalone_Unigene_BMK.10535	1068	11	57	113	85	84	113	49	130	65	97
Abalone_Unigene_BMK.10545	2993	1	168	1530	880	856	864	482	400	70	132
Abalone_Unigene_BMK.10546	917	11	0	0	3	5	5	1	12	11	32
Abalone_Unigene_BMK.10556	657	9	0	0	1	0	0	0	24	102	222
Abalone_Unigene_BMK.10567	910	11	8	42	24	44	86	56	112	59	48
Abalone_Unigene_BMK.10578	2665	2	25	467	80	43	129	272	152	204	419
Abalone_Unigene_BMK.10589	1500	1	2	24	32	18	18	11	135	46	117
Abalone_Unigene_BMK.10599	2808	2	58	244	243	281	848	527	426	418	172
Abalone_Unigene_BMK.10610	2132	5	15	95	90	113	188	113	135	62	66
Abalone_Unigene_BMK.10621	652	11	0	0	0	0	1	1	3318	1526	0
Abalone_Unigene_BMK.1064	1011	11	56	267	192	134	145	54	74	79	61
Abalone_Unigene_BMK.10642	961	11	70	181	263	344	324	132	47	62	7
Abalone_Unigene_BMK.1065	541	9	0	0	0	0	1	0	0	2	1
Abalone_Unigene_BMK.10662	1332	11	28	77	108	163	179	81	163	253	108
Abalone_Unigene_BMK.10681	1183	11	0	0	49	72	144	83	41	38	56
Abalone_Unigene_BMK.10692	3968	1	0	0	2	0	0	1	29	42	571
Abalone_Unigene_BMK.10702	749	11	17	78	42	49	42	19	18	10	15
Abalone_Unigene_BMK.10723	1591	11	15	150	53	27	63	65	49	44	40
Abalone_Unigene_BMK.10733	1693	1	10	44	31	48	69	33	173	268	165
Abalone_Unigene_BMK.10743	900	11	0	0	2	25	14	11	63	123	4
Abalone_Unigene_BMK.10753	1404	11	0	19	35	55	115	72	153	68	112
Abalone_Unigene_BMK.10762	3403	5	81	379	183	92	71	19	44	191	53
Abalone_Unigene_BMK.10783	569	11	39	123	53	71	42	8	35	33	6
Abalone_Unigene_BMK.10803	1727	1	62	437	201	191	186	65	67	38	27
Abalone_Unigene_BMK.10813	4911	1	0	10	12	4	6	15	82	178	511
Abalone_Unigene_BMK.10817	538	1	0	5	1	8	5	7	6	3	16
Abalone_Unigene_BMK.10823	1021	11	8	10	30	63	138	78	93	35	8
Abalone_Unigene_BMK.10824	1062	11	21	86	109	134	166	91	71	88	38
Abalone_Unigene_BMK.10825	9562	1	220	1851	913	619	1014	940	549	201	488
Abalone_Unigene_BMK.10833	2166	11	99	247	190	185	125	47	279	151	104
Abalone_Unigene_BMK.1084	549	1	0	0	0	0	4	0	9	7	1
Abalone_Unigene_BMK.10840	2166	1	46	270	140	215	284	142	378	362	158
Abalone_Unigene_BMK.10850	1052	1	13	74	52	30	40	16	31	15	85
Abalone_Unigene_BMK.10860	9060	1	52	603	375	472	745	506	470	174	225
Abalone_Unigene_BMK.10869	1804	11	9	54	25	24	88	85	116	98	127
Abalone_Unigene_BMK.10889	1238	11	45	94	83	146	109	36	88	45	28
Abalone_Unigene_BMK.10899	771	11	0	4	12	13	14	2	34	70	15
Abalone_Unigene_BMK.1091	535	11	24	105	114	255	210	51	188	48	9
Abalone_Unigene_BMK.10910	789	1	0	0	3	2	2	1	7	10	11
Abalone_Unigene_BMK.10920	1075	1	30	161	77	67	88	47	88	39	78
Abalone_Unigene_BMK.10921	2558	2	58	536	329	191	333	234	165	91	198
Abalone_Unigene_BMK.10931	789	11	0	0	131	305	168	57	118	48	19
Abalone_Unigene_BMK.10942	663	11	6	17	20	29	34	18	29	40	22
Abalone_Unigene_BMK.10961	1410	2	24	322	176	134	159	114	118	52	66
Abalone_Unigene_BMK.1098	1871	4	0	0	2	3	3	5	494	42	8
Abalone_Unigene_BMK.10981	548	9	0	0	0	1	0	0	31	216	35
Abalone_Unigene_BMK.10991	670	11	3	47	304	350	117	67	119	71	23
Abalone_Unigene_BMK.11001	567	11	38	190	240	304	346	104	24	5	6
Abalone_Unigene_BMK.11011	1598	1	3	88	49	54	106	58	55	30	72
Abalone_Unigene_BMK.11022	1306	6	45	677	213	103	210	245	74	63	409
Abalone_Unigene_BMK.11023	1515	11	37	445	247	165	161	59	34	16	44
Abalone_Unigene_BMK.11024	741	11	50	205	155	187	109	32	71	72	38
Abalone_Unigene_BMK.11025	2504	1	19	337	255	383	1070	996	631	434	1433
Abalone_Unigene_BMK.1103	558	8	0	0	0	0	0	1	10	0	7
Abalone_Unigene_BMK.11034	557	11	6	52	34	53	118	111	67	55	88
Abalone_Unigene_BMK.11044	569	11	5	29	26	26	28	3	5	6	5
Abalone_Unigene_BMK.11063	1255	11	3	18	81	119	215	119	168	116	65
Abalone_Unigene_BMK.11082	800	11	10	46	86	210	372	127	117	39	56
Abalone_Unigene_BMK.11116	895	11	42	334	186	81	87	60	51	50	25
Abalone_Unigene_BMK.11117	1567	1	0	0	0	4	4	0	0	14	4232
Abalone_Unigene_BMK.11129	1205	1	0	0	0	2	11	25	29	0	17
Abalone_Unigene_BMK.11138	3042	1	10	85	80	59	70	41	83	205	1851
Abalone_Unigene_BMK.11157	1542	11	106	371	284	185	150	71	109	69	73
Abalone_Unigene_BMK.11158	770	11	0	43	35	44	70	38	21	8	26
Abalone_Unigene_BMK.11168	1357	2	45	566	191	128	269	258	111	72	136
Abalone_Unigene_BMK.1117	798	4	0	143	41	17	47	81	21	3	17
Abalone_Unigene_BMK.11171	506	1	1	0	0	2	0	0	0	0	0
Abalone_Unigene_BMK.11188	1701	11	30	113	56	49	30	20	31	42	78
Abalone_Unigene_BMK.11199	4499	6	202	1870	636	383	308	107	51	21	75
Abalone_Unigene_BMK.11207	1485	1	0	0	0	6	3	0	0	23	42
Abalone_Unigene_BMK.11219	3994	2	105	1633	605	370	461	348	216	148	571
Abalone_Unigene_BMK.11241	2687	3	93	1072	319	179	281	263	118	108	285
Abalone_Unigene_BMK.11252	1835	6	0	15	0	0	3	3	130	296	162
Abalone_Unigene_BMK.11272	2811	11	105	345	242	267	323	138	237	215	175
Abalone_Unigene_BMK.11292	630	8	18	49	45	63	57	21	10	13	26
Abalone_Unigene_BMK.11303	552	2	0	0	1	1	0	0	0	1	155
Abalone_Unigene_BMK.11314	2519	11	10	34	46	24	49	22	169	149	94
Abalone_Unigene_BMK.11324	809	3	10	123	74	66	97	51	103	50	65
Abalone_Unigene_BMK.11345	738	11	24	53	60	60	41	18	22	15	28
Abalone_Unigene_BMK.11364	1055	6	1	0	14	10	244	215	269	202	106
Abalone_Unigene_BMK.11394	630	9	0	0	0	0	0	0	0	1	295
Abalone_Unigene_BMK.11402	3803	2	32	1031	714	425	550	372	311	61	125
Abalone_Unigene_BMK.11411	1597	11	15	39	50	101	95	25	146	90	97
Abalone_Unigene_BMK.11419	1122	2	41	351	1601	2767	3817	2058	2405	403	201
Abalone_Unigene_BMK.11438	888	11	55	170	138	164	102	21	62	98	26
Abalone_Unigene_BMK.11458	632	1	0	1	2	1	0	0	2	3	107
Abalone_Unigene_BMK.11477	4852	1	4	5	4	0	8	27	374	482	324
Abalone_Unigene_BMK.11488	1318	2	34	258	340	382	885	481	108	126	103
Abalone_Unigene_BMK.11497	1231	6	0	93	18	17	29	14	21	15	8
Abalone_Unigene_BMK.11508	6903	1	201	819	423	382	535	207	430	266	204
Abalone_Unigene_BMK.11518	4016	1	162	1265	941	948	1306	911	565	155	179
Abalone_Unigene_BMK.11519	1183	11	0	0	0	0	3	8	43	53	25
Abalone_Unigene_BMK.1152	1273	3	44	662	294	184	310	255	65	68	178
Abalone_Unigene_BMK.11526	1559	2	45	484	307	271	316	136	97	49	34
Abalone_Unigene_BMK.11537	2553	2	170	1313	428	318	438	238	108	63	63
Abalone_Unigene_BMK.11547	613	11	30	44	32	86	83	35	105	95	52
Abalone_Unigene_BMK.11567	1368	11	28	203	151	250	210	90	78	32	40
Abalone_Unigene_BMK.11585	1090	11	68	113	198	176	141	55	85	47	30
Abalone_Unigene_BMK.11596	1445	11	12	47	57	104	188	93	238	148	202
Abalone_Unigene_BMK.1161	1126	11	0	18	67	68	101	41	49	39	40
Abalone_Unigene_BMK.11615	626	11	11	29	42	78	116	126	104	64	28
Abalone_Unigene_BMK.11616	3008	2	224	1461	882	697	1343	1121	1646	1538	1433
Abalone_Unigene_BMK.11624	546	11	0	0	0	0	0	4	1	3	19
Abalone_Unigene_BMK.11652	1672	11	91	262	198	207	143	50	58	30	35
Abalone_Unigene_BMK.11661	946	11	47	33	57	51	66	74	66	32	61
Abalone_Unigene_BMK.11669	858	6	6	132	45	39	69	32	34	16	12
Abalone_Unigene_BMK.11680	2449	2	0	31	168	234	656	769	150	146	112
Abalone_Unigene_BMK.11689	1346	2	1	115	35	33	53	76	72	31	69
Abalone_Unigene_BMK.1169	651	11	3	15	19	15	16	7	58	72	24
Abalone_Unigene_BMK.1170	2888	1	0	0	1	0	6	147	13175	8	6
Abalone_Unigene_BMK.11700	1405	11	19	70	51	106	133	44	102	164	110
Abalone_Unigene_BMK.11710	1147	11	0	4	3	7	8	66	95	41	174
Abalone_Unigene_BMK.11727	2048	2	69	646	346	276	316	163	113	21	31
Abalone_Unigene_BMK.11737	1769	1	11	132	52	39	71	91	87	81	173
Abalone_Unigene_BMK.11745	3223	2	37	218	130	169	285	275	235	99	100
Abalone_Unigene_BMK.11755	1311	9	42	243	356	218	198	55	2	0	16
Abalone_Unigene_BMK.11765	1075	11	4	8	20	42	76	35	172	127	123
Abalone_Unigene_BMK.11772	4134	2	74	542	752	427	225	124	189	83	136
Abalone_Unigene_BMK.1178	612	2	66	327	145	109	110	53	19	17	35
Abalone_Unigene_BMK.11782	831	2	59	391	329	251	159	53	106	39	35
Abalone_Unigene_BMK.118	524	11	12	53	31	58	141	57	20	19	14
Abalone_Unigene_BMK.11801	648	11	11	39	43	73	91	41	32	28	21
Abalone_Unigene_BMK.11802	1621	1	865	4684	3848	3272	2603	1251	627	313	286
Abalone_Unigene_BMK.11811	5466	1	211	1480	447	408	322	115	130	220	188
Abalone_Unigene_BMK.11821	881	11	3	16	19	20	69	50	53	24	66
Abalone_Unigene_BMK.11829	881	11	75	167	141	162	134	40	60	16	18
Abalone_Unigene_BMK.11848	2946	1	23	276	64	59	107	81	110	81	300
Abalone_Unigene_BMK.11858	981	11	6	43	43	57	18	10	103	114	22
Abalone_Unigene_BMK.1187	1814	11	52	228	267	175	205	83	122	101	89
Abalone_Unigene_BMK.11883	1032	11	17	60	91	74	121	56	111	72	54
Abalone_Unigene_BMK.11915	2927	6	0	0	1	0	5	3	455	218	98
Abalone_Unigene_BMK.11922	1157	2	30	264	141	171	196	74	101	76	89
Abalone_Unigene_BMK.11928	1879	5	0	3	0	3	0	2	0	0	1422
Abalone_Unigene_BMK.11940	1377	11	17	100	37	26	32	20	18	44	33
Abalone_Unigene_BMK.11945	2533	2	55	610	716	731	928	711	124	83	97
Abalone_Unigene_BMK.11952	606	11	1	3	32	313	376	81	52	23	11
Abalone_Unigene_BMK.11955	3374	2	508	3070	3142	3560	4671	2864	2718	2841	1742
Abalone_Unigene_BMK.1196	877	5	3	39	92	250	342	159	118	13	22
Abalone_Unigene_BMK.11961	2008	11	27	156	175	147	186	77	172	180	228
Abalone_Unigene_BMK.11978	1924	1	174	679	406	335	292	100	175	138	205
Abalone_Unigene_BMK.11983	1437	1	0	0	0	0	4	1	0	0	154
Abalone_Unigene_BMK.11990	666	5	0	1	192	453	527	200	102	32	476
Abalone_Unigene_BMK.11991	1856	2	16	48	245	504	559	360	344	107	29
Abalone_Unigene_BMK.11993	2117	1	7	226	171	121	135	81	69	26	254
Abalone_Unigene_BMK.11994	1840	1	96	652	484	452	409	185	595	501	952
Abalone_Unigene_BMK.11996	851	1	406	3046	2969	2742	2233	1051	5925	5682	7564
Abalone_Unigene_BMK.11998	1726	11	60	191	383	529	673	304	238	94	60
Abalone_Unigene_BMK.11999	3602	1	57	240	402	819	1059	600	619	113	77
Abalone_Unigene_BMK.12000	3176	1	1	10	2	6	25	15	146	384	457
Abalone_Unigene_BMK.12003	1689	11	75	162	250	232	230	84	86	19	41
Abalone_Unigene_BMK.12004	1952	5	67	343	203	191	191	71	196	312	211
Abalone_Unigene_BMK.12005	756	11	55	188	103	135	85	43	30	14	9
Abalone_Unigene_BMK.12007	1161	11	36	117	117	131	195	99	224	88	76
Abalone_Unigene_BMK.12010	2913	1	30	414	177	190	462	311	293	89	103
Abalone_Unigene_BMK.12011	1735	2	0	75	37	41	55	46	66	45	77
Abalone_Unigene_BMK.12013	540	11	59	102	133	166	80	38	23	8	2
Abalone_Unigene_BMK.12015	1607	1	0	3	0	2	2	1	3	11	203
Abalone_Unigene_BMK.12016	894	11	0	40	51	163	243	82	385	268	74
Abalone_Unigene_BMK.12017	674	11	26	48	47	45	73	25	33	14	22
Abalone_Unigene_BMK.12018	2776	2	6	45	13	19	34	29	83	44	83
Abalone_Unigene_BMK.12019	1653	11	81	258	173	123	104	41	125	117	136
Abalone_Unigene_BMK.12020	731	11	26	44	71	116	44	14	130	39	41
Abalone_Unigene_BMK.12022	688	11	4	15	72	320	376	96	299	57	26
Abalone_Unigene_BMK.12023	5096	1	99	627	728	1093	1173	700	166	99	204
Abalone_Unigene_BMK.12024	859	11	28	118	55	78	130	73	83	66	51
Abalone_Unigene_BMK.12025	6846	1	88	792	351	434	1025	758	603	185	252
Abalone_Unigene_BMK.12026	568	11	75	200	184	211	158	58	36	8	15
Abalone_Unigene_BMK.12028	1889	5	0	0	1	0	3	0	376	329	22
Abalone_Unigene_BMK.12029	1473	11	18	36	237	434	509	240	136	62	39
Abalone_Unigene_BMK.12030	1664	1	41	378	300	362	436	201	211	67	32
Abalone_Unigene_BMK.12031	1460	2	47	334	251	171	235	128	125	176	56
Abalone_Unigene_BMK.12032	1252	11	21	61	80	128	216	118	195	182	61
Abalone_Unigene_BMK.12033	1131	11	90	275	172	189	106	20	84	49	31
Abalone_Unigene_BMK.12034	1193	2	0	5	0	0	2	1	8	9	24
Abalone_Unigene_BMK.12035	2641	11	0	24	69	34	28	21	292	372	158
Abalone_Unigene_BMK.12036	637	11	3	3	2	3	10	6	10	2	47
Abalone_Unigene_BMK.12037	1368	11	111	300	312	383	321	121	200	89	84
Abalone_Unigene_BMK.12038	759	11	8	67	20	18	40	28	97	64	94
Abalone_Unigene_BMK.12039	1308	11	132	332	306	386	288	85	125	100	67
Abalone_Unigene_BMK.12041	1123	11	5	18	90	180	330	105	213	160	204
Abalone_Unigene_BMK.12043	5455	1	68	695	595	681	1073	1008	482	259	603
Abalone_Unigene_BMK.12044	627	6	0	0	1	0	0	0	0	0	37
Abalone_Unigene_BMK.12045	713	11	0	0	0	0	0	0	71	59	63
Abalone_Unigene_BMK.12047	3553	6	66	469	351	364	460	286	85	64	212
Abalone_Unigene_BMK.12048	821	1	26	122	184	174	151	67	106	49	52
Abalone_Unigene_BMK.12049	733	11	4	2	0	7	16	11	70	69	25
Abalone_Unigene_BMK.12050	560	11	12	74	74	58	52	28	26	11	15
Abalone_Unigene_BMK.12051	713	11	16	243	104	74	112	90	69	65	52
Abalone_Unigene_BMK.12052	826	11	58	237	258	295	254	107	116	31	26
Abalone_Unigene_BMK.12054	3599	1	11	129	306	509	1285	1098	556	149	239
Abalone_Unigene_BMK.12055	650	5	6	14	53	77	372	504	200	320	78
Abalone_Unigene_BMK.12056	746	11	56	136	141	119	72	18	46	50	41
Abalone_Unigene_BMK.12057	2494	2	64	853	303	171	375	465	190	84	103
Abalone_Unigene_BMK.12059	1335	2	6	156	25	27	54	58	16	14	39
Abalone_Unigene_BMK.12060	1164	3	91	552	218	155	114	34	51	24	49
Abalone_Unigene_BMK.12061	1010	10	0	0	0	4	10	12	145	555	62
Abalone_Unigene_BMK.12063	1311	1	81	267	101	76	47	16	8	2	58
Abalone_Unigene_BMK.12065	3466	2	166	1339	835	466	353	140	207	127	140
Abalone_Unigene_BMK.12066	852	10	0	0	0	0	2	0	78	232	84
Abalone_Unigene_BMK.12068	1469	2	45	436	255	199	308	199	109	98	99
Abalone_Unigene_BMK.12069	518	11	0	0	0	0	0	0	0	7	3
Abalone_Unigene_BMK.12070	777	11	4	16	48	145	202	57	88	136	60
Abalone_Unigene_BMK.12071	528	11	4	43	65	47	56	27	54	9	2
Abalone_Unigene_BMK.12072	572	11	2	1	15	5	14	18	23	33	13
Abalone_Unigene_BMK.12073	1531	1	61	366	185	133	151	56	56	30	24
Abalone_Unigene_BMK.12074	745	11	0	0	11	146	498	415	1432	235	117
Abalone_Unigene_BMK.12075	2757	1	0	0	4	85	113	77	420	263	195
Abalone_Unigene_BMK.12076	1104	2	4	27	20	29	35	32	546	262	52
Abalone_Unigene_BMK.12078	1569	1	0	21	44	210	758	250	107	38	34
Abalone_Unigene_BMK.12079	984	6	0	0	9	33	144	31	124	143	60
Abalone_Unigene_BMK.12080	2525	2	52	578	370	254	371	177	153	117	140
Abalone_Unigene_BMK.12082	1692	11	0	0	6	0	289	383	417	2209	676
Abalone_Unigene_BMK.12083	4817	1	67	1206	480	340	550	339	238	106	167
Abalone_Unigene_BMK.12084	987	11	64	186	116	103	82	20	72	120	33
Abalone_Unigene_BMK.12085	817	1	12	114	102	42	53	46	44	13	14
Abalone_Unigene_BMK.12086	1203	11	43	66	109	143	126	28	106	53	161
Abalone_Unigene_BMK.12087	1019	11	18	121	26	30	23	25	16	10	36
Abalone_Unigene_BMK.12088	1794	11	1	26	18	18	129	220	67	60	93
Abalone_Unigene_BMK.12090	1500	1	0	0	0	0	0	0	0	15	85
Abalone_Unigene_BMK.12091	1286	11	80	165	212	398	367	117	224	143	62
Abalone_Unigene_BMK.12092	974	11	42	78	38	50	24	11	94	60	27
Abalone_Unigene_BMK.12093	974	2	139	1079	968	900	827	316	3029	2786	2502
Abalone_Unigene_BMK.12094	967	1	0	0	1	0	0	2	3	6	113
Abalone_Unigene_BMK.12097	6548	5	161	1134	705	577	568	466	644	495	627
Abalone_Unigene_BMK.12098	1785	1	60	403	192	145	177	63	86	21	61
Abalone_Unigene_BMK.12100	1538	11	19	47	100	99	295	155	139	45	53
Abalone_Unigene_BMK.12102	1036	1	0	0	0	2	2	1	3	1	24
Abalone_Unigene_BMK.12103	2480	11	191	679	548	559	335	85	149	74	76
Abalone_Unigene_BMK.12104	1402	11	80	337	160	156	147	75	267	169	31
Abalone_Unigene_BMK.12105	955	11	21	113	50	18	52	44	32	58	9
Abalone_Unigene_BMK.12106	2841	3	28	440	174	153	820	1253	162	355	993
Abalone_Unigene_BMK.12108	1938	1	143	676	362	380	383	211	202	101	83
Abalone_Unigene_BMK.12110	1634	2	26	274	130	88	84	61	130	64	77
Abalone_Unigene_BMK.12111	611	5	3	0	1	3	1	2	2	14	609
Abalone_Unigene_BMK.12112	1815	6	80	515	288	195	156	93	98	143	121
Abalone_Unigene_BMK.12113	737	2	17	165	140	201	257	101	106	53	53
Abalone_Unigene_BMK.12114	962	11	51	108	102	187	124	42	103	63	30
Abalone_Unigene_BMK.12116	1117	6	47	277	254	224	270	103	196	72	80
Abalone_Unigene_BMK.12118	1757	11	78	182	292	420	427	123	228	195	66
Abalone_Unigene_BMK.12119	3198	2	863	6420	4916	4364	4712	2466	2431	1312	1572
Abalone_Unigene_BMK.12121	550	11	56	270	171	147	60	15	22	9	11
Abalone_Unigene_BMK.12122	781	11	4	8	33	41	40	10	70	42	38
Abalone_Unigene_BMK.12123	1046	11	34	143	146	137	115	36	32	18	23
Abalone_Unigene_BMK.12124	1304	11	63	138	74	90	89	30	111	92	117
Abalone_Unigene_BMK.12125	791	6	2	4	8	24	29	15	43	23	74
Abalone_Unigene_BMK.12126	708	11	66	99	100	122	59	20	44	45	51
Abalone_Unigene_BMK.12127	5096	5	138	1167	382	262	400	248	250	319	437
Abalone_Unigene_BMK.12129	836	11	49	85	143	257	230	92	78	24	28
Abalone_Unigene_BMK.12130	703	5	0	0	0	0	0	0	92	378	2
Abalone_Unigene_BMK.12131	1000	11	1	1	0	6	4	3	149	186	149
Abalone_Unigene_BMK.12132	977	1	3	68	104	132	265	168	95	27	79
Abalone_Unigene_BMK.12133	1271	1	7	92	58	68	151	125	263	110	6
Abalone_Unigene_BMK.12134	3912	2	23	440	869	838	725	385	323	58	70
Abalone_Unigene_BMK.12135	516	10	0	0	0	0	0	0	0	2	1204
Abalone_Unigene_BMK.12136	2328	11	18	167	108	62	160	151	114	129	159
Abalone_Unigene_BMK.12138	817	11	20	36	159	384	290	119	132	65	22
Abalone_Unigene_BMK.12139	1603	9	50	375	583	331	225	63	1	0	5
Abalone_Unigene_BMK.12141	2348	2	41	788	387	242	405	291	301	131	158
Abalone_Unigene_BMK.12145	1195	4	271	1401	1199	1215	1730	985	1291	988	655
Abalone_Unigene_BMK.12146	957	11	63	144	163	159	72	22	134	79	115
Abalone_Unigene_BMK.12149	1332	1	0	0	0	0	0	0	24	32	85
Abalone_Unigene_BMK.12150	5676	2	65	898	378	268	322	327	470	372	531
Abalone_Unigene_BMK.12152	1028	1	0	0	2	0	1	1	0	3	1446
Abalone_Unigene_BMK.12153	4340	2	475	2941	2812	3659	5437	2942	2009	1430	1271
Abalone_Unigene_BMK.12154	6607	2	27	83	53	49	40	23	228	332	908
Abalone_Unigene_BMK.12155	566	1	0	6	3	2	58	224	213	4	1
Abalone_Unigene_BMK.12156	653	11	2	4	8	21	76	127	64	9	0
Abalone_Unigene_BMK.12157	2320	2	44	460	268	335	556	336	191	115	136
Abalone_Unigene_BMK.12159	591	11	4	21	38	34	41	18	158	126	75
Abalone_Unigene_BMK.12160	1828	1	19	191	96	86	63	81	37	20	145
Abalone_Unigene_BMK.12162	781	2	22	190	96	109	90	24	96	62	22
Abalone_Unigene_BMK.12163	2983	3	617	4873	3656	3146	4309	2715	1638	1177	1463
Abalone_Unigene_BMK.12165	2409	1	61	321	164	115	105	33	21	20	129
Abalone_Unigene_BMK.12166	615	11	19	80	88	131	142	59	86	50	26
Abalone_Unigene_BMK.12167	1058	11	108	249	142	165	84	20	55	116	44
Abalone_Unigene_BMK.12168	1219	11	116	290	284	281	228	69	126	64	66
Abalone_Unigene_BMK.12169	1682	11	55	751	352	214	331	307	70	52	41
Abalone_Unigene_BMK.12170	993	11	5	0	13	3	1	0	16	14	32
Abalone_Unigene_BMK.12171	2441	1	0	2	2	65	191	76	361	279	534
Abalone_Unigene_BMK.12173	606	11	0	16	7	4	15	10	18	21	15
Abalone_Unigene_BMK.12175	661	11	3	22	10	26	47	24	75	108	80
Abalone_Unigene_BMK.12179	674	11	11	117	69	44	57	22	43	20	53
Abalone_Unigene_BMK.12180	716	6	22	280	122	85	95	69	55	36	92
Abalone_Unigene_BMK.12181	865	8	1	1	11	91	115	47	167	151	88
Abalone_Unigene_BMK.12182	2446	11	0	0	3	7	94	84	453	288	68
Abalone_Unigene_BMK.12183	5306	5	880	7024	2967	1917	1478	680	1746	2898	3177
Abalone_Unigene_BMK.12184	2461	3	2097	14392	15470	15235	15451	6302	4901	4514	7699
Abalone_Unigene_BMK.12185	581	11	13	129	47	45	48	25	33	24	93
Abalone_Unigene_BMK.12186	532	11	1	13	24	83	128	49	84	28	13
Abalone_Unigene_BMK.12187	1869	6	0	12	0	1	8	136	19	20	187
Abalone_Unigene_BMK.12188	815	11	1	12	97	215	314	167	100	42	19
Abalone_Unigene_BMK.12189	2802	2	136	705	546	509	694	393	309	235	135
Abalone_Unigene_BMK.12190	686	11	59	111	79	83	21	9	2	5	12
Abalone_Unigene_BMK.12191	607	11	0	0	41	206	133	45	80	13	39
Abalone_Unigene_BMK.12192	1624	5	0	0	0	0	0	0	5	109	2592
Abalone_Unigene_BMK.12193	697	11	36	70	94	87	66	20	63	61	35
Abalone_Unigene_BMK.12194	2324	1	6	189	97	46	121	134	48	19	80
Abalone_Unigene_BMK.12195	1889	1	59	323	183	109	118	56	89	50	96
Abalone_Unigene_BMK.12196	723	11	3	0	3	2	3	1	8	9	71
Abalone_Unigene_BMK.12197	965	11	11	56	50	61	117	78	164	57	76
Abalone_Unigene_BMK.1220	581	11	2	16	9	7	2	11	7	8	22
Abalone_Unigene_BMK.12200	2833	2	115	834	338	246	224	144	228	81	50
Abalone_Unigene_BMK.12203	2628	2	227	1605	816	513	292	99	99	19	20
Abalone_Unigene_BMK.12204	1436	1	41	306	163	251	273	139	115	30	59
Abalone_Unigene_BMK.12205	1383	2	0	18	13	26	108	111	115	62	128
Abalone_Unigene_BMK.12206	1302	2	4	41	15	25	59	25	51	23	107
Abalone_Unigene_BMK.12207	722	11	3	10	10	12	13	7	17	29	97
Abalone_Unigene_BMK.12209	992	10	0	0	0	0	2	0	151	266	61
Abalone_Unigene_BMK.12210	2062	1	153	577	351	231	153	35	32	21	33
Abalone_Unigene_BMK.12212	502	11	2	11	31	51	79	18	95	125	29
Abalone_Unigene_BMK.12214	965	11	48	147	97	99	61	14	42	31	20
Abalone_Unigene_BMK.12215	3121	11	94	336	302	297	287	151	159	141	143
Abalone_Unigene_BMK.12216	1291	1	0	0	1	0	0	0	2	4	184
Abalone_Unigene_BMK.12218	2533	1	48	381	204	263	584	367	225	77	119
Abalone_Unigene_BMK.12219	623	10	0	0	0	0	0	1	1	2736	0
Abalone_Unigene_BMK.12221	1072	1	9	92	154	105	133	79	102	58	124
Abalone_Unigene_BMK.12223	2131	11	1	0	26	75	127	76	255	65	39
Abalone_Unigene_BMK.12225	578	8	16	45	31	18	13	6	9	11	9
Abalone_Unigene_BMK.12226	506	11	47	80	104	116	113	50	40	7	19
Abalone_Unigene_BMK.12227	1106	11	13	111	50	43	37	11	20	23	6
Abalone_Unigene_BMK.12229	2750	1	45	616	292	164	210	189	71	8	19
Abalone_Unigene_BMK.1223	689	11	0	0	4	1	1	0	0	0	60
Abalone_Unigene_BMK.12230	3231	2	116	801	539	475	480	230	218	65	165
Abalone_Unigene_BMK.12231	692	11	60	172	217	256	328	97	169	87	36
Abalone_Unigene_BMK.12233	904	5	14	214	66	15	47	53	59	15	19
Abalone_Unigene_BMK.12234	4038	3	196	892	327	215	146	55	64	23	78
Abalone_Unigene_BMK.12237	1145	1	5	86	29	19	45	67	68	271	85
Abalone_Unigene_BMK.12238	1164	1	0	0	0	0	0	0	0	0	27
Abalone_Unigene_BMK.12239	622	11	8	72	92	91	172	126	27	21	28
Abalone_Unigene_BMK.12241	670	11	3	56	14	20	12	15	27	20	33
Abalone_Unigene_BMK.12242	2293	1	185	1967	841	550	632	438	191	63	158
Abalone_Unigene_BMK.12243	2686	2	188	900	563	524	416	144	187	78	216
Abalone_Unigene_BMK.12244	934	11	22	57	56	47	62	29	13	15	11
Abalone_Unigene_BMK.12245	2624	2	0	61	67	82	269	378	87	32	109
Abalone_Unigene_BMK.12246	778	11	4	17	19	11	33	14	146	104	70
Abalone_Unigene_BMK.12247	2766	2	38	421	876	1751	1753	638	319	94	87
Abalone_Unigene_BMK.12248	1166	11	83	255	208	229	114	42	126	107	47
Abalone_Unigene_BMK.12250	2130	11	16	42	136	298	548	261	367	398	174
Abalone_Unigene_BMK.12251	3241	1	0	0	0	1	1	0	12	24	63
Abalone_Unigene_BMK.12252	705	11	3	6	4	14	16	12	12	4	12
Abalone_Unigene_BMK.12254	519	11	1	13	29	39	83	31	65	34	38
Abalone_Unigene_BMK.12255	2136	2	6	69	369	438	164	44	123	131	100
Abalone_Unigene_BMK.12256	3489	4	9	21	27	50	243	250	276	289	419
Abalone_Unigene_BMK.12258	3490	2	33	346	90	57	148	167	90	112	272
Abalone_Unigene_BMK.12259	3256	11	35	163	337	715	1234	474	295	252	158
Abalone_Unigene_BMK.12262	1075	1	0	0	0	0	0	0	2	0	37
Abalone_Unigene_BMK.12263	599	11	18	28	86	162	83	43	38	29	15
Abalone_Unigene_BMK.12264	1034	11	119	473	495	489	484	258	827	716	473
Abalone_Unigene_BMK.12265	652	11	0	0	0	0	2	0	0	2	290
Abalone_Unigene_BMK.12266	1871	2	54	481	455	479	631	330	252	76	86
Abalone_Unigene_BMK.12269	1595	2	79	883	389	296	218	105	202	38	84
Abalone_Unigene_BMK.12270	1684	11	33	148	138	124	200	139	126	123	127
Abalone_Unigene_BMK.12271	3485	1	40	1010	425	311	400	208	175	63	84
Abalone_Unigene_BMK.12272	2092	5	521	3393	2567	2001	2215	1479	1976	1886	2965
Abalone_Unigene_BMK.12273	2416	11	101	385	266	276	171	46	119	64	142
Abalone_Unigene_BMK.12274	5895	1	0	5	3	4	39	80	515	253	194
Abalone_Unigene_BMK.12276	1399	11	80	129	170	181	105	14	59	55	28
Abalone_Unigene_BMK.12278	1128	11	181	509	370	315	215	67	35	10	7
Abalone_Unigene_BMK.12282	2410	1	301	2784	13773	20447	39294	22761	11739	9316	12247
Abalone_Unigene_BMK.12284	858	2	22	236	166	197	476	243	202	16	18
Abalone_Unigene_BMK.12285	2074	2	105	1063	389	211	141	24	4	6	1
Abalone_Unigene_BMK.12287	850	11	3	18	12	16	32	206	125	14	16
Abalone_Unigene_BMK.12288	5775	1	117	1340	491	304	458	268	163	768	394
Abalone_Unigene_BMK.12289	732	6	17	78	39	20	6	2	39	18	3
Abalone_Unigene_BMK.12290	822	1	2	5	1	2	15	8	57	40	122
Abalone_Unigene_BMK.12291	972	11	1	2	10	63	216	43	17	9	423
Abalone_Unigene_BMK.12292	1822	2	178	1087	1033	775	891	621	820	517	760
Abalone_Unigene_BMK.12293	2083	1	2	13	9	10	10	7	30	141	155
Abalone_Unigene_BMK.12294	921	2	49	324	149	89	70	21	28	8	16
Abalone_Unigene_BMK.12295	1013	1	5	42	73	145	219	75	162	70	81
Abalone_Unigene_BMK.12296	846	11	55	181	102	132	59	25	110	104	32
Abalone_Unigene_BMK.12297	3357	2	71	500	423	646	964	731	558	224	267
Abalone_Unigene_BMK.12298	4775	4	127	1494	566	702	1728	701	219	422	337
Abalone_Unigene_BMK.12299	756	11	23	141	86	75	79	40	27	24	19
Abalone_Unigene_BMK.12300	2895	2	57	501	249	198	378	262	192	68	141
Abalone_Unigene_BMK.12301	770	11	0	0	28	182	209	57	119	17	5
Abalone_Unigene_BMK.12302	1955	1	681	3987	3467	3629	3802	1901	2229	427	342
Abalone_Unigene_BMK.12303	753	11	0	0	3	2	2	2	14	15	3
Abalone_Unigene_BMK.12305	978	11	90	216	83	120	53	27	74	41	23
Abalone_Unigene_BMK.12306	5779	1	2	44	936	1385	1063	739	714	440	503
Abalone_Unigene_BMK.12307	5693	11	137	586	399	390	406	160	416	381	251
Abalone_Unigene_BMK.12308	1178	9	1	5	25	20	86	56	164	53	13
Abalone_Unigene_BMK.12309	2684	1	1377	8533	5025	3655	2581	986	954	390	430
Abalone_Unigene_BMK.1231	1201	11	41	109	71	269	585	228	337	247	144
Abalone_Unigene_BMK.12310	839	11	68	151	189	212	113	41	62	79	78
Abalone_Unigene_BMK.12311	858	11	8	23	47	115	119	21	112	74	75
Abalone_Unigene_BMK.12313	2832	5	244	1373	563	320	225	73	121	48	114
Abalone_Unigene_BMK.12314	563	11	0	3	25	7	24	15	23	23	14
Abalone_Unigene_BMK.12316	4902	1	166	1109	397	347	337	154	280	103	145
Abalone_Unigene_BMK.12317	1930	2	139	1293	520	424	503	242	1161	945	1216
Abalone_Unigene_BMK.12319	5618	1	97	939	645	597	703	441	258	82	293
Abalone_Unigene_BMK.12322	700	11	1	57	19	21	19	11	5	3	4
Abalone_Unigene_BMK.12323	1712	11	0	4	30	49	76	54	128	113	335
Abalone_Unigene_BMK.12324	2585	11	23	105	120	158	252	130	156	99	74
Abalone_Unigene_BMK.12325	1802	1	428	2419	1670	1884	2162	1082	1134	174	69
Abalone_Unigene_BMK.12326	2584	3	57	583	237	128	122	59	70	31	58
Abalone_Unigene_BMK.12327	1942	1	3	38	51	62	81	39	507	508	100
Abalone_Unigene_BMK.12328	1492	11	6	32	114	157	194	102	135	58	82
Abalone_Unigene_BMK.12331	1804	5	0	0	0	3	4	1	15	7	805
Abalone_Unigene_BMK.12332	611	11	19	51	76	68	52	1	45	30	13
Abalone_Unigene_BMK.12333	1242	11	15	49	29	37	32	19	28	31	57
Abalone_Unigene_BMK.12334	2254	2	75	954	302	250	261	133	70	15	28
Abalone_Unigene_BMK.12335	2128	11	175	605	347	348	275	105	151	73	58
Abalone_Unigene_BMK.12336	2346	11	11	128	79	45	121	110	50	73	51
Abalone_Unigene_BMK.12337	563	11	15	47	66	50	40	9	31	20	28
Abalone_Unigene_BMK.12338	2050	2	0	0	16	3	4	5	13	22	508
Abalone_Unigene_BMK.12339	969	11	46	343	114	72	114	132	53	26	67
Abalone_Unigene_BMK.12341	2558	5	65	992	308	212	359	201	54	23	136
Abalone_Unigene_BMK.12342	3816	1	51	463	230	261	463	275	292	69	137
Abalone_Unigene_BMK.12343	1117	11	26	122	73	58	76	24	39	23	35
Abalone_Unigene_BMK.12344	1306	1	0	0	0	0	0	0	0	0	1116
Abalone_Unigene_BMK.12345	831	11	0	10	23	136	226	108	181	39	24
Abalone_Unigene_BMK.12349	3514	5	1	110	740	546	360	342	398	187	138
Abalone_Unigene_BMK.1235	732	10	0	15	6	2	6	4	3	0	9
Abalone_Unigene_BMK.12350	5225	1	94	859	383	238	341	272	174	91	182
Abalone_Unigene_BMK.12351	696	11	35	108	100	159	163	57	218	52	18
Abalone_Unigene_BMK.12352	1935	11	133	824	596	583	485	214	63	17	29
Abalone_Unigene_BMK.12353	1132	2	49	533	239	123	133	51	70	47	40
Abalone_Unigene_BMK.12354	1302	2	99	389	486	582	798	627	1493	936	513
Abalone_Unigene_BMK.12355	629	11	22	30	37	34	15	8	131	242	81
Abalone_Unigene_BMK.12356	1051	1	3	38	41	48	17	5	117	103	347
Abalone_Unigene_BMK.12357	3082	1	105	1208	414	298	594	450	342	322	417
Abalone_Unigene_BMK.12358	609	11	11	32	25	24	8	10	7	2	2
Abalone_Unigene_BMK.12359	1713	11	82	295	227	151	154	60	86	76	97
Abalone_Unigene_BMK.12360	2698	11	15	38	26	34	70	50	441	433	53
Abalone_Unigene_BMK.12361	1537	11	87	297	291	191	192	117	152	39	26
Abalone_Unigene_BMK.12362	500	11	4	0	33	106	152	59	83	34	11
Abalone_Unigene_BMK.12363	6805	2	96	770	527	523	554	372	350	199	439
Abalone_Unigene_BMK.12364	4099	5	2	5	52	225	1468	1418	387	192	278
Abalone_Unigene_BMK.12365	6086	1	0	46	24	41	85	33	2108	2387	1451
Abalone_Unigene_BMK.12366	3764	1	2	0	1	7	20	6	8	9	314
Abalone_Unigene_BMK.12367	1676	11	29	186	121	186	171	103	37	22	28
Abalone_Unigene_BMK.12368	1485	11	0	0	1	1	6	9	243	365	136
Abalone_Unigene_BMK.12369	2141	1	15	71	135	342	995	627	494	44	82
Abalone_Unigene_BMK.12371	969	11	6	43	44	77	110	47	129	143	65
Abalone_Unigene_BMK.12372	1086	2	0	14	7	11	4	5	22	60	32
Abalone_Unigene_BMK.12373	727	2	15	52	64	72	81	43	61	28	35
Abalone_Unigene_BMK.12375	1829	2	1679	9004	9798	8257	7028	3049	5364	4889	5799
Abalone_Unigene_BMK.12376	3116	2	0	10	0	0	4	0	75	1150	421
Abalone_Unigene_BMK.12377	2253	1	16	134	146	191	337	283	236	97	147
Abalone_Unigene_BMK.12378	503	11	36	96	133	98	71	28	29	15	15
Abalone_Unigene_BMK.12379	1279	2	9	70	37	41	42	21	176	81	126
Abalone_Unigene_BMK.1238	4688	5	69	870	1663	1696	895	438	464	392	474
Abalone_Unigene_BMK.12380	1242	11	57	242	165	75	82	22	49	37	67
Abalone_Unigene_BMK.12382	1902	11	71	427	491	518	578	218	244	119	88
Abalone_Unigene_BMK.12383	2832	11	93	472	330	397	423	108	193	126	144
Abalone_Unigene_BMK.12384	594	11	0	0	5	9	10	4	52	104	23
Abalone_Unigene_BMK.12385	1189	4	304	1702	1637	1640	1663	976	1755	738	376
Abalone_Unigene_BMK.12386	3886	2	56	688	375	385	562	555	462	194	182
Abalone_Unigene_BMK.12388	729	11	3	7	5	2	6	5	7	8	3
Abalone_Unigene_BMK.12389	1543	2	10	152	48	43	51	37	144	641	44
Abalone_Unigene_BMK.12390	2347	1	0	17	52	29	7	4	203	922	287
Abalone_Unigene_BMK.12391	1462	11	54	357	206	147	239	149	75	47	22
Abalone_Unigene_BMK.12392	1987	2	3	164	104	159	564	982	212	138	381
Abalone_Unigene_BMK.12394	576	1	0	0	0	0	0	0	0	0	4150
Abalone_Unigene_BMK.12395	682	10	0	7	0	0	0	0	0	4	89
Abalone_Unigene_BMK.12396	816	11	2	5	5	7	1	0	0	1	153
Abalone_Unigene_BMK.12397	628	11	0	0	1	8	19	6	12	7	5
Abalone_Unigene_BMK.12398	2164	11	52	124	162	199	190	86	333	306	155
Abalone_Unigene_BMK.12399	956	11	61	213	130	109	70	18	94	77	40
Abalone_Unigene_BMK.12400	4864	1	7	61	198	370	419	230	456	521	694
Abalone_Unigene_BMK.12401	2609	1	30	309	141	113	101	38	56	44	79
Abalone_Unigene_BMK.12402	817	11	81	188	163	165	89	29	50	25	22
Abalone_Unigene_BMK.12403	741	1	1	0	2	0	0	0	171	105	60
Abalone_Unigene_BMK.12404	984	11	98	519	284	322	239	77	81	48	94
Abalone_Unigene_BMK.12405	1772	11	14	39	61	42	70	32	38	37	60
Abalone_Unigene_BMK.12406	2290	11	4	8	5	19	21	18	95	106	115
Abalone_Unigene_BMK.12407	5737	1	25	162	130	139	128	81	166	230	812
Abalone_Unigene_BMK.12408	1766	11	19	111	79	100	173	102	222	269	99
Abalone_Unigene_BMK.12409	947	11	3	0	2	5	16	24	156	261	113
Abalone_Unigene_BMK.12410	792	11	13	35	54	51	50	19	83	75	42
Abalone_Unigene_BMK.12411	2844	11	53	425	271	178	160	103	84	35	71
Abalone_Unigene_BMK.12412	4976	6	5	107	37	43	203	249	331	329	437
Abalone_Unigene_BMK.12413	2900	8	90	326	264	235	153	44	148	143	63
Abalone_Unigene_BMK.12414	524	11	16	29	62	78	69	18	54	22	5
Abalone_Unigene_BMK.12415	2225	11	117	544	350	326	350	191	245	162	138
Abalone_Unigene_BMK.12418	563	11	35	218	102	62	97	49	27	15	44
Abalone_Unigene_BMK.12419	2684	1	25	213	149	156	180	82	143	76	272
Abalone_Unigene_BMK.12420	1433	1	79	582	187	99	121	48	27	16	82
Abalone_Unigene_BMK.12421	1783	11	3	73	164	168	253	126	253	99	306
Abalone_Unigene_BMK.12422	916	11	36	122	65	70	103	47	71	51	23
Abalone_Unigene_BMK.12423	1088	11	82	360	180	167	172	49	74	32	38
Abalone_Unigene_BMK.12424	511	2	115	719	490	572	563	242	632	359	232
Abalone_Unigene_BMK.12425	4356	1	94	1342	495	368	536	358	145	122	138
Abalone_Unigene_BMK.12426	793	11	0	0	1	1	2	14	10	13	26
Abalone_Unigene_BMK.12427	1439	1	4	39	5	5	7	3	28	7	68
Abalone_Unigene_BMK.12428	2221	5	0	0	1	2	1	0	94	39	1328
Abalone_Unigene_BMK.12430	572	11	28	54	82	95	64	21	71	77	66
Abalone_Unigene_BMK.12431	1672	11	0	1	8	9	143	202	371	190	153
Abalone_Unigene_BMK.12432	2794	11	594	1776	2133	2136	1976	671	188	25	11
Abalone_Unigene_BMK.12433	1814	11	10	73	35	21	21	7	4	2	88
Abalone_Unigene_BMK.12434	1279	11	326	1488	1597	1631	1637	629	413	194	254
Abalone_Unigene_BMK.12436	789	11	15	90	40	40	74	36	20	6	8
Abalone_Unigene_BMK.12438	1412	1	28	108	174	228	418	136	188	112	124
Abalone_Unigene_BMK.12439	1313	11	33	140	100	57	30	25	21	21	28
Abalone_Unigene_BMK.12440	688	11	23	60	45	53	60	25	99	68	77
Abalone_Unigene_BMK.12443	2500	1	81	693	436	273	252	91	84	53	176
Abalone_Unigene_BMK.12444	669	11	10	34	27	34	33	23	14	4	35
Abalone_Unigene_BMK.12445	1390	11	55	225	210	143	135	49	42	17	20
Abalone_Unigene_BMK.12447	859	1	25	218	136	90	90	70	68	29	56
Abalone_Unigene_BMK.12448	3323	1	82	1080	503	348	506	307	197	127	189
Abalone_Unigene_BMK.12449	2999	2	208	1203	1235	1271	2607	1627	3087	794	1486
Abalone_Unigene_BMK.12451	2881	5	39	237	417	783	973	483	155	69	14
Abalone_Unigene_BMK.12453	961	11	0	32	32	35	60	49	37	12	40
Abalone_Unigene_BMK.12454	715	11	101	202	152	143	107	33	91	42	30
Abalone_Unigene_BMK.12455	1527	11	18	85	71	122	272	182	147	62	59
Abalone_Unigene_BMK.12456	1525	11	5	59	70	114	128	68	140	162	111
Abalone_Unigene_BMK.12458	2085	2	8	133	45	24	49	20	97	58	75
Abalone_Unigene_BMK.12461	838	11	24	54	246	616	1281	643	705	539	186
Abalone_Unigene_BMK.12462	1991	11	18	103	90	118	124	73	180	221	248
Abalone_Unigene_BMK.12465	985	5	16	94	84	65	128	163	97	59	71
Abalone_Unigene_BMK.12467	756	11	17	112	51	38	65	42	14	5	11
Abalone_Unigene_BMK.12469	4573	1	311	2666	1382	1008	940	361	1722	998	1366
Abalone_Unigene_BMK.12470	525	1	136	1586	1428	1061	1005	541	3585	2978	4742
Abalone_Unigene_BMK.12471	1021	1	46	523	203	130	116	57	72	28	59
Abalone_Unigene_BMK.12472	1341	11	24	65	95	160	117	42	104	64	17
Abalone_Unigene_BMK.12476	538	11	1	19	12	17	36	13	85	80	62
Abalone_Unigene_BMK.12478	694	11	7	13	16	36	21	9	29	28	27
Abalone_Unigene_BMK.12479	585	1	0	0	20	9	105	86	36	12	72
Abalone_Unigene_BMK.12480	2439	2	107	731	351	420	586	247	95	54	52
Abalone_Unigene_BMK.12481	2868	2	378	1702	2209	2845	4167	2585	1862	1297	1448
Abalone_Unigene_BMK.12482	4892	1	43	518	566	751	1079	659	451	158	285
Abalone_Unigene_BMK.12483	1708	6	34	113	125	105	126	44	44	27	59
Abalone_Unigene_BMK.12484	589	11	0	0	0	1	1	1	3	2	10
Abalone_Unigene_BMK.12486	1140	2	0	0	0	0	5	5	0	1	6
Abalone_Unigene_BMK.12487	2104	11	25	70	67	82	203	103	287	253	121
Abalone_Unigene_BMK.12488	1638	5	3	5	2	6	1	3	0	4	9
Abalone_Unigene_BMK.12489	6594	1	67	412	1347	1132	968	546	480	453	589
Abalone_Unigene_BMK.12491	1009	11	14	161	56	56	39	27	20	29	94
Abalone_Unigene_BMK.12492	1677	11	34	191	102	126	137	87	189	89	93
Abalone_Unigene_BMK.12493	3566	2	23	330	168	142	362	497	239	118	335
Abalone_Unigene_BMK.12495	1131	11	28	144	116	85	161	86	36	62	41
Abalone_Unigene_BMK.12496	1465	2	0	85	42	156	177	45	156	387	451
Abalone_Unigene_BMK.12497	2126	3	0	0	1	3	3	1	0	0	700
Abalone_Unigene_BMK.12498	1005	11	0	6	10	0	4	5	16	6	132
Abalone_Unigene_BMK.12500	953	11	16	92	93	95	153	111	111	81	82
Abalone_Unigene_BMK.12501	675	1	0	0	0	0	0	0	0	5	253
Abalone_Unigene_BMK.12502	1028	11	55	116	128	119	153	78	139	82	35
Abalone_Unigene_BMK.12504	831	11	74	328	218	155	79	20	1	1	1
Abalone_Unigene_BMK.12506	1761	11	0	0	5	14	314	258	122	126	121
Abalone_Unigene_BMK.12507	879	11	16	28	42	71	74	59	95	52	36
Abalone_Unigene_BMK.12508	1710	2	200	1033	530	341	209	38	0	0	0
Abalone_Unigene_BMK.12509	1021	2	0	0	3	4	7	3	59	20	818
Abalone_Unigene_BMK.12510	3714	2	24	391	190	126	200	133	99	61	106
Abalone_Unigene_BMK.12512	592	2	0	0	0	0	0	0	0	5	108
Abalone_Unigene_BMK.12513	1988	2	17	533	182	109	209	371	77	85	174
Abalone_Unigene_BMK.12514	930	11	36	94	77	63	56	30	66	45	58
Abalone_Unigene_BMK.12515	574	11	17	31	77	167	178	80	133	39	29
Abalone_Unigene_BMK.12517	1281	11	0	0	1	0	0	1	18	95	119
Abalone_Unigene_BMK.12518	1692	5	36	545	171	116	93	25	22	5	24
Abalone_Unigene_BMK.12521	4082	11	277	792	569	446	283	69	135	57	55
Abalone_Unigene_BMK.12522	619	11	9	47	35	55	175	108	68	45	31
Abalone_Unigene_BMK.12523	1042	5	0	3	1	0	0	4	41	49	217
Abalone_Unigene_BMK.12524	2671	1	205	715	501	374	270	118	153	100	35
Abalone_Unigene_BMK.12525	537	11	12	11	23	10	16	5	2	2	1
Abalone_Unigene_BMK.12526	1224	11	0	0	8	24	208	108	162	226	175
Abalone_Unigene_BMK.12528	1463	1	8	69	104	120	276	230	230	226	250
Abalone_Unigene_BMK.12530	2585	1	16	187	111	97	311	336	99	126	121
Abalone_Unigene_BMK.12531	2626	2	106	1129	502	339	284	116	218	65	307
Abalone_Unigene_BMK.12532	3317	5	30	412	116	65	106	114	198	172	338
Abalone_Unigene_BMK.12533	1879	11	41	70	69	145	148	56	128	75	36
Abalone_Unigene_BMK.12534	1989	4	5	92	129	100	83	65	216	49	91
Abalone_Unigene_BMK.12535	5802	11	34	123	131	160	247	134	374	427	167
Abalone_Unigene_BMK.12536	2671	1	0	0	1	1	42	81	81	142	209
Abalone_Unigene_BMK.12537	2106	1	0	20	88	200	305	174	183	128	88
Abalone_Unigene_BMK.12538	1026	11	35	156	117	130	134	52	50	30	47
Abalone_Unigene_BMK.12539	1769	1	0	0	18	85	439	563	1707	304	418
Abalone_Unigene_BMK.12540	3094	1	18	291	132	77	182	217	163	47	108
Abalone_Unigene_BMK.12542	3145	11	69	298	217	299	303	132	358	112	90
Abalone_Unigene_BMK.12543	2927	2	22	519	202	149	190	149	88	67	330
Abalone_Unigene_BMK.12544	1327	11	29	261	292	263	325	146	196	80	56
Abalone_Unigene_BMK.12545	652	11	17	206	80	62	68	46	25	27	18
Abalone_Unigene_BMK.12549	4489	11	145	450	328	429	586	402	254	103	65
Abalone_Unigene_BMK.12550	976	2	0	0	0	0	0	0	0	0	3
Abalone_Unigene_BMK.12551	559	11	0	0	0	1	6	16	1	5	9
Abalone_Unigene_BMK.12552	1236	11	11	31	11	27	19	23	51	45	60
Abalone_Unigene_BMK.12553	1959	11	117	251	354	462	360	100	160	64	30
Abalone_Unigene_BMK.12554	2904	2	29	689	185	178	191	185	106	50	79
Abalone_Unigene_BMK.12556	562	2	8	166	95	42	48	38	13	6	24
Abalone_Unigene_BMK.12557	1302	11	69	252	204	225	205	75	113	92	41
Abalone_Unigene_BMK.12558	1353	4	0	0	0	0	0	0	7	42	3178
Abalone_Unigene_BMK.12559	7092	5	230	1598	1197	814	1291	987	353	351	269
Abalone_Unigene_BMK.12560	1136	9	11	71	33	20	8	1	0	0	8
Abalone_Unigene_BMK.12561	2117	5	94	426	375	276	277	78	53	27	57
Abalone_Unigene_BMK.12562	2651	1	130	869	357	236	189	111	83	29	46
Abalone_Unigene_BMK.12563	1073	2	52	152	108	147	169	56	120	73	45
Abalone_Unigene_BMK.12564	1385	11	3	73	122	249	308	194	216	60	43
Abalone_Unigene_BMK.12565	540	11	25	83	73	113	148	60	99	26	24
Abalone_Unigene_BMK.12567	3809	1	1482	10299	3536	3210	2888	1093	267	235	247
Abalone_Unigene_BMK.12568	589	2	191	935	1081	1085	1004	408	3461	2791	3267
Abalone_Unigene_BMK.12569	6552	6	25513	222663	179236	105487	80708	41741	67392	60537	22240
Abalone_Unigene_BMK.1257	1294	1	50	501	320	214	301	152	88	33	86
Abalone_Unigene_BMK.12570	2009	6	12	111	256	316	712	123	164	287	471
Abalone_Unigene_BMK.12572	886	11	1	11	43	24	16	5	28	29	31
Abalone_Unigene_BMK.12573	513	11	0	0	1	0	0	0	0	0	20
Abalone_Unigene_BMK.12576	2805	2	102	1643	668	417	500	363	175	94	93
Abalone_Unigene_BMK.12577	1859	9	0	0	3	16	36	27	131	352	1021
Abalone_Unigene_BMK.12578	834	11	20	44	45	105	102	36	58	27	47
Abalone_Unigene_BMK.12579	1344	11	29	186	151	119	133	43	157	163	88
Abalone_Unigene_BMK.1258	5027	1	1038	6277	4285	4600	5890	2933	3063	955	594
Abalone_Unigene_BMK.12580	574	11	9	78	59	31	79	64	39	18	20
Abalone_Unigene_BMK.12582	3986	6	0	0	14	45	144	142	736	351	66
Abalone_Unigene_BMK.12583	1165	11	13	43	256	584	661	211	83	15	32
Abalone_Unigene_BMK.12584	536	11	11	41	30	37	91	40	140	115	35
Abalone_Unigene_BMK.12586	1487	11	52	406	189	215	245	118	72	59	101
Abalone_Unigene_BMK.12587	2182	2	263	1819	878	806	1229	832	1920	1276	1286
Abalone_Unigene_BMK.12588	1063	11	4	32	13	17	17	5	33	58	103
Abalone_Unigene_BMK.12590	2935	2	206	501	276	277	211	42	39	11	8
Abalone_Unigene_BMK.12591	514	11	34	84	67	39	56	20	35	26	24
Abalone_Unigene_BMK.12592	1735	2	0	0	0	0	0	0	0	0	501
Abalone_Unigene_BMK.12594	2544	11	52	233	180	193	168	148	112	57	12
Abalone_Unigene_BMK.12595	1665	11	0	0	20	24	234	144	67	30	250
Abalone_Unigene_BMK.12597	2606	11	8	40	86	121	421	409	383	229	83
Abalone_Unigene_BMK.12598	500	11	36	222	148	163	112	41	46	27	13
Abalone_Unigene_BMK.12599	774	1	0	0	0	0	0	0	0	0	323
Abalone_Unigene_BMK.12600	1822	2	0	0	0	0	9	5	16	19	338
Abalone_Unigene_BMK.12601	1979	11	6	6	387	393	363	228	214	76	33
Abalone_Unigene_BMK.12604	596	11	0	0	0	0	0	0	0	1	183
Abalone_Unigene_BMK.12605	789	11	53	100	170	230	176	46	100	42	58
Abalone_Unigene_BMK.12607	682	11	3	30	23	32	31	10	14	9	22
Abalone_Unigene_BMK.12608	597	11	4	38	17	27	8	1	11	19	4
Abalone_Unigene_BMK.12610	736	11	2	21	32	47	61	29	33	14	11
Abalone_Unigene_BMK.12611	633	11	43	100	122	87	44	8	42	38	16
Abalone_Unigene_BMK.12612	5499	11	16	23	26	38	137	103	456	1466	256
Abalone_Unigene_BMK.12613	649	9	0	0	0	0	0	0	0	1	111
Abalone_Unigene_BMK.12614	958	2	0	1	0	1	1	0	0	0	145
Abalone_Unigene_BMK.12615	7549	2	95	553	277	331	438	292	417	398	464
Abalone_Unigene_BMK.12616	1333	1	141	607	362	294	196	70	44	26	13
Abalone_Unigene_BMK.12617	633	8	0	6	8	3	3	1	7	16	1792
Abalone_Unigene_BMK.12619	4851	2	73	1176	324	204	480	313	252	121	227
Abalone_Unigene_BMK.12621	8103	1	37	453	270	445	706	349	539	257	203
Abalone_Unigene_BMK.12622	501	11	5	16	22	18	5	2	13	3	22
Abalone_Unigene_BMK.12623	1349	10	0	0	0	0	0	0	76	176	0
Abalone_Unigene_BMK.12624	1806	1	0	0	6	33	67	25	14	7	105
Abalone_Unigene_BMK.12625	2838	5	2	13	397	785	1023	634	478	76	54
Abalone_Unigene_BMK.12626	534	11	232	1009	1055	1232	1106	429	648	424	361
Abalone_Unigene_BMK.12627	2927	1	31	555	244	140	349	265	185	145	219
Abalone_Unigene_BMK.12630	910	5	0	19	28	87	326	84	254	89	43
Abalone_Unigene_BMK.12631	1603	2	0	6	228	321	368	200	263	75	70
Abalone_Unigene_BMK.12632	1851	5	1	2	37	135	310	156	401	327	134
Abalone_Unigene_BMK.12634	1778	11	50	162	147	176	113	34	171	135	106
Abalone_Unigene_BMK.12636	880	1	21	158	210	324	243	62	64	75	27
Abalone_Unigene_BMK.12638	609	11	2	17	25	48	51	59	78	57	41
Abalone_Unigene_BMK.12639	1920	2	1	6	4	1	7	8	176	169	78
Abalone_Unigene_BMK.12640	1197	11	0	0	2	4	29	14	163	504	141
Abalone_Unigene_BMK.12641	777	1	39	491	195	96	131	51	18	8	51
Abalone_Unigene_BMK.12642	1600	8	13	52	485	766	807	366	189	45	15
Abalone_Unigene_BMK.12644	2378	1	3	7	6	12	27	50	95	57	219
Abalone_Unigene_BMK.12645	1209	11	50	194	134	122	102	48	48	32	71
Abalone_Unigene_BMK.12646	1829	2	21	84	222	379	1166	1198	1292	1705	3382
Abalone_Unigene_BMK.12648	1318	2	0	8	4	1	10	45	169	129	204
Abalone_Unigene_BMK.12649	1528	7	0	0	0	6	10	7	121	275	83
Abalone_Unigene_BMK.1265	560	2	0	0	8	15	19	24	9	18	0
Abalone_Unigene_BMK.12650	3289	1	7	187	144	117	205	94	231	168	402
Abalone_Unigene_BMK.12651	2101	2	29	867	220	118	256	207	75	68	98
Abalone_Unigene_BMK.12652	1891	11	159	490	398	391	234	90	129	101	23
Abalone_Unigene_BMK.12653	953	5	6	95	21	11	14	5	15	8	124
Abalone_Unigene_BMK.12654	1770	11	22	24	103	356	391	189	226	73	26
Abalone_Unigene_BMK.12655	2260	1	5	34	88	159	446	366	280	148	414
Abalone_Unigene_BMK.12658	508	11	12	47	42	59	66	20	73	50	26
Abalone_Unigene_BMK.12659	1134	9	0	0	0	0	2	3	31	81	25
Abalone_Unigene_BMK.12660	3182	1	52	1157	295	167	362	543	276	331	1038
Abalone_Unigene_BMK.12661	604	11	76	232	135	132	60	13	30	18	20
Abalone_Unigene_BMK.12662	1332	1	10	798	113	47	189	264	121	48	111
Abalone_Unigene_BMK.12663	1533	2	23	110	54	35	21	11	131	273	629
Abalone_Unigene_BMK.12664	3118	2	3979	23818	19416	15887	11432	4226	2481	856	867
Abalone_Unigene_BMK.12666	5765	2	219	3326	680	441	591	558	239	170	210
Abalone_Unigene_BMK.12667	1067	2	29	252	255	210	300	108	152	53	94
Abalone_Unigene_BMK.12670	969	1	42	452	241	148	78	22	39	78	13
Abalone_Unigene_BMK.12671	721	11	0	8	15	10	13	5	105	58	64
Abalone_Unigene_BMK.12672	744	11	10	25	14	21	8	8	39	27	101
Abalone_Unigene_BMK.12673	558	11	4	13	7	17	31	28	33	20	14
Abalone_Unigene_BMK.12674	1843	10	244	1364	563	408	269	72	3	0	0
Abalone_Unigene_BMK.12675	1792	5	44	394	229	203	184	114	193	95	145
Abalone_Unigene_BMK.12676	976	11	0	0	1	10	16	12	224	521	45
Abalone_Unigene_BMK.12677	634	11	63	169	125	93	58	30	51	44	21
Abalone_Unigene_BMK.12679	3468	5	33	274	141	134	356	238	362	243	354
Abalone_Unigene_BMK.12680	4029	5	0	13	183	749	1353	659	2672	10932	271
Abalone_Unigene_BMK.12681	2341	1	1	0	35	246	916	607	723	130	0
Abalone_Unigene_BMK.12682	821	11	5	63	34	45	25	20	13	16	7
Abalone_Unigene_BMK.12685	1170	11	11	42	21	25	35	16	83	40	27
Abalone_Unigene_BMK.12686	566	11	25	85	106	96	89	48	57	24	10
Abalone_Unigene_BMK.12687	1394	1	92	882	253	154	140	49	33	20	30
Abalone_Unigene_BMK.12688	3236	2	78	882	445	269	522	408	247	137	251
Abalone_Unigene_BMK.12689	969	5	7	19	23	30	35	13	13	7	10
Abalone_Unigene_BMK.12690	524	11	49	185	151	144	91	32	61	42	31
Abalone_Unigene_BMK.12691	1794	1	64	324	142	99	165	89	86	79	104
Abalone_Unigene_BMK.12694	2288	1	11	95	56	35	88	93	77	65	33
Abalone_Unigene_BMK.12695	644	11	12	181	69	33	86	47	30	29	29
Abalone_Unigene_BMK.12696	2628	11	12	18	17	40	74	47	326	355	179
Abalone_Unigene_BMK.12697	1691	9	0	0	2	0	1	0	6	1	197
Abalone_Unigene_BMK.12698	1431	2	91	636	307	175	207	110	53	41	42
Abalone_Unigene_BMK.12699	2625	2	79	726	179	163	196	155	114	84	117
Abalone_Unigene_BMK.12702	1320	11	6	36	18	22	59	38	146	81	57
Abalone_Unigene_BMK.12705	1990	11	3	20	33	64	77	69	86	58	51
Abalone_Unigene_BMK.12706	1468	1	19	125	69	81	78	27	89	71	202
Abalone_Unigene_BMK.12707	2041	5	30	414	171	135	158	101	131	89	235
Abalone_Unigene_BMK.12708	6247	1	879	3967	2737	2919	2128	731	98	28	9
Abalone_Unigene_BMK.12709	752	11	39	198	115	80	88	34	16	7	6
Abalone_Unigene_BMK.12710	2485	11	51	202	170	221	343	193	313	223	127
Abalone_Unigene_BMK.12711	1430	11	29	178	87	48	47	37	19	4	13
Abalone_Unigene_BMK.12714	1806	11	5	10	10	23	63	67	74	80	127
Abalone_Unigene_BMK.12715	1419	11	113	588	480	359	317	134	138	51	46
Abalone_Unigene_BMK.12716	629	11	27	47	102	234	290	122	145	22	8
Abalone_Unigene_BMK.12717	749	5	19	137	110	82	76	34	135	47	83
Abalone_Unigene_BMK.12719	1259	1	70	468	171	109	164	79	120	47	50
Abalone_Unigene_BMK.12721	552	11	0	5	1	7	3	0	8	8	33
Abalone_Unigene_BMK.12724	611	11	35	42	84	97	49	20	47	27	42
Abalone_Unigene_BMK.12725	2987	6	0	1	4	3	1	3	95	1097	676
Abalone_Unigene_BMK.12726	1137	2	0	9	2	0	0	2	4	0	47
Abalone_Unigene_BMK.12728	601	11	0	1	3	2	3	5	10	31	10
Abalone_Unigene_BMK.12729	1954	11	63	159	85	139	92	34	92	71	49
Abalone_Unigene_BMK.12730	926	11	0	0	6	1	13	12	27	10	52
Abalone_Unigene_BMK.12731	677	11	0	0	0	0	0	0	133	1297	740
Abalone_Unigene_BMK.12733	3249	5	39	339	162	155	340	212	373	108	148
Abalone_Unigene_BMK.12734	1017	11	129	376	196	189	126	45	81	26	21
Abalone_Unigene_BMK.12736	1678	11	44	95	480	1183	1281	194	192	118	87
Abalone_Unigene_BMK.12738	1856	1	0	0	0	0	0	0	108	265	239
Abalone_Unigene_BMK.12739	1674	11	10	33	155	323	320	103	253	194	172
Abalone_Unigene_BMK.12740	586	1	0	0	0	0	0	0	0	0	1699
Abalone_Unigene_BMK.12741	902	11	40	77	112	266	163	54	78	58	82
Abalone_Unigene_BMK.12743	1360	11	15	37	33	156	364	109	175	185	109
Abalone_Unigene_BMK.12745	610	1	1	170	59	45	99	56	20	13	28
Abalone_Unigene_BMK.12746	728	11	55	135	116	183	174	48	46	59	22
Abalone_Unigene_BMK.12749	1098	11	16	4	10	21	51	27	105	88	417
Abalone_Unigene_BMK.12751	1141	11	63	297	188	190	114	48	121	63	260
Abalone_Unigene_BMK.12753	4774	2	4	154	114	112	363	331	439	365	333
Abalone_Unigene_BMK.12754	2783	1	13	66	223	617	1127	924	384	169	162
Abalone_Unigene_BMK.12755	4274	2	76	1445	822	577	1328	808	353	141	370
Abalone_Unigene_BMK.12756	638	11	0	8	7	7	17	17	16	17	7
Abalone_Unigene_BMK.12757	2383	11	25	71	73	96	140	146	151	115	66
Abalone_Unigene_BMK.12758	2251	11	0	46	115	232	637	536	466	152	26
Abalone_Unigene_BMK.12759	4425	5	4	39	166	652	540	221	813	381	202
Abalone_Unigene_BMK.12760	2473	1	14	272	187	78	112	54	148	24	87
Abalone_Unigene_BMK.12763	7058	1	109	831	519	442	638	292	449	324	790
Abalone_Unigene_BMK.12764	605	11	0	6	2	0	3	1	5	21	82
Abalone_Unigene_BMK.12766	830	11	18	90	57	48	44	35	24	13	21
Abalone_Unigene_BMK.12767	2820	1	4	2	100	529	3988	1507	156	94	114
Abalone_Unigene_BMK.12768	638	11	8	27	18	30	19	22	57	59	12
Abalone_Unigene_BMK.12769	1080	2	4	93	59	40	123	122	68	63	69
Abalone_Unigene_BMK.12770	1050	11	534	1410	1065	1007	723	267	256	134	120
Abalone_Unigene_BMK.12771	1226	2	64	482	391	299	364	167	110	53	79
Abalone_Unigene_BMK.12772	633	11	13	153	130	97	102	55	55	56	22
Abalone_Unigene_BMK.12775	4103	6	63	471	164	127	131	84	141	204	210
Abalone_Unigene_BMK.12776	718	11	4	39	7	7	6	13	3	5	9
Abalone_Unigene_BMK.12777	708	11	1	46	646	857	431	72	41	36	173
Abalone_Unigene_BMK.12779	828	11	36	311	121	103	83	29	15	24	31
Abalone_Unigene_BMK.12780	2135	11	156	372	216	166	125	37	204	267	114
Abalone_Unigene_BMK.12781	1193	2	50	249	147	92	105	41	240	94	58
Abalone_Unigene_BMK.12782	1838	11	3	5	9	3	27	8	312	257	148
Abalone_Unigene_BMK.12783	1015	11	12	110	42	38	31	32	3	3	33
Abalone_Unigene_BMK.12784	1553	4	0	0	39	55	50	13	55	68	513
Abalone_Unigene_BMK.12786	1191	11	83	305	231	164	80	21	35	18	38
Abalone_Unigene_BMK.12788	942	4	49	341	194	218	310	187	176	93	87
Abalone_Unigene_BMK.12789	3715	2	400	2169	2264	1922	1904	904	1087	513	490
Abalone_Unigene_BMK.12790	1347	11	71	448	173	128	196	120	51	60	60
Abalone_Unigene_BMK.12791	630	11	68	245	288	201	135	20	83	37	33
Abalone_Unigene_BMK.12793	2167	11	27	89	77	143	212	125	271	140	52
Abalone_Unigene_BMK.12795	4363	2	177	1733	592	299	351	161	71	46	79
Abalone_Unigene_BMK.12796	1597	11	44	492	475	375	273	101	232	175	56
Abalone_Unigene_BMK.12797	513	11	0	0	2	9	18	14	72	39	23
Abalone_Unigene_BMK.12798	1662	11	25	150	143	252	342	169	196	78	58
Abalone_Unigene_BMK.12800	1366	1	3	107	55	24	43	25	57	38	422
Abalone_Unigene_BMK.12801	2430	1	0	0	125	656	1033	602	483	41	7
Abalone_Unigene_BMK.12803	1253	11	8	60	68	27	20	15	46	83	238
Abalone_Unigene_BMK.12804	1258	11	66	121	171	117	127	45	97	56	47
Abalone_Unigene_BMK.12805	1478	1	35	464	147	107	112	37	23	4	7
Abalone_Unigene_BMK.12806	1952	4	0	3	0	1	1	61	1120	686	2324
Abalone_Unigene_BMK.12808	873	11	17	26	26	46	47	20	195	129	32
Abalone_Unigene_BMK.12809	568	2	7	1	14	3	5	8	51	168	138
Abalone_Unigene_BMK.12810	2257	11	11	86	60	83	130	176	73	109	180
Abalone_Unigene_BMK.12811	1234	5	4	33	38	46	28	9	1	1	6
Abalone_Unigene_BMK.12812	576	11	36	103	161	225	227	91	104	24	46
Abalone_Unigene_BMK.12815	2532	2	122	1018	2117	3102	4499	2577	1558	202	293
Abalone_Unigene_BMK.12816	659	11	6	49	52	127	152	54	75	23	31
Abalone_Unigene_BMK.12817	1109	11	15	32	23	44	54	39	86	44	56
Abalone_Unigene_BMK.12818	1876	1	0	7	4	2	5	1	23	24	217
Abalone_Unigene_BMK.12820	2592	11	40	367	258	210	316	157	107	122	112
Abalone_Unigene_BMK.12821	614	11	30	138	140	115	109	31	26	11	14
Abalone_Unigene_BMK.12823	1264	11	7	145	55	61	106	99	109	47	133
Abalone_Unigene_BMK.12824	3628	1	0	0	89	175	656	404	103	105	293
Abalone_Unigene_BMK.12825	516	2	0	0	0	0	0	0	6	74	0
Abalone_Unigene_BMK.12826	5299	1	42	262	393	522	784	513	292	429	304
Abalone_Unigene_BMK.12827	2224	1	0	0	0	0	10	9	0	16	1486
Abalone_Unigene_BMK.12828	1643	11	40	134	126	144	125	64	97	71	65
Abalone_Unigene_BMK.12829	632	11	73	128	90	115	55	21	32	15	14
Abalone_Unigene_BMK.12830	1122	11	5	57	37	27	66	58	34	28	16
Abalone_Unigene_BMK.12831	875	11	0	0	32	328	710	133	133	114	100
Abalone_Unigene_BMK.12832	652	11	7	2	10	5	9	5	51	34	17
Abalone_Unigene_BMK.12833	2438	11	535	2878	2320	2415	2093	934	983	537	289
Abalone_Unigene_BMK.12835	1659	11	28	49	88	269	226	119	119	37	92
Abalone_Unigene_BMK.12836	797	11	12	42	25	20	22	20	13	6	12
Abalone_Unigene_BMK.12837	1723	2	42	410	295	213	350	176	176	27	40
Abalone_Unigene_BMK.12838	2100	1	2	11	97	171	339	261	42	139	183
Abalone_Unigene_BMK.12839	1233	11	50	211	154	114	59	20	25	13	11
Abalone_Unigene_BMK.12843	860	10	0	0	3	3	6	4	177	167	396
Abalone_Unigene_BMK.12844	1351	11	15	95	76	113	169	169	148	89	32
Abalone_Unigene_BMK.12845	1093	11	86	215	189	259	200	57	105	82	101
Abalone_Unigene_BMK.12846	3273	5	0	0	0	0	0	1	0	3	2013
Abalone_Unigene_BMK.12847	730	11	0	8	9	6	12	6	9	7	22
Abalone_Unigene_BMK.12848	580	11	3	4	3	13	13	20	7	2	5
Abalone_Unigene_BMK.12850	2074	11	88	374	238	223	117	53	205	227	142
Abalone_Unigene_BMK.12851	1554	4	0	0	24	102	322	225	954	524	885
Abalone_Unigene_BMK.12852	735	2	248	1991	2046	1621	1323	654	4318	3834	5372
Abalone_Unigene_BMK.12853	1103	11	99	144	168	203	123	46	97	105	26
Abalone_Unigene_BMK.12855	992	1	0	0	0	4	15	25	402	55	35
Abalone_Unigene_BMK.12856	1002	4	0	27	103	236	462	341	220	23	31
Abalone_Unigene_BMK.12857	864	11	3	9	12	8	17	3	29	29	3
Abalone_Unigene_BMK.12858	1887	1	0	0	2	2	0	0	0	2	642
Abalone_Unigene_BMK.12859	854	11	54	134	91	106	42	14	58	33	52
Abalone_Unigene_BMK.1286	780	11	0	6	3	2	3	3	0	2	9
Abalone_Unigene_BMK.12860	2125	11	42	214	132	161	225	107	108	53	48
Abalone_Unigene_BMK.12861	1422	2	41	255	215	176	250	120	82	39	66
Abalone_Unigene_BMK.12863	1536	11	13	38	60	55	107	56	133	94	126
Abalone_Unigene_BMK.12864	2687	4	0	0	6	1	28	18	73	83	820
Abalone_Unigene_BMK.12865	4570	2	173	1124	444	381	621	418	167	134	75
Abalone_Unigene_BMK.12866	1065	3	24	266	162	85	418	507	115	14	11
Abalone_Unigene_BMK.12867	6365	1	183	757	371	425	500	198	204	207	291
Abalone_Unigene_BMK.12868	732	11	13	35	30	12	12	7	123	212	52
Abalone_Unigene_BMK.12869	1743	11	0	7	93	502	630	221	284	99	12
Abalone_Unigene_BMK.1287	2152	11	195	813	461	415	322	124	224	66	122
Abalone_Unigene_BMK.12870	2331	11	101	602	243	185	197	98	81	50	56
Abalone_Unigene_BMK.12871	1049	6	22	384	125	42	81	68	56	27	33
Abalone_Unigene_BMK.12872	1844	11	19	95	43	43	71	44	175	108	104
Abalone_Unigene_BMK.12873	730	1	4	54	20	7	9	2	8	137	168
Abalone_Unigene_BMK.12874	2035	1	53	441	240	228	576	313	68	144	336
Abalone_Unigene_BMK.12877	2631	1	43	584	229	241	370	339	163	274	191
Abalone_Unigene_BMK.12879	3366	1	34	346	168	98	168	91	88	51	420
Abalone_Unigene_BMK.12882	948	2	338	1592	1273	1106	1006	426	324	200	110
Abalone_Unigene_BMK.12884	1413	1	2	114	38	29	53	36	29	4	39
Abalone_Unigene_BMK.12885	1039	1	0	0	2	6	1	1	219	151	105
Abalone_Unigene_BMK.12886	1383	2	2	56	57	100	245	309	306	40	34
Abalone_Unigene_BMK.12887	2012	11	85	196	226	254	310	169	185	154	63
Abalone_Unigene_BMK.12888	7794	2	123	1285	770	590	928	529	387	192	512
Abalone_Unigene_BMK.12890	2733	2	47	306	192	155	187	125	211	147	332
Abalone_Unigene_BMK.12891	932	11	42	149	152	206	191	34	76	70	50
Abalone_Unigene_BMK.12893	1734	5	22	367	200	143	852	918	31	31	148
Abalone_Unigene_BMK.12894	1014	11	5	43	33	55	118	82	103	48	87
Abalone_Unigene_BMK.12895	1351	5	24	314	106	48	96	131	69	45	157
Abalone_Unigene_BMK.12896	703	11	54	119	74	54	48	9	10	14	9
Abalone_Unigene_BMK.12897	1521	11	94	177	206	286	217	86	241	135	39
Abalone_Unigene_BMK.12898	2015	1	0	0	0	2	24	39	378	237	78
Abalone_Unigene_BMK.12900	2164	1	7	75	49	32	31	29	231	92	255
Abalone_Unigene_BMK.12901	1133	1	0	0	0	0	1	0	0	2	106
Abalone_Unigene_BMK.12902	2762	4	0	9	2	4	17	10	118	166	773
Abalone_Unigene_BMK.12903	1158	1	5	9	8	11	27	27	31	46	155
Abalone_Unigene_BMK.12904	2514	1	19	649	224	101	204	214	107	30	184
Abalone_Unigene_BMK.12905	772	1	0	0	22	43	589	1348	4	0	0
Abalone_Unigene_BMK.12907	1373	2	95	585	306	260	216	90	95	50	47
Abalone_Unigene_BMK.12908	1151	2	0	11	10	9	13	3	76	53	39
Abalone_Unigene_BMK.12909	1248	11	0	12	19	136	631	298	144	78	348
Abalone_Unigene_BMK.12910	695	11	1	0	1	4	10	1	16	13	126
Abalone_Unigene_BMK.12911	603	11	3	3	7	14	26	6	16	12	6
Abalone_Unigene_BMK.12912	540	11	7	9	31	37	22	7	14	12	91
Abalone_Unigene_BMK.12913	1232	5	0	0	0	1	0	0	9	1	66
Abalone_Unigene_BMK.12918	1925	11	13	66	48	33	45	22	87	52	15
Abalone_Unigene_BMK.12920	3701	11	3	14	19	22	136	121	141	84	259
Abalone_Unigene_BMK.12921	871	11	3	83	52	31	28	25	20	29	11
Abalone_Unigene_BMK.12922	556	11	8	68	54	42	54	30	24	19	19
Abalone_Unigene_BMK.12923	836	11	39	196	88	61	66	43	34	21	12
Abalone_Unigene_BMK.12924	562	11	4	11	37	109	370	214	89	4	0
Abalone_Unigene_BMK.12927	2059	6	0	0	0	0	0	0	10	165	96
Abalone_Unigene_BMK.12928	767	11	12	117	115	96	72	29	51	36	65
Abalone_Unigene_BMK.12929	665	11	15	68	45	24	33	17	3	0	1
Abalone_Unigene_BMK.12930	604	9	0	0	0	1	0	0	11	24	9
Abalone_Unigene_BMK.12931	590	11	11	39	21	17	36	19	18	19	16
Abalone_Unigene_BMK.12932	1071	11	41	77	112	131	117	64	98	74	49
Abalone_Unigene_BMK.12933	2310	2	1	46	17	26	75	89	77	54	99
Abalone_Unigene_BMK.12935	999	2	53	367	336	316	325	130	151	34	57
Abalone_Unigene_BMK.12936	589	11	31	103	81	68	45	13	33	34	26
Abalone_Unigene_BMK.12938	1141	11	22	35	60	56	65	33	33	31	11
Abalone_Unigene_BMK.12939	739	11	5	36	44	61	62	24	46	26	46
Abalone_Unigene_BMK.12940	4693	2	23	329	129	77	127	91	184	431	700
Abalone_Unigene_BMK.12941	819	11	77	156	296	379	164	26	23	6	16
Abalone_Unigene_BMK.12942	7003	2	126	1672	6710	7529	9789	5288	2300	1552	2303
Abalone_Unigene_BMK.12947	1908	1	1	11	19	6	12	8	84	483	179
Abalone_Unigene_BMK.12948	1651	11	78	176	139	257	209	63	177	38	30
Abalone_Unigene_BMK.12949	1841	2	107	506	411	317	298	105	99	49	63
Abalone_Unigene_BMK.12951	3860	5	869	5561	3324	2736	2690	1264	1483	934	2152
Abalone_Unigene_BMK.12952	636	11	0	0	6	1	2	2	48	31	24
Abalone_Unigene_BMK.12953	572	11	9	49	82	110	58	19	49	24	13
Abalone_Unigene_BMK.12954	674	5	0	0	0	0	3	1	109	264	18
Abalone_Unigene_BMK.12955	2148	11	100	251	207	238	234	61	173	149	64
Abalone_Unigene_BMK.12956	500	11	3	0	7	41	83	37	97	141	35
Abalone_Unigene_BMK.12958	2954	1	0	0	0	0	1	0	141	431	164
Abalone_Unigene_BMK.12959	2292	1	56	697	179	131	175	82	108	30	52
Abalone_Unigene_BMK.12961	4780	2	1101	8655	2860	2171	2132	946	399	215	246
Abalone_Unigene_BMK.12963	785	11	69	106	202	249	116	57	29	12	7
Abalone_Unigene_BMK.12966	1465	5	143	1052	484	296	238	75	2	3	0
Abalone_Unigene_BMK.12967	540	11	15	107	85	63	69	47	24	19	19
Abalone_Unigene_BMK.12968	735	1	0	0	0	0	1	1	148	135	531
Abalone_Unigene_BMK.12970	3306	11	95	382	321	171	164	68	106	126	110
Abalone_Unigene_BMK.12971	5908	5	24	70	76	172	889	764	1882	2423	4542
Abalone_Unigene_BMK.12972	792	11	31	178	70	85	84	56	46	42	31
Abalone_Unigene_BMK.12974	6687	6	3	11	259	483	684	428	507	467	1199
Abalone_Unigene_BMK.12977	700	2	25	307	222	162	128	86	90	91	63
Abalone_Unigene_BMK.12979	676	11	25	55	39	40	22	15	18	12	33
Abalone_Unigene_BMK.1298	3834	1	201	1668	1034	568	692	363	435	108	132
Abalone_Unigene_BMK.12982	899	11	4	23	19	16	49	27	21	23	14
Abalone_Unigene_BMK.12983	987	1	0	38	8	6	5	12	16	22	111
Abalone_Unigene_BMK.12984	1428	1	7	134	156	267	451	277	175	76	44
Abalone_Unigene_BMK.12986	1915	1	4	71	26	18	36	24	47	32	250
Abalone_Unigene_BMK.12989	2346	5	0	0	7	0	64	58	16	54	719
Abalone_Unigene_BMK.12990	910	11	4	8	72	180	160	68	80	146	46
Abalone_Unigene_BMK.12991	1182	9	91	992	681	440	326	63	0	0	29
Abalone_Unigene_BMK.12993	1531	11	1	32	59	85	101	45	85	29	33
Abalone_Unigene_BMK.12994	611	2	21	252	139	106	129	67	51	18	30
Abalone_Unigene_BMK.12995	2414	2	25	162	55	84	155	96	231	351	211
Abalone_Unigene_BMK.12996	1921	4	124	1010	439	479	315	82	39	25	45
Abalone_Unigene_BMK.12998	1653	1	40	370	219	171	195	109	74	37	63
Abalone_Unigene_BMK.12999	997	2	48	359	206	137	127	50	53	25	49
Abalone_Unigene_BMK.13000	767	3	0	0	2	0	0	0	8	30	304
Abalone_Unigene_BMK.13001	953	1	1	0	1	7	0	1	0	23	2
Abalone_Unigene_BMK.13002	1698	11	3	10	14	20	67	107	75	117	105
Abalone_Unigene_BMK.13004	1072	11	3	10	56	231	699	210	146	317	13
Abalone_Unigene_BMK.13005	1201	11	34	256	187	194	199	67	240	70	56
Abalone_Unigene_BMK.13006	1686	11	9	156	55	33	58	41	53	32	65
Abalone_Unigene_BMK.13008	2287	11	88	433	420	472	566	261	93	84	56
Abalone_Unigene_BMK.13010	1076	11	0	0	3	2	8	6	20	15	49
Abalone_Unigene_BMK.13011	4766	3	85	655	313	308	516	434	250	152	425
Abalone_Unigene_BMK.13012	2997	1	6	154	64	72	105	124	135	131	282
Abalone_Unigene_BMK.13013	7409	4	110	2314	607	331	695	662	302	175	701
Abalone_Unigene_BMK.13014	932	11	22	101	117	172	242	67	163	129	77
Abalone_Unigene_BMK.13015	658	5	4	46	40	35	52	44	64	28	50
Abalone_Unigene_BMK.13017	628	11	2	4	20	30	22	2	144	207	72
Abalone_Unigene_BMK.13018	2059	6	135	569	739	716	571	269	137	87	63
Abalone_Unigene_BMK.13019	4605	2	66	1191	337	182	341	302	172	59	188
Abalone_Unigene_BMK.13021	605	11	11	65	59	47	56	18	53	27	49
Abalone_Unigene_BMK.13022	1276	11	4	13	53	104	198	107	81	61	44
Abalone_Unigene_BMK.13023	2540	2	302	2400	1365	1109	1758	1394	2327	1746	1956
Abalone_Unigene_BMK.13024	703	1	1	10	1	4	19	25	17	7	35
Abalone_Unigene_BMK.13025	514	11	16	48	62	50	63	20	43	37	29
Abalone_Unigene_BMK.13029	782	1	0	0	0	0	0	0	0	3	423
Abalone_Unigene_BMK.13030	537	11	12	29	25	34	35	13	137	80	41
Abalone_Unigene_BMK.13032	2237	5	0	0	6	15	432	521	113	130	277
Abalone_Unigene_BMK.13035	1761	1	8	34	35	30	26	22	97	546	70
Abalone_Unigene_BMK.13036	731	1	0	0	0	0	0	0	0	20	35
Abalone_Unigene_BMK.13037	1784	1	0	4	11	21	80	42	142	406	442
Abalone_Unigene_BMK.13038	2895	5	164	1037	726	667	720	256	70	97	60
Abalone_Unigene_BMK.13039	774	11	56	183	179	131	75	43	129	77	63
Abalone_Unigene_BMK.13040	780	3	1	14	23	18	32	13	37	52	97
Abalone_Unigene_BMK.13041	584	11	7	0	3	1	7	2	38	53	27
Abalone_Unigene_BMK.13042	2869	1	17	539	156	67	177	353	167	156	164
Abalone_Unigene_BMK.13043	839	11	43	151	188	309	245	79	116	22	13
Abalone_Unigene_BMK.13044	1099	3	0	1	0	0	25	16	9	21	301
Abalone_Unigene_BMK.13045	1341	5	113	2032	690	252	202	70	0	0	1
Abalone_Unigene_BMK.13046	1032	11	10	76	48	36	34	13	71	20	23
Abalone_Unigene_BMK.13047	791	1	0	0	1	0	0	0	12	15	31
Abalone_Unigene_BMK.13048	978	11	2	6	11	17	20	11	121	84	31
Abalone_Unigene_BMK.13050	1316	2	612	2590	2696	2382	2023	850	979	333	207
Abalone_Unigene_BMK.13051	738	1	2133	10002	10008	12452	14918	6984	2217	966	670
Abalone_Unigene_BMK.13053	1388	11	21	95	69	34	63	13	120	117	122
Abalone_Unigene_BMK.13054	1565	1	1	10	88	301	591	281	94	46	22
Abalone_Unigene_BMK.13055	2796	1	29	346	241	328	516	295	228	27	46
Abalone_Unigene_BMK.13056	1248	1	8	98	90	57	58	40	43	33	26
Abalone_Unigene_BMK.13057	928	7	0	0	4	2	20	16	51	79	21
Abalone_Unigene_BMK.13058	3086	4	1	0	50	112	497	315	116	263	364
Abalone_Unigene_BMK.13060	1284	11	8	40	30	33	43	20	40	30	33
Abalone_Unigene_BMK.13061	2900	2	101	993	495	312	473	200	129	42	85
Abalone_Unigene_BMK.13063	868	11	23	104	70	58	74	43	44	40	36
Abalone_Unigene_BMK.13064	1570	11	8	32	33	90	126	54	196	127	108
Abalone_Unigene_BMK.13065	2275	11	133	331	321	325	237	82	141	85	44
Abalone_Unigene_BMK.13066	627	6	33	53	86	87	97	41	97	35	46
Abalone_Unigene_BMK.13068	571	2	225	1248	1236	1547	1458	569	500	176	110
Abalone_Unigene_BMK.13069	596	11	1	40	34	27	46	27	22	18	10
Abalone_Unigene_BMK.13070	929	11	1	19	14	17	16	9	61	71	53
Abalone_Unigene_BMK.13071	1650	11	42	146	107	119	84	37	52	51	134
Abalone_Unigene_BMK.13072	678	11	2	26	37	49	40	26	60	14	21
Abalone_Unigene_BMK.13073	2508	11	0	0	0	7	4	1	15	109	936
Abalone_Unigene_BMK.13074	2692	1	38	1208	235	106	207	312	188	151	201
Abalone_Unigene_BMK.13076	2500	1	84	401	307	277	276	102	83	86	110
Abalone_Unigene_BMK.13077	2475	11	219	584	680	880	613	130	35	17	23
Abalone_Unigene_BMK.13079	3372	2	53	848	275	237	1411	633	173	97	82
Abalone_Unigene_BMK.1308	5176	8	169	974	624	505	715	454	278	112	159
Abalone_Unigene_BMK.13080	644	11	0	1	42	140	222	81	146	170	53
Abalone_Unigene_BMK.13081	1534	11	90	151	155	144	96	34	162	79	32
Abalone_Unigene_BMK.13083	748	6	0	0	0	0	0	0	0	12	207
Abalone_Unigene_BMK.13084	2997	2	47	283	246	366	573	380	222	93	116
Abalone_Unigene_BMK.13085	884	6	0	2	7	2	5	3	3	18	13
Abalone_Unigene_BMK.13087	1299	2	5	43	7	4	11	28	14	14	52
Abalone_Unigene_BMK.13088	9452	2	600	4908	3391	3892	6335	4182	2896	542	743
Abalone_Unigene_BMK.13089	548	2	29	345	188	88	50	26	19	4	20
Abalone_Unigene_BMK.1309	819	2	0	19	0	8	6	10	9	6	10
Abalone_Unigene_BMK.13090	1048	1	60	552	263	167	137	60	43	18	50
Abalone_Unigene_BMK.13091	666	11	50	58	135	153	49	14	36	30	7
Abalone_Unigene_BMK.13092	4962	3	84	324	197	213	160	97	365	196	395
Abalone_Unigene_BMK.13094	3542	1	60	604	197	137	257	209	149	126	270
Abalone_Unigene_BMK.13095	5264	4	183	862	330	268	261	128	143	141	196
Abalone_Unigene_BMK.13099	1397	1	35	254	113	154	257	141	152	48	36
Abalone_Unigene_BMK.13100	626	11	2	28	31	51	85	30	68	57	35
Abalone_Unigene_BMK.13101	529	11	23	310	95	71	88	53	24	11	40
Abalone_Unigene_BMK.13102	584	11	2	7	2	1	1	2	18	4	0
Abalone_Unigene_BMK.13104	3279	1	8	94	32	20	93	105	125	144	442
Abalone_Unigene_BMK.13105	515	11	4	42	46	15	21	7	19	12	53
Abalone_Unigene_BMK.13106	911	5	19	229	99	83	99	32	29	18	60
Abalone_Unigene_BMK.13107	834	11	3	81	36	27	71	111	24	26	9
Abalone_Unigene_BMK.13108	528	9	0	0	0	1	0	0	1	4	571
Abalone_Unigene_BMK.13109	1054	5	5	158	41	26	27	25	24	5	41
Abalone_Unigene_BMK.13110	1678	1	0	5	161	164	183	46	237	441	541
Abalone_Unigene_BMK.13111	2667	11	30	216	106	122	195	123	106	233	94
Abalone_Unigene_BMK.13113	1352	11	3	7	120	188	162	92	78	54	20
Abalone_Unigene_BMK.13114	700	11	0	10	3	9	10	8	27	20	13
Abalone_Unigene_BMK.13116	2430	11	3	5	61	110	89	68	440	845	304
Abalone_Unigene_BMK.13118	1517	1	9	80	234	320	280	176	87	66	70
Abalone_Unigene_BMK.13119	1509	11	24	93	100	138	183	90	103	104	109
Abalone_Unigene_BMK.13120	1537	11	25	152	111	104	129	45	63	36	50
Abalone_Unigene_BMK.13126	590	11	61	167	183	219	151	47	96	33	12
Abalone_Unigene_BMK.13127	1666	11	87	489	417	398	455	265	128	49	72
Abalone_Unigene_BMK.13128	922	11	11	28	57	87	318	224	145	139	59
Abalone_Unigene_BMK.13129	3820	6	0	0	13	9	34	83	179	73	415
Abalone_Unigene_BMK.13130	1486	1	42	437	150	124	84	49	21	16	34
Abalone_Unigene_BMK.13131	605	11	7	52	31	32	14	10	26	22	41
Abalone_Unigene_BMK.13132	567	11	27	82	131	123	73	16	25	10	27
Abalone_Unigene_BMK.13133	1256	11	0	0	2	3	0	3	58	99	100
Abalone_Unigene_BMK.13134	2436	5	112	549	351	381	371	139	81	87	54
Abalone_Unigene_BMK.13136	936	11	0	233	960	586	328	197	77	179	49
Abalone_Unigene_BMK.13137	3115	6	0	0	19	46	316	154	450	293	61
Abalone_Unigene_BMK.13138	6065	5	261	4334	960	448	562	295	203	91	170
Abalone_Unigene_BMK.13145	809	11	0	2	1	4	40	37	12	0	7
Abalone_Unigene_BMK.13148	2697	5	95	304	345	342	476	437	1993	981	3186
Abalone_Unigene_BMK.13149	586	1	208	1284	1695	1496	1271	435	3343	2697	4258
Abalone_Unigene_BMK.13150	1838	1	48	728	293	155	223	117	91	21	96
Abalone_Unigene_BMK.13151	787	11	51	113	122	92	82	13	25	15	14
Abalone_Unigene_BMK.13152	732	11	0	0	3	6	344	664	25	0	0
Abalone_Unigene_BMK.13154	5825	1	125	1620	437	243	356	200	106	25	66
Abalone_Unigene_BMK.13155	889	11	11	37	47	79	111	58	97	79	33
Abalone_Unigene_BMK.13156	627	11	2	7	18	30	106	53	57	26	22
Abalone_Unigene_BMK.13157	604	11	0	0	0	0	0	0	0	168	2
Abalone_Unigene_BMK.13158	3497	5	7	35	100	300	644	595	337	224	127
Abalone_Unigene_BMK.13159	1549	11	28	148	138	126	120	56	137	320	123
Abalone_Unigene_BMK.13161	634	11	0	0	0	0	4	0	0	0	0
Abalone_Unigene_BMK.13163	2342	2	35	226	125	138	361	266	301	234	116
Abalone_Unigene_BMK.13164	1291	1	5	113	111	141	340	306	129	77	172
Abalone_Unigene_BMK.13167	2077	1	0	0	1	13	125	192	567	110	68
Abalone_Unigene_BMK.13168	2354	4	67	867	262	182	174	122	34	6	9
Abalone_Unigene_BMK.13169	2650	11	13	58	64	103	120	43	285	264	93
Abalone_Unigene_BMK.13170	1282	5	97	284	435	664	740	434	508	91	89
Abalone_Unigene_BMK.13171	998	2	71	258	215	180	147	85	151	74	92
Abalone_Unigene_BMK.13172	1467	4	17	198	163	108	302	440	124	33	39
Abalone_Unigene_BMK.13173	1746	11	14	39	67	143	175	77	269	290	75
Abalone_Unigene_BMK.13174	503	11	7	10	52	83	101	49	47	21	17
Abalone_Unigene_BMK.13175	810	11	6	7	5	6	26	14	30	37	30
Abalone_Unigene_BMK.13177	1812	6	18	249	111	86	103	63	58	22	50
Abalone_Unigene_BMK.13178	560	5	0	0	0	0	1	0	6	4	164
Abalone_Unigene_BMK.13179	558	11	11	34	13	15	16	18	32	10	94
Abalone_Unigene_BMK.13180	1104	11	7	11	5	15	18	6	112	328	55
Abalone_Unigene_BMK.13181	3121	2	108	988	621	607	741	289	293	89	267
Abalone_Unigene_BMK.13183	2681	11	183	865	530	480	473	293	247	81	66
Abalone_Unigene_BMK.13184	1946	2	65	683	452	461	437	212	249	80	85
Abalone_Unigene_BMK.13187	1036	11	3	118	43	41	73	97	27	13	14
Abalone_Unigene_BMK.1319	2441	6	50	394	187	147	108	68	64	23	29
Abalone_Unigene_BMK.13190	807	11	19	36	23	39	57	33	19	5	14
Abalone_Unigene_BMK.13191	3603	5	0	0	6	3	3	5	18	7	3311
Abalone_Unigene_BMK.13192	999	11	16	142	41	49	32	37	17	10	13
Abalone_Unigene_BMK.13193	2183	2	10	219	85	55	139	245	161	308	339
Abalone_Unigene_BMK.13194	1612	1	42	345	157	135	109	76	239	152	182
Abalone_Unigene_BMK.13195	543	11	0	0	0	0	0	0	76	80	95
Abalone_Unigene_BMK.13197	1555	2	108	663	286	181	215	83	57	22	41
Abalone_Unigene_BMK.13198	600	11	0	0	0	0	0	0	2	4	47
Abalone_Unigene_BMK.13199	4191	2	201	1709	1270	1615	1378	574	354	66	97
Abalone_Unigene_BMK.13200	2378	11	29	196	210	163	160	76	48	18	60
Abalone_Unigene_BMK.13201	922	11	208	429	449	406	209	27	126	65	160
Abalone_Unigene_BMK.13202	1837	5	4	54	83	110	257	290	141	18	21
Abalone_Unigene_BMK.13203	6954	6	0	0	1	2	19	85	195	365	567
Abalone_Unigene_BMK.13204	2692	2	124	1040	386	286	312	204	361	121	123
Abalone_Unigene_BMK.13205	3673	11	34	99	136	205	439	212	353	255	277
Abalone_Unigene_BMK.13206	804	11	45	156	153	224	174	54	79	41	39
Abalone_Unigene_BMK.13208	1491	11	110	249	179	163	116	61	89	136	20
Abalone_Unigene_BMK.13210	714	11	8	26	40	35	61	27	136	79	103
Abalone_Unigene_BMK.13211	2542	11	41	115	147	188	245	99	262	224	76
Abalone_Unigene_BMK.13212	1455	2	53	392	456	526	1116	706	1940	1357	724
Abalone_Unigene_BMK.13213	6122	2	14	97	40	50	91	217	806	329	326
Abalone_Unigene_BMK.13214	629	6	8	86	35	43	26	6	10	2	8
Abalone_Unigene_BMK.13215	4285	1	43	514	279	262	744	458	177	209	314
Abalone_Unigene_BMK.13218	652	11	0	1	1	1	0	0	28	58	37
Abalone_Unigene_BMK.13219	792	11	54	262	266	238	165	53	106	58	18
Abalone_Unigene_BMK.13220	1396	11	43	275	226	215	141	95	176	119	82
Abalone_Unigene_BMK.13221	1710	1	26	286	191	110	111	28	43	54	20
Abalone_Unigene_BMK.13222	1338	11	36	187	150	103	95	36	44	27	72
Abalone_Unigene_BMK.13223	1645	11	0	0	11	14	51	21	79	183	134
Abalone_Unigene_BMK.13224	1815	1	0	3	2	1	0	4	48	328	400
Abalone_Unigene_BMK.13228	735	11	88	95	136	157	65	14	29	30	14
Abalone_Unigene_BMK.13229	1096	6	3	0	0	5	19	9	3	12	4450
Abalone_Unigene_BMK.13232	1009	2	18	103	97	71	172	137	57	134	33
Abalone_Unigene_BMK.13233	983	11	0	0	14	22	32	14	191	176	17
Abalone_Unigene_BMK.13234	1290	1	75	706	243	130	176	93	87	61	30
Abalone_Unigene_BMK.13235	912	2	10	196	87	20	108	97	48	27	11
Abalone_Unigene_BMK.13236	2416	1	6	49	32	22	33	13	20	9	97
Abalone_Unigene_BMK.13237	1060	11	92	519	298	220	190	71	83	16	20
Abalone_Unigene_BMK.13239	2697	2	909	4836	3865	4281	3625	1697	972	173	117
Abalone_Unigene_BMK.13240	594	11	18	10	30	12	5	1	9	3	5
Abalone_Unigene_BMK.13241	2241	1	26	407	149	92	91	35	73	40	131
Abalone_Unigene_BMK.13242	1839	11	21	200	150	158	207	141	21	16	35
Abalone_Unigene_BMK.13243	5954	4	8	93	108	171	344	342	834	897	1046
Abalone_Unigene_BMK.13245	574	11	85	139	139	131	116	34	47	23	20
Abalone_Unigene_BMK.13246	946	7	0	0	0	0	0	0	0	0	393
Abalone_Unigene_BMK.13247	726	11	59	120	113	176	118	33	74	42	24
Abalone_Unigene_BMK.13248	735	11	0	30	31	18	30	55	18	1	7
Abalone_Unigene_BMK.13249	1484	2	6	39	57	63	176	178	245	406	304
Abalone_Unigene_BMK.13250	526	2	113	645	1016	795	777	241	2706	2108	3289
Abalone_Unigene_BMK.13252	803	11	9	110	87	70	46	40	46	28	15
Abalone_Unigene_BMK.13254	585	11	33	76	113	124	109	24	20	12	4
Abalone_Unigene_BMK.13256	2765	11	0	0	3	61	139	69	138	64	165
Abalone_Unigene_BMK.13257	852	5	8	202	35	14	13	11	3	12	1
Abalone_Unigene_BMK.13258	1323	11	10	51	84	132	216	112	153	118	149
Abalone_Unigene_BMK.13261	1657	11	12	59	60	115	238	111	321	145	48
Abalone_Unigene_BMK.13262	848	11	144	169	171	219	150	36	56	9	5
Abalone_Unigene_BMK.13264	598	11	17	172	89	85	52	37	62	33	26
Abalone_Unigene_BMK.13266	1907	6	7	22	239	837	2794	2064	5274	478	100
Abalone_Unigene_BMK.13267	1607	6	64	334	261	218	406	256	70	15	49
Abalone_Unigene_BMK.13268	1373	8	0	16	0	2	0	0	65	68	103
Abalone_Unigene_BMK.13270	1119	6	0	0	0	1	0	6	11	10	62
Abalone_Unigene_BMK.13271	957	2	1	64	29	24	34	25	49	46	219
Abalone_Unigene_BMK.13272	760	11	0	18	13	9	25	15	14	13	6
Abalone_Unigene_BMK.13273	1317	1	0	0	0	0	0	2	0	1	2
Abalone_Unigene_BMK.13274	535	11	0	13	9	9	24	20	28	18	30
Abalone_Unigene_BMK.13275	2568	1	48	707	151	53	158	196	54	30	97
Abalone_Unigene_BMK.13276	1559	2	3	216	46	25	40	41	17	5	11
Abalone_Unigene_BMK.13277	795	11	0	17	17	4	2	1	5	22	85
Abalone_Unigene_BMK.13278	3880	2	32	647	334	232	343	253	412	135	484
Abalone_Unigene_BMK.13280	1044	11	7	28	26	10	60	39	38	25	90
Abalone_Unigene_BMK.13281	774	11	14	152	89	102	100	35	50	31	32
Abalone_Unigene_BMK.13283	1001	11	55	244	221	256	111	25	18	10	18
Abalone_Unigene_BMK.13284	2067	1	0	0	0	0	3	5	3	9	207
Abalone_Unigene_BMK.13285	854	2	23	272	150	54	106	66	32	10	24
Abalone_Unigene_BMK.13287	7384	4	119	1349	326	212	349	263	203	279	537
Abalone_Unigene_BMK.13289	1157	11	49	209	122	142	121	58	108	65	43
Abalone_Unigene_BMK.1329	1327	11	14	74	128	158	330	188	168	143	182
Abalone_Unigene_BMK.13290	1072	1	9	115	109	74	104	47	81	79	69
Abalone_Unigene_BMK.13291	3661	1	54	1212	280	115	250	228	140	60	225
Abalone_Unigene_BMK.13292	561	11	12	111	68	83	52	28	24	40	21
Abalone_Unigene_BMK.13293	1194	1	794	3213	1127	897	567	78	42	28	14
Abalone_Unigene_BMK.13295	671	11	0	0	3	6	3	1	5	5	6
Abalone_Unigene_BMK.13296	1292	5	24	433	255	325	349	208	112	21	40
Abalone_Unigene_BMK.13297	1474	1	0	0	0	0	0	0	3	198	340
Abalone_Unigene_BMK.13298	842	11	6	11	30	80	563	249	161	96	41
Abalone_Unigene_BMK.13299	1118	5	52	252	179	202	241	128	134	27	29
Abalone_Unigene_BMK.13301	512	11	21	73	107	73	76	46	48	36	22
Abalone_Unigene_BMK.13304	5124	1	79	897	365	225	324	274	444	267	118
Abalone_Unigene_BMK.13305	1453	11	10	37	30	45	62	26	191	163	85
Abalone_Unigene_BMK.13306	796	11	8	17	24	27	53	35	127	86	24
Abalone_Unigene_BMK.13307	2676	4	36	303	154	117	128	82	100	88	159
Abalone_Unigene_BMK.13308	3355	2	217	1872	1153	1128	2504	1814	1384	1574	998
Abalone_Unigene_BMK.13309	1531	1	0	0	0	0	1	0	8	64	595
Abalone_Unigene_BMK.13310	1278	11	82	148	173	284	159	43	110	73	97
Abalone_Unigene_BMK.13313	530	4	22	181	84	55	87	124	57	20	62
Abalone_Unigene_BMK.13314	1493	11	13	54	114	234	516	272	157	265	68
Abalone_Unigene_BMK.13315	1155	11	10	11	18	10	11	7	40	10	7
Abalone_Unigene_BMK.13316	1132	11	109	227	174	161	81	22	51	36	12
Abalone_Unigene_BMK.13318	2084	1	489	3406	2467	2203	2310	1356	1918	453	1000
Abalone_Unigene_BMK.13319	1462	9	20	191	140	151	167	84	83	31	34
Abalone_Unigene_BMK.13320	720	11	12	81	29	38	29	32	25	11	36
Abalone_Unigene_BMK.13321	4368	11	9	13	149	497	618	346	389	212	132
Abalone_Unigene_BMK.13322	1893	11	33	195	129	122	180	98	124	70	50
Abalone_Unigene_BMK.13323	3834	2	96	909	554	618	1527	1074	171	212	139
Abalone_Unigene_BMK.13324	1267	9	0	0	3	5	3	2	106	303	145
Abalone_Unigene_BMK.13325	1590	11	13	146	133	160	188	121	131	103	72
Abalone_Unigene_BMK.13326	1689	2	24	280	169	123	111	68	68	32	58
Abalone_Unigene_BMK.13327	1644	1	0	1	0	0	5	0	2	4	1752
Abalone_Unigene_BMK.13328	2010	5	12	151	93	83	163	208	207	236	212
Abalone_Unigene_BMK.13329	620	11	40	281	110	103	61	24	39	19	23
Abalone_Unigene_BMK.13330	1436	2	37	367	279	238	275	149	189	98	99
Abalone_Unigene_BMK.13331	901	11	12	112	55	54	38	13	10	3	13
Abalone_Unigene_BMK.13332	2086	2	44	363	145	112	120	55	137	66	27
Abalone_Unigene_BMK.13333	3272	1	8	50	147	422	793	385	406	78	184
Abalone_Unigene_BMK.13334	1361	11	62	88	102	144	104	59	180	138	78
Abalone_Unigene_BMK.13336	3140	11	41	116	70	76	74	56	38	52	100
Abalone_Unigene_BMK.13337	537	1	5	27	11	15	14	42	54	56	36
Abalone_Unigene_BMK.13338	1302	1	468	3866	3580	2727	2135	986	5903	5271	7845
Abalone_Unigene_BMK.13339	1837	11	66	527	3102	3465	1574	580	1139	479	1016
Abalone_Unigene_BMK.13340	6248	2	14	73	92	553	1093	619	569	131	249
Abalone_Unigene_BMK.13341	2103	8	5	15	63	233	1504	695	458	151	74
Abalone_Unigene_BMK.13342	3345	1	76	1295	262	140	232	281	45	14	23
Abalone_Unigene_BMK.13343	527	11	7	32	49	123	151	53	91	101	11
Abalone_Unigene_BMK.13344	1015	1	1	0	1	8	7	2	14	195	6
Abalone_Unigene_BMK.13346	3098	2	11	304	264	187	436	356	281	131	67
Abalone_Unigene_BMK.13347	1721	11	1	30	11	11	16	18	40	48	100
Abalone_Unigene_BMK.13348	2398	1	57	788	201	129	132	74	77	24	107
Abalone_Unigene_BMK.13349	2366	11	48	293	196	187	202	186	101	124	131
Abalone_Unigene_BMK.13351	689	11	0	13	8	18	103	53	40	11	20
Abalone_Unigene_BMK.13352	739	11	0	0	0	0	0	0	57	133	37
Abalone_Unigene_BMK.13354	2733	1	25	694	219	133	270	262	131	32	81
Abalone_Unigene_BMK.13355	2737	9	117	380	390	394	352	131	179	84	49
Abalone_Unigene_BMK.13356	1195	11	32	145	84	93	169	100	110	87	117
Abalone_Unigene_BMK.13357	954	11	2	0	2	0	0	0	174	413	94
Abalone_Unigene_BMK.13358	638	1	0	0	0	0	4	86	1943	0	0
Abalone_Unigene_BMK.13359	815	11	0	6	10	8	25	23	25	64	10
Abalone_Unigene_BMK.13360	1368	11	23	62	51	119	164	71	137	221	27
Abalone_Unigene_BMK.13361	790	9	0	0	0	1	0	0	12	6	59
Abalone_Unigene_BMK.13362	811	11	0	0	0	0	2	3	10	6	14
Abalone_Unigene_BMK.13363	2679	1	125	749	320	242	172	31	0	0	0
Abalone_Unigene_BMK.13365	2557	11	59	156	165	206	304	171	64	73	45
Abalone_Unigene_BMK.13366	839	11	5	71	46	34	20	13	21	12	17
Abalone_Unigene_BMK.13367	809	11	0	37	36	34	18	3	876	692	46
Abalone_Unigene_BMK.13368	2210	11	6	59	83	207	356	230	227	231	220
Abalone_Unigene_BMK.13370	790	1	3	0	24	37	28	21	56	161	60
Abalone_Unigene_BMK.13372	3003	11	111	289	177	166	101	42	147	51	79
Abalone_Unigene_BMK.13373	3830	11	217	525	769	1083	1052	377	272	157	86
Abalone_Unigene_BMK.13374	748	2	8	15	50	62	48	22	51	29	58
Abalone_Unigene_BMK.13375	3207	9	0	0	6	1	9	29	128	131	48
Abalone_Unigene_BMK.13379	1034	11	118	1176	1107	585	414	90	1	1	2
Abalone_Unigene_BMK.13380	2838	2	4	166	990	664	694	175	94	110	869
Abalone_Unigene_BMK.13381	836	2	16	107	135	198	233	84	129	34	37
Abalone_Unigene_BMK.13385	963	1	0	0	0	0	1	0	243	207	21
Abalone_Unigene_BMK.13386	3572	4	224	2593	1730	1719	3160	2335	1859	633	675
Abalone_Unigene_BMK.13387	531	11	5	3	7	25	28	45	13	15	2
Abalone_Unigene_BMK.13389	1447	11	56	419	131	64	82	43	5	0	5
Abalone_Unigene_BMK.13390	1064	11	3	24	55	33	72	52	87	78	52
Abalone_Unigene_BMK.13391	869	11	44	152	149	116	161	121	53	48	32
Abalone_Unigene_BMK.13392	2861	2	28	365	182	232	277	275	319	64	67
Abalone_Unigene_BMK.13396	5400	1	1	0	9	23	93	77	248	508	506
Abalone_Unigene_BMK.13397	2734	2	1607	10185	6043	4721	4924	2181	1092	123	221
Abalone_Unigene_BMK.13398	588	11	19	122	73	82	129	102	34	8	14
Abalone_Unigene_BMK.13399	719	2	5	55	18	10	14	13	6	11	11
Abalone_Unigene_BMK.134	1244	11	12	27	55	49	89	38	51	47	24
Abalone_Unigene_BMK.13400	1531	11	2	19	9	18	48	33	210	127	180
Abalone_Unigene_BMK.13402	1264	11	4	17	44	58	75	21	64	184	34
Abalone_Unigene_BMK.13403	1246	2	21	178	213	259	396	178	245	147	65
Abalone_Unigene_BMK.13404	665	11	0	18	12	17	11	6	5	3	13
Abalone_Unigene_BMK.13405	5779	1	571	3811	2340	2621	3570	2198	1673	1266	1299
Abalone_Unigene_BMK.13407	3489	2	6	119	58	71	209	283	161	30	79
Abalone_Unigene_BMK.13409	949	1	14	195	150	173	407	373	77	64	46
Abalone_Unigene_BMK.1341	559	11	0	0	0	0	0	0	6	3	3
Abalone_Unigene_BMK.13410	874	11	32	138	232	207	165	44	98	61	45
Abalone_Unigene_BMK.13412	3497	5	1	53	188	368	436	350	303	294	668
Abalone_Unigene_BMK.13413	807	11	29	65	168	171	172	47	110	52	45
Abalone_Unigene_BMK.13414	2539	1	52	515	288	299	397	206	253	135	109
Abalone_Unigene_BMK.13415	1451	11	18	144	111	99	147	95	78	57	86
Abalone_Unigene_BMK.13417	1328	8	46	453	246	171	205	69	120	48	68
Abalone_Unigene_BMK.13418	1853	11	56	237	236	195	154	122	94	77	100
Abalone_Unigene_BMK.13420	1087	1	36	303	96	43	71	36	43	29	26
Abalone_Unigene_BMK.13421	2732	2	92	722	414	279	318	167	92	75	59
Abalone_Unigene_BMK.13426	999	5	0	0	0	0	2	1	7	8	1390
Abalone_Unigene_BMK.13427	1805	1	0	0	0	0	0	0	0	0	17
Abalone_Unigene_BMK.13428	513	11	0	0	2	0	1	2	14	46	25
Abalone_Unigene_BMK.13429	2828	11	9	196	1257	720	454	302	270	194	180
Abalone_Unigene_BMK.1343	565	11	1	0	1	2	1	0	1	0	2
Abalone_Unigene_BMK.13431	638	11	69	111	118	142	113	26	15	11	1
Abalone_Unigene_BMK.13432	1031	11	0	11	9	8	53	45	104	115	104
Abalone_Unigene_BMK.13433	542	11	57	74	82	145	117	14	35	19	7
Abalone_Unigene_BMK.13434	1872	1	0	0	1	5	106	314	2925	3935	2982
Abalone_Unigene_BMK.13437	823	1	9	63	40	54	57	10	120	38	76
Abalone_Unigene_BMK.13438	624	3	65	222	176	171	88	20	27	13	9
Abalone_Unigene_BMK.13439	2174	5	0	30	107	51	91	83	350	285	75
Abalone_Unigene_BMK.13440	1543	11	0	0	0	0	28	16	221	229	53
Abalone_Unigene_BMK.13441	1348	1	0	0	0	0	0	0	39	7	974
Abalone_Unigene_BMK.13442	1062	1	0	0	0	0	0	0	0	0	1614
Abalone_Unigene_BMK.13443	840	1	2	6	22	26	33	13	47	42	84
Abalone_Unigene_BMK.13444	2368	11	140	291	305	318	205	73	146	79	57
Abalone_Unigene_BMK.13445	552	1	0	0	0	0	0	0	0	1	1360
Abalone_Unigene_BMK.13446	1025	1	0	0	2	1	0	0	4	8	152
Abalone_Unigene_BMK.13447	844	11	6	7	1	23	100	137	91	100	107
Abalone_Unigene_BMK.13448	1028	11	6	67	46	28	34	25	29	26	41
Abalone_Unigene_BMK.13449	1346	11	1	47	30	54	169	159	123	121	107
Abalone_Unigene_BMK.13450	981	11	38	157	122	69	130	46	69	149	71
Abalone_Unigene_BMK.13451	1559	11	21	20	59	57	75	50	76	47	42
Abalone_Unigene_BMK.13452	2032	11	0	1	38	70	120	48	152	315	137
Abalone_Unigene_BMK.13453	2486	11	329	1120	898	815	641	234	240	183	151
Abalone_Unigene_BMK.13455	3623	11	208	598	503	500	536	220	124	147	125
Abalone_Unigene_BMK.13457	991	11	28	81	98	70	51	21	72	25	31
Abalone_Unigene_BMK.13460	2780	1	0	0	3	1	62	68	802	269	87
Abalone_Unigene_BMK.13461	827	11	29	26	97	208	165	104	205	121	69
Abalone_Unigene_BMK.13463	737	11	47	148	175	141	136	23	10	1	9
Abalone_Unigene_BMK.13464	1432	2	46	520	307	258	328	178	175	78	59
Abalone_Unigene_BMK.13465	1026	1	15	142	156	92	91	20	17	4	32
Abalone_Unigene_BMK.13466	1396	1	23	344	165	81	121	81	69	30	46
Abalone_Unigene_BMK.13467	1713	1	0	1	4	1	15	16	72	54	88
Abalone_Unigene_BMK.13468	914	11	2	12	21	42	108	56	14	23	29
Abalone_Unigene_BMK.1347	1085	11	35	85	91	89	83	53	194	111	32
Abalone_Unigene_BMK.13471	916	11	21	158	119	99	67	35	105	59	162
Abalone_Unigene_BMK.13472	648	11	2	34	8	12	11	13	41	91	39
Abalone_Unigene_BMK.13473	2305	11	98	403	135	210	166	121	71	70	54
Abalone_Unigene_BMK.13475	922	11	11	25	19	26	70	95	69	54	10
Abalone_Unigene_BMK.13476	1653	11	20	130	115	120	143	103	102	155	93
Abalone_Unigene_BMK.13477	705	11	57	130	193	261	215	55	71	28	27
Abalone_Unigene_BMK.13478	1192	2	35	241	180	135	147	80	121	62	46
Abalone_Unigene_BMK.13479	2975	1	45	365	197	147	163	82	207	75	132
Abalone_Unigene_BMK.1348	3454	5	69	935	162	123	224	249	82	62	238
Abalone_Unigene_BMK.13480	1126	11	0	10	18	4	15	24	36	48	103
Abalone_Unigene_BMK.13481	701	11	28	118	124	87	49	31	86	40	35
Abalone_Unigene_BMK.13482	852	11	3	45	78	74	94	46	77	39	43
Abalone_Unigene_BMK.13483	520	2	0	3	34	56	139	86	63	34	65
Abalone_Unigene_BMK.13484	2053	1	259	2267	1979	1688	2133	1253	1217	1361	414
Abalone_Unigene_BMK.13486	592	11	33	215	117	95	69	19	13	17	12
Abalone_Unigene_BMK.13487	1689	11	10	53	46	62	51	26	28	15	15
Abalone_Unigene_BMK.13488	3193	3	71	1031	334	234	352	187	86	57	216
Abalone_Unigene_BMK.13489	2319	3	75	718	777	757	664	183	88	259	95
Abalone_Unigene_BMK.13490	1678	1	0	0	0	0	0	0	2	46	197
Abalone_Unigene_BMK.13492	3257	1	5	185	416	891	1881	1310	3082	4145	1565
Abalone_Unigene_BMK.13494	1507	1	70	531	283	149	121	28	19	6	14
Abalone_Unigene_BMK.13495	1301	8	0	0	1	2	0	0	19	11	173
Abalone_Unigene_BMK.13497	1226	8	12	246	73	45	119	105	57	63	132
Abalone_Unigene_BMK.13499	713	1	9	272	91	39	86	61	21	16	19
Abalone_Unigene_BMK.13500	2144	1	3	11	9	6	8	3	114	92	271
Abalone_Unigene_BMK.13501	593	11	50	133	117	112	68	27	112	20	13
Abalone_Unigene_BMK.13502	2873	2	53	635	224	163	184	118	128	56	156
Abalone_Unigene_BMK.13503	1611	1	27	309	297	154	351	281	95	39	157
Abalone_Unigene_BMK.13504	1916	1	1107	7337	3361	2185	1544	538	113	75	18
Abalone_Unigene_BMK.13506	1320	11	23	68	69	82	265	181	189	117	99
Abalone_Unigene_BMK.13507	1878	11	6	138	67	43	49	32	26	42	43
Abalone_Unigene_BMK.13510	578	11	41	75	120	97	74	20	26	13	17
Abalone_Unigene_BMK.13511	948	11	0	0	0	4	54	32	128	91	23
Abalone_Unigene_BMK.13512	1036	11	57	98	252	188	211	91	85	27	144
Abalone_Unigene_BMK.13513	696	11	10	29	84	199	337	145	67	24	45
Abalone_Unigene_BMK.13515	1276	1	10	99	149	348	355	232	88	29	59
Abalone_Unigene_BMK.13516	555	11	0	0	0	0	0	0	204	213	1308
Abalone_Unigene_BMK.13517	903	1	27	110	71	108	95	31	22	24	46
Abalone_Unigene_BMK.13518	1441	2	28	213	135	126	182	115	59	23	45
Abalone_Unigene_BMK.13519	840	11	0	0	3	11	3	5	36	24	142
Abalone_Unigene_BMK.13521	655	11	0	4	2	7	7	7	38	66	74
Abalone_Unigene_BMK.13522	766	11	15	54	18	18	27	15	3	13	5
Abalone_Unigene_BMK.13524	2445	1	2	0	985	1906	2328	1609	1553	1064	236
Abalone_Unigene_BMK.13527	814	11	25	105	61	46	38	11	25	19	32
Abalone_Unigene_BMK.13528	3048	1	28	626	397	327	465	395	96	43	77
Abalone_Unigene_BMK.13530	755	11	36	218	63	34	55	64	24	27	42
Abalone_Unigene_BMK.13531	654	11	39	36	102	151	69	22	16	3	0
Abalone_Unigene_BMK.13532	2158	9	78	639	289	160	223	88	41	14	33
Abalone_Unigene_BMK.13533	521	11	5	27	9	15	26	11	25	17	18
Abalone_Unigene_BMK.13534	1377	3	7	143	107	65	99	43	98	71	125
Abalone_Unigene_BMK.13536	2703	1	219	2441	1127	771	941	537	258	118	227
Abalone_Unigene_BMK.13537	5088	6	0	0	3	8	12	14	3739	5360	6141
Abalone_Unigene_BMK.13538	3351	1	52795	153717	115197	94656	66416	54363	71494	59820	11783
Abalone_Unigene_BMK.13539	562	11	3	14	20	12	15	5	34	8	13
Abalone_Unigene_BMK.13540	1704	11	18	55	50	67	78	21	132	151	81
Abalone_Unigene_BMK.13541	812	11	22	125	182	285	318	171	95	50	42
Abalone_Unigene_BMK.13542	1318	10	0	0	0	0	0	0	49	319	118
Abalone_Unigene_BMK.13545	2190	5	0	1	91	199	617	626	217	35	74
Abalone_Unigene_BMK.13548	528	10	0	0	4	1	453	985	101	3	0
Abalone_Unigene_BMK.13550	5944	6	18	147	220	350	788	619	472	329	417
Abalone_Unigene_BMK.13552	3487	3	0	0	105	306	735	371	398	96	124
Abalone_Unigene_BMK.13553	2070	1	0	37	11	8	9	4	24	10	123
Abalone_Unigene_BMK.13554	4043	1	155	1443	516	462	752	745	363	277	513
Abalone_Unigene_BMK.13555	3293	10	0	0	44	11	6	11	4327	10624	2505
Abalone_Unigene_BMK.13557	1487	11	1	4	6	19	85	91	71	27	3
Abalone_Unigene_BMK.13558	965	11	9	20	144	249	356	120	22	9	14
Abalone_Unigene_BMK.13559	3169	1	6	40	1169	1898	1460	682	230	191	155
Abalone_Unigene_BMK.1356	2661	11	32	179	100	75	86	80	49	34	87
Abalone_Unigene_BMK.13561	628	11	13	27	45	51	63	44	18	21	19
Abalone_Unigene_BMK.13562	7555	1	49	1007	306	213	369	305	413	187	425
Abalone_Unigene_BMK.13563	814	11	22	65	109	77	89	21	14	4	1
Abalone_Unigene_BMK.13564	657	11	6	27	23	27	29	20	26	19	14
Abalone_Unigene_BMK.13565	845	5	0	0	0	0	1	0	0	9	1647
Abalone_Unigene_BMK.13567	691	1	0	0	0	1	0	0	0	6	92
Abalone_Unigene_BMK.13568	1238	11	41	195	105	88	149	71	76	143	82
Abalone_Unigene_BMK.13570	2375	11	147	327	403	700	581	150	268	127	92
Abalone_Unigene_BMK.13571	2382	11	4	28	33	57	84	70	83	77	43
Abalone_Unigene_BMK.13572	553	11	28	72	55	50	53	25	43	14	8
Abalone_Unigene_BMK.13573	1263	11	1	0	5	25	24	33	81	99	49
Abalone_Unigene_BMK.13576	1331	5	9	41	213	384	455	258	399	50	24
Abalone_Unigene_BMK.13577	2204	11	98	308	214	294	197	63	172	105	78
Abalone_Unigene_BMK.13578	1202	5	18	295	74	38	43	44	51	22	77
Abalone_Unigene_BMK.13579	1817	1	0	0	12	217	589	260	453	310	22
Abalone_Unigene_BMK.13580	875	11	2	29	9	17	40	74	35	10	41
Abalone_Unigene_BMK.13581	1883	1	69	580	260	214	200	148	131	83	79
Abalone_Unigene_BMK.13583	904	11	61	223	185	186	115	36	29	25	8
Abalone_Unigene_BMK.13584	1059	11	17	90	33	30	62	52	21	9	25
Abalone_Unigene_BMK.13585	881	11	19	99	82	54	36	13	7	7	6
Abalone_Unigene_BMK.13586	2151	11	4	13	20	44	80	34	265	187	82
Abalone_Unigene_BMK.13587	4361	1	534	3299	3076	2628	2947	1959	2122	1219	1245
Abalone_Unigene_BMK.13589	2066	9	20	115	73	53	70	50	170	90	1012
Abalone_Unigene_BMK.13590	3876	5	51	413	228	197	339	293	289	232	417
Abalone_Unigene_BMK.13593	1926	11	43	169	162	194	196	85	98	28	29
Abalone_Unigene_BMK.13595	1545	1	0	0	0	2	0	1	0	0	33
Abalone_Unigene_BMK.13596	1327	2	0	0	0	0	0	5	112	104	99
Abalone_Unigene_BMK.13598	1358	11	26	67	105	160	411	159	260	103	24
Abalone_Unigene_BMK.13600	960	6	0	0	0	0	1	0	24	354	21
Abalone_Unigene_BMK.13601	1743	11	187	327	377	529	264	94	121	63	29
Abalone_Unigene_BMK.13602	986	1	0	0	1	2	1	2	17	16	176
Abalone_Unigene_BMK.13603	3926	2	35	535	131	72	182	138	106	183	287
Abalone_Unigene_BMK.13606	829	11	47	217	213	190	104	42	103	74	45
Abalone_Unigene_BMK.13608	2002	1	0	35	8	3	13	9	12	8	163
Abalone_Unigene_BMK.13609	1863	6	0	13	93	270	513	329	182	49	48
Abalone_Unigene_BMK.13611	1267	11	8	59	69	75	133	90	45	42	39
Abalone_Unigene_BMK.13612	835	11	11	56	36	61	68	33	76	21	29
Abalone_Unigene_BMK.13613	704	11	24	77	51	39	44	32	62	28	57
Abalone_Unigene_BMK.13615	1000	5	3	12	51	69	156	94	159	61	59
Abalone_Unigene_BMK.13616	2475	1	90	844	492	385	461	194	121	55	91
Abalone_Unigene_BMK.13618	1647	2	13	180	135	107	162	123	141	60	99
Abalone_Unigene_BMK.13620	1084	2	0	0	3	1	3	2	57	219	89
Abalone_Unigene_BMK.13621	829	11	64	265	189	108	145	70	32	34	39
Abalone_Unigene_BMK.13622	1901	11	40	117	88	88	81	37	169	57	66
Abalone_Unigene_BMK.13623	3002	2	95	1389	566	278	740	854	158	193	311
Abalone_Unigene_BMK.13625	990	11	73	205	233	201	186	38	62	50	25
Abalone_Unigene_BMK.13626	2787	6	109	140	99	146	59	11	80	81	100
Abalone_Unigene_BMK.13628	2940	2	19	288	229	273	581	534	269	196	464
Abalone_Unigene_BMK.13630	2947	2	107	761	489	425	466	188	153	72	77
Abalone_Unigene_BMK.13631	708	11	6	20	28	9	21	12	30	76	39
Abalone_Unigene_BMK.13632	1359	11	9	42	132	252	388	149	159	81	53
Abalone_Unigene_BMK.13634	8497	2	1031	5616	4280	3994	3562	1776	1818	1125	1343
Abalone_Unigene_BMK.13636	934	2	3478	14920	14374	12939	8147	2366	3413	2600	1277
Abalone_Unigene_BMK.13637	510	11	10	25	26	39	44	8	78	50	17
Abalone_Unigene_BMK.13638	1129	1	43	386	190	130	85	32	5	0	17
Abalone_Unigene_BMK.13639	1223	11	8	102	37	26	33	22	61	74	115
Abalone_Unigene_BMK.13640	2192	5	19	221	518	494	496	414	90	69	352
Abalone_Unigene_BMK.13641	3158	11	120	935	515	292	291	175	102	77	77
Abalone_Unigene_BMK.13642	854	11	15	58	74	69	42	19	59	44	88
Abalone_Unigene_BMK.13643	2842	2	1623	10510	5857	4147	3760	1340	365	45	64
Abalone_Unigene_BMK.13647	929	11	40	226	102	87	56	11	51	24	41
Abalone_Unigene_BMK.13648	2215	11	76	201	313	421	364	116	193	160	60
Abalone_Unigene_BMK.1365	1815	2	27	150	134	124	113	48	36	22	23
Abalone_Unigene_BMK.13651	996	2	10	296	69	52	125	84	32	47	59
Abalone_Unigene_BMK.13654	1071	11	15	44	32	142	338	96	159	73	24
Abalone_Unigene_BMK.13655	1162	4	0	0	0	0	0	0	3	19	579
Abalone_Unigene_BMK.13656	596	11	18	94	36	25	47	23	2	5	16
Abalone_Unigene_BMK.13657	2274	11	0	5	14	64	54	26	333	416	53
Abalone_Unigene_BMK.13661	2494	11	2	27	36	35	27	23	297	344	197
Abalone_Unigene_BMK.13663	532	11	9	39	54	53	95	32	43	13	23
Abalone_Unigene_BMK.13664	1142	11	16	19	25	10	18	19	7	7	31
Abalone_Unigene_BMK.13665	830	2	3	2	7	17	32	14	26	26	26
Abalone_Unigene_BMK.13666	1478	11	0	0	6	56	164	94	162	59	0
Abalone_Unigene_BMK.13668	1482	2	0	9	2	1	2	3	30	16	58
Abalone_Unigene_BMK.13670	567	11	4	5	1	1	5	5	5	3	9
Abalone_Unigene_BMK.13672	1318	11	56	227	132	79	95	64	94	91	45
Abalone_Unigene_BMK.13673	1618	2	199	745	2129	3592	4140	2030	2507	335	353
Abalone_Unigene_BMK.13674	1731	1	8	224	85	48	95	77	125	135	185
Abalone_Unigene_BMK.13676	927	11	43	65	113	110	48	18	29	14	14
Abalone_Unigene_BMK.13677	3399	1	11	75	35	39	113	83	85	67	216
Abalone_Unigene_BMK.13678	1378	5	0	0	5	5	46	96	223	181	32
Abalone_Unigene_BMK.13680	684	11	0	4	75	159	198	99	17	11	73
Abalone_Unigene_BMK.13681	605	11	1	43	22	16	21	14	7	5	7
Abalone_Unigene_BMK.13683	3064	1	134	1450	504	269	220	102	50	100	147
Abalone_Unigene_BMK.13684	1099	2	124	947	916	867	1021	434	595	724	1089
Abalone_Unigene_BMK.13685	2257	1	2	26	31	118	207	81	242	229	332
Abalone_Unigene_BMK.13686	2949	11	89	776	272	201	278	189	119	68	125
Abalone_Unigene_BMK.13688	5027	1	49	897	507	345	472	275	329	170	418
Abalone_Unigene_BMK.13690	1138	11	54	208	150	132	112	56	51	51	34
Abalone_Unigene_BMK.13691	1261	11	13	94	70	59	36	18	67	72	276
Abalone_Unigene_BMK.13694	3028	1	10	164	141	211	318	207	101	50	126
Abalone_Unigene_BMK.13697	4670	11	22	54	28	14	45	37	313	312	211
Abalone_Unigene_BMK.13698	3659	11	7	77	134	152	381	373	429	165	248
Abalone_Unigene_BMK.13699	2906	1	275	1408	1250	1246	1587	836	1582	1057	780
Abalone_Unigene_BMK.13700	538	11	11	41	35	26	26	3	16	12	10
Abalone_Unigene_BMK.13701	1579	11	10	26	134	132	144	141	79	12	11
Abalone_Unigene_BMK.13702	804	11	7	40	68	78	38	20	110	70	45
Abalone_Unigene_BMK.13703	1768	1	0	0	0	0	0	0	0	0	27
Abalone_Unigene_BMK.13705	4277	2	12	359	197	149	445	521	263	89	211
Abalone_Unigene_BMK.13706	1212	3	3	40	412	465	269	173	185	25	27
Abalone_Unigene_BMK.13707	1162	11	0	0	0	0	0	0	0	0	777
Abalone_Unigene_BMK.13708	3276	3	0	68	2188	1630	854	677	183	85	204
Abalone_Unigene_BMK.13710	1429	2	151	806	501	283	189	55	40	10	23
Abalone_Unigene_BMK.13711	1928	6	0	0	0	5	95	110	271	131	244
Abalone_Unigene_BMK.13713	1067	11	48	201	148	209	124	38	46	44	25
Abalone_Unigene_BMK.13716	513	11	15	37	64	53	68	27	69	162	39
Abalone_Unigene_BMK.13717	4365	2	748	4250	1663	1222	1515	1614	2367	1432	922
Abalone_Unigene_BMK.13718	1094	2	11	59	45	41	27	38	64	34	85
Abalone_Unigene_BMK.13719	812	11	12	183	73	46	95	52	30	44	18
Abalone_Unigene_BMK.13721	3503	1	0	0	1	2	1	0	75	55	816
Abalone_Unigene_BMK.13722	854	11	10	70	33	36	41	28	38	24	156
Abalone_Unigene_BMK.13724	3997	1	0	2	3	4	22	18	68	87	97
Abalone_Unigene_BMK.13725	1080	11	0	0	14	24	214	305	70	14	39
Abalone_Unigene_BMK.13726	1119	10	45	177	101	84	38	8	5	2	70
Abalone_Unigene_BMK.13729	2365	8	95	797	435	308	378	250	120	92	98
Abalone_Unigene_BMK.13730	1499	11	31	124	94	157	179	73	266	188	97
Abalone_Unigene_BMK.13731	1630	8	4	30	60	92	292	292	239	232	173
Abalone_Unigene_BMK.13732	2855	11	94	219	345	285	438	191	343	172	68
Abalone_Unigene_BMK.13733	1857	2	102	479	221	180	166	78	130	74	70
Abalone_Unigene_BMK.13734	1321	11	0	0	0	1	0	1	119	359	402
Abalone_Unigene_BMK.13735	1346	1	1	0	11	77	218	168	8	23	34
Abalone_Unigene_BMK.13736	543	11	2	5	32	12	16	27	14	4	17
Abalone_Unigene_BMK.13737	1047	9	4	41	17	39	24	1	0	0	7
Abalone_Unigene_BMK.13739	1034	1	0	0	0	0	0	0	5719	3011	0
Abalone_Unigene_BMK.13740	1258	11	3	60	42	76	121	76	80	54	129
Abalone_Unigene_BMK.13741	1213	11	68	341	172	131	85	74	51	39	19
Abalone_Unigene_BMK.13742	735	11	14	82	142	127	213	154	78	21	15
Abalone_Unigene_BMK.13743	4427	1	125	986	262	145	154	107	52	31	62
Abalone_Unigene_BMK.13744	1022	11	6	15	35	59	63	34	35	19	14
Abalone_Unigene_BMK.13745	1153	11	28	83	79	48	58	20	31	25	8
Abalone_Unigene_BMK.13747	2007	11	15	24	145	251	386	200	245	101	100
Abalone_Unigene_BMK.13749	2121	11	1	10	12	11	34	61	186	1143	440
Abalone_Unigene_BMK.13750	590	11	0	31	34	62	88	94	41	15	9
Abalone_Unigene_BMK.13752	780	11	11	48	66	70	98	39	53	19	101
Abalone_Unigene_BMK.13753	758	11	6	13	64	192	227	123	176	23	0
Abalone_Unigene_BMK.13754	1396	11	22	70	56	110	181	91	217	153	65
Abalone_Unigene_BMK.13755	1250	11	5	1	5	14	27	12	64	74	37
Abalone_Unigene_BMK.13757	1747	4	410	2016	2061	2311	2789	1220	855	308	932
Abalone_Unigene_BMK.13758	2663	2	142	816	1045	983	372	164	64	46	59
Abalone_Unigene_BMK.13759	3488	1	13	289	63	69	120	170	110	145	434
Abalone_Unigene_BMK.13760	1744	1	3	0	11	2	8	2	55	261	190
Abalone_Unigene_BMK.13761	3037	3	56	386	207	115	121	74	147	161	47
Abalone_Unigene_BMK.13762	652	11	36	94	126	122	40	7	53	35	51
Abalone_Unigene_BMK.13763	2700	11	58	117	174	219	169	62	156	105	114
Abalone_Unigene_BMK.13765	541	11	40	170	103	90	43	15	9	4	7
Abalone_Unigene_BMK.13766	702	1	0	6	468	751	1705	1675	660	40	12
Abalone_Unigene_BMK.13767	2167	2	22	516	193	146	285	204	103	48	30
Abalone_Unigene_BMK.13768	505	11	5	19	14	17	16	10	11	15	14
Abalone_Unigene_BMK.13769	819	11	27	211	78	115	133	81	87	31	20
Abalone_Unigene_BMK.13770	607	11	2	37	42	62	76	50	28	22	21
Abalone_Unigene_BMK.13771	5589	4	0	0	7	16	300	408	56	27	481
Abalone_Unigene_BMK.13773	835	11	22	96	77	57	50	11	8	11	1
Abalone_Unigene_BMK.13774	1332	5	62	492	177	70	94	39	32	8	28
Abalone_Unigene_BMK.13775	560	1	0	0	1	0	0	1	921	858	1199
Abalone_Unigene_BMK.13777	975	11	4	35	18	16	50	75	33	18	76
Abalone_Unigene_BMK.13778	2378	11	0	0	24	143	233	81	299	116	17
Abalone_Unigene_BMK.13779	1928	2	26	508	155	105	108	122	89	65	72
Abalone_Unigene_BMK.13782	3726	4	0	3	2	0	0	0	1	0	4236
Abalone_Unigene_BMK.13785	683	11	42	72	55	84	51	17	78	36	37
Abalone_Unigene_BMK.13788	1485	11	61	328	266	233	222	135	78	32	36
Abalone_Unigene_BMK.13789	2049	8	33	220	165	200	203	98	84	59	46
Abalone_Unigene_BMK.13791	2076	1	0	0	0	0	101	143	254	253	58
Abalone_Unigene_BMK.13792	951	11	0	0	1	1	4	1	88	167	16
Abalone_Unigene_BMK.13793	5581	5	149	1055	363	263	307	194	61	45	56
Abalone_Unigene_BMK.13794	4983	3	3	130	343	269	371	293	128	179	390
Abalone_Unigene_BMK.13795	699	6	0	15	25	9	16	9	147	96	26
Abalone_Unigene_BMK.13798	710	11	10	68	41	28	46	17	39	17	21
Abalone_Unigene_BMK.13799	1422	10	0	0	0	0	1	0	44	144	480
Abalone_Unigene_BMK.13800	2749	2	0	0	0	0	10	12	7	3	837
Abalone_Unigene_BMK.13802	607	11	2	25	19	18	16	6	6	3	9
Abalone_Unigene_BMK.13803	894	5	0	30	68	70	140	98	145	101	88
Abalone_Unigene_BMK.13805	935	11	1	9	29	45	37	22	187	461	17
Abalone_Unigene_BMK.13807	2664	11	55	197	169	157	242	80	104	118	106
Abalone_Unigene_BMK.13808	692	11	1	39	11	21	7	5	11	8	16
Abalone_Unigene_BMK.13811	2017	11	3	6	96	284	337	113	120	66	72
Abalone_Unigene_BMK.13812	3851	4	21	114	66	258	227	132	728	531	155
Abalone_Unigene_BMK.13813	1653	11	76	179	359	542	512	138	138	82	29
Abalone_Unigene_BMK.13818	1204	11	0	0	5	1	2	0	0	707	37
Abalone_Unigene_BMK.13820	1038	11	29	130	70	32	36	12	14	18	24
Abalone_Unigene_BMK.13821	1533	4	0	0	0	0	0	0	0	5	156
Abalone_Unigene_BMK.13823	1866	3	224	1570	1351	1222	1445	678	1616	1125	2322
Abalone_Unigene_BMK.13825	964	9	0	0	0	0	0	0	2	1	78
Abalone_Unigene_BMK.13826	1188	11	1	13	7	11	26	45	64	28	51
Abalone_Unigene_BMK.13827	1071	2	32	142	123	98	77	49	113	91	23
Abalone_Unigene_BMK.13828	3245	1	62	966	308	201	330	265	159	105	280
Abalone_Unigene_BMK.13829	987	11	42	154	96	71	64	19	80	69	85
Abalone_Unigene_BMK.13831	923	2	38	281	180	117	171	71	46	23	36
Abalone_Unigene_BMK.13832	1482	11	124	199	176	205	121	24	23	16	30
Abalone_Unigene_BMK.13833	1660	11	67	429	275	139	150	36	51	27	28
Abalone_Unigene_BMK.13834	651	11	5	54	20	20	19	20	18	9	9
Abalone_Unigene_BMK.13836	655	11	12	51	26	36	53	32	8	4	16
Abalone_Unigene_BMK.13837	1345	11	0	8	14	7	32	38	35	47	22
Abalone_Unigene_BMK.13839	754	11	76	302	185	197	134	49	27	8	8
Abalone_Unigene_BMK.13840	1401	1	3	102	36	23	62	130	97	29	92
Abalone_Unigene_BMK.13841	739	11	52	118	148	187	79	24	47	20	30
Abalone_Unigene_BMK.13844	2973	1	0	3	3	3	115	145	603	274	96
Abalone_Unigene_BMK.13845	3958	1	1	0	6	3	131	173	96	18	254
Abalone_Unigene_BMK.13846	564	11	0	0	0	0	1	32	15	2	0
Abalone_Unigene_BMK.13848	2872	2	637	3526	2394	1896	1740	819	449	337	289
Abalone_Unigene_BMK.13849	2099	1	117	1079	605	519	452	189	116	36	59
Abalone_Unigene_BMK.13850	2333	2	7	350	100	56	142	209	107	67	390
Abalone_Unigene_BMK.13852	1519	11	130	387	293	256	299	125	122	107	92
Abalone_Unigene_BMK.13853	790	11	0	0	2	0	0	0	2	4	371
Abalone_Unigene_BMK.13854	669	11	0	0	2	3	5	9	22	10	16
Abalone_Unigene_BMK.13855	1072	11	69	158	181	167	107	38	136	124	28
Abalone_Unigene_BMK.13856	569	11	36	128	71	62	73	29	41	57	22
Abalone_Unigene_BMK.13857	1020	11	14	73	45	70	75	54	54	52	33
Abalone_Unigene_BMK.13858	4512	1	40	779	358	310	328	206	192	60	148
Abalone_Unigene_BMK.13859	1150	11	5	34	14	22	30	69	26	19	35
Abalone_Unigene_BMK.13860	742	11	77	147	95	212	91	26	27	6	4
Abalone_Unigene_BMK.13861	1118	11	50	158	224	194	297	77	120	60	50
Abalone_Unigene_BMK.13862	3279	1	123	3122	869	433	937	934	826	725	568
Abalone_Unigene_BMK.13863	1359	1	0	0	0	0	0	0	1	1	27
Abalone_Unigene_BMK.13864	502	11	12	44	47	48	47	8	11	7	9
Abalone_Unigene_BMK.13865	3297	10	3	21	73	575	1195	666	440	123	59
Abalone_Unigene_BMK.13866	1498	1	3	50	18	7	21	16	76	49	61
Abalone_Unigene_BMK.13867	1244	1	12	159	110	71	66	45	73	54	124
Abalone_Unigene_BMK.13868	1619	2	40	230	194	155	213	80	174	70	87
Abalone_Unigene_BMK.13871	4168	11	92	361	233	363	605	380	291	265	112
Abalone_Unigene_BMK.13872	895	11	3	19	19	18	53	39	13	8	7
Abalone_Unigene_BMK.13873	1263	11	117	238	465	646	627	161	43	14	30
Abalone_Unigene_BMK.13877	2055	5	3	30	111	188	384	130	21	59	215
Abalone_Unigene_BMK.13878	2804	2	2	52	51	64	189	210	144	88	137
Abalone_Unigene_BMK.13881	691	11	3	52	56	11	20	16	23	21	19
Abalone_Unigene_BMK.13883	886	5	41	304	166	118	143	104	80	13	37
Abalone_Unigene_BMK.13884	1785	1	8	474	78	37	54	68	65	77	81
Abalone_Unigene_BMK.13885	1178	11	56	132	177	234	223	82	105	65	62
Abalone_Unigene_BMK.13889	732	6	0	0	0	0	0	0	0	1	1512
Abalone_Unigene_BMK.13890	2313	11	113	372	145	178	238	127	100	172	69
Abalone_Unigene_BMK.13891	1650	11	47	309	218	149	201	86	66	27	48
Abalone_Unigene_BMK.13892	1351	11	71	258	247	233	156	49	199	129	39
Abalone_Unigene_BMK.13893	705	11	10	58	42	28	22	12	89	107	0
Abalone_Unigene_BMK.13894	1305	11	21	63	41	58	72	29	32	12	12
Abalone_Unigene_BMK.13896	1033	6	0	0	0	0	0	1	0	1	15
Abalone_Unigene_BMK.13897	1512	11	20	94	50	42	35	39	23	17	35
Abalone_Unigene_BMK.13899	1793	11	6	17	31	32	72	39	156	327	118
Abalone_Unigene_BMK.13900	3377	2	695	5629	4642	2806	2989	1582	1370	4930	4171
Abalone_Unigene_BMK.13901	2409	6	72	568	221	260	254	116	165	62	153
Abalone_Unigene_BMK.13902	2128	1	40	465	135	98	150	143	51	22	61
Abalone_Unigene_BMK.13903	1866	11	22	61	99	93	109	66	135	137	121
Abalone_Unigene_BMK.13904	556	11	15	63	50	34	42	21	51	35	31
Abalone_Unigene_BMK.13905	840	11	6	21	34	104	83	43	57	65	29
Abalone_Unigene_BMK.13906	2953	2	23	242	185	156	544	701	295	397	271
Abalone_Unigene_BMK.13908	1170	11	22	50	49	71	50	11	53	33	56
Abalone_Unigene_BMK.13909	2001	6	115	444	278	244	172	57	69	18	30
Abalone_Unigene_BMK.13911	662	2	539	3110	2897	2488	2038	716	5501	4365	4879
Abalone_Unigene_BMK.13912	2249	11	14	161	140	246	1146	1289	148	107	126
Abalone_Unigene_BMK.13913	3726	3	7	22	85	130	878	718	39	103	599
Abalone_Unigene_BMK.13914	594	1	15	215	85	51	105	113	37	20	30
Abalone_Unigene_BMK.13915	1648	6	20	413	4581	4741	734	60	3	6	1
Abalone_Unigene_BMK.13916	3037	2	9	37	57	49	149	146	112	55	201
Abalone_Unigene_BMK.13918	2805	1	39	532	134	98	133	114	163	60	64
Abalone_Unigene_BMK.13919	785	11	5	10	76	137	72	27	107	103	51
Abalone_Unigene_BMK.13920	573	11	18	0	97	3	0	0	2	185	347
Abalone_Unigene_BMK.13921	1345	4	0	8	0	1	0	2	2	6	496
Abalone_Unigene_BMK.13923	685	11	2	7	19	26	37	32	23	8	8
Abalone_Unigene_BMK.13924	1017	2	36	259	179	81	95	63	44	27	28
Abalone_Unigene_BMK.13925	6582	1	128	647	910	1009	1603	739	423	52	48
Abalone_Unigene_BMK.13926	2624	2	60	1061	407	240	519	397	151	45	133
Abalone_Unigene_BMK.13927	1083	2	9	120	59	48	91	66	114	115	152
Abalone_Unigene_BMK.13928	1986	2	67	586	330	261	248	94	133	56	137
Abalone_Unigene_BMK.13929	1398	11	30	177	84	107	103	70	146	93	63
Abalone_Unigene_BMK.13930	919	11	29	91	103	97	92	39	122	131	171
Abalone_Unigene_BMK.13931	798	11	6	48	29	52	52	44	24	36	19
Abalone_Unigene_BMK.13932	1010	11	63	150	216	375	232	61	112	58	38
Abalone_Unigene_BMK.13933	752	11	22	183	65	64	48	31	34	19	9
Abalone_Unigene_BMK.13934	803	11	71	249	106	84	60	12	24	17	54
Abalone_Unigene_BMK.13935	6969	2	159	2436	838	404	506	304	188	23	67
Abalone_Unigene_BMK.13936	1123	11	6	82	23	13	18	13	5	15	30
Abalone_Unigene_BMK.13938	513	1	0	117	919	369	112	23	0	0	0
Abalone_Unigene_BMK.13939	625	11	0	17	17	67	84	37	101	96	66
Abalone_Unigene_BMK.13940	5054	1	300	1419	656	932	605	196	187	114	151
Abalone_Unigene_BMK.13944	3637	5	106	431	689	750	542	263	419	121	45
Abalone_Unigene_BMK.13945	1936	1	28	103	98	124	206	123	175	250	90
Abalone_Unigene_BMK.13946	1676	5	0	0	1	0	0	0	22	77	49
Abalone_Unigene_BMK.13947	788	11	3	58	34	19	31	19	11	6	12
Abalone_Unigene_BMK.13949	1525	11	75	284	255	309	269	87	83	29	28
Abalone_Unigene_BMK.13950	1074	11	110	315	244	211	121	24	119	55	45
Abalone_Unigene_BMK.13951	2585	5	7	42	29	22	24	9	497	54	349
Abalone_Unigene_BMK.13952	614	11	40	83	48	71	54	22	19	11	4
Abalone_Unigene_BMK.13953	594	11	106	236	97	129	47	13	21	24	4
Abalone_Unigene_BMK.13954	631	11	42	166	158	115	151	56	76	30	33
Abalone_Unigene_BMK.13955	598	2	5	82	42	60	121	151	65	93	54
Abalone_Unigene_BMK.13956	679	11	30	247	102	110	116	87	131	99	165
Abalone_Unigene_BMK.13957	2205	5	0	0	24	202	406	267	136	6	10
Abalone_Unigene_BMK.13958	1733	1	0	4	5	34	312	177	193	34	116
Abalone_Unigene_BMK.13959	3159	1	111	1091	364	258	191	97	101	39	34
Abalone_Unigene_BMK.1396	888	11	2	17	12	6	21	12	91	46	51
Abalone_Unigene_BMK.13960	975	11	17	111	76	36	37	8	21	15	29
Abalone_Unigene_BMK.13963	707	9	0	0	0	0	0	1	1	154	93
Abalone_Unigene_BMK.13964	1579	11	10	22	24	28	110	94	126	80	102
Abalone_Unigene_BMK.13965	662	11	5	46	56	53	34	11	67	40	8
Abalone_Unigene_BMK.13966	987	11	4	97	43	27	51	46	50	22	29
Abalone_Unigene_BMK.13967	1919	1	6	109	80	57	78	48	48	59	264
Abalone_Unigene_BMK.13968	566	11	16	34	44	58	86	30	80	71	55
Abalone_Unigene_BMK.13969	636	9	0	0	0	0	0	0	6	5	304
Abalone_Unigene_BMK.13970	1942	1	1	12	1	0	0	0	47	389	14
Abalone_Unigene_BMK.13971	634	11	12	35	80	152	177	88	100	30	32
Abalone_Unigene_BMK.13972	4983	11	12	40	29	75	105	73	417	536	284
Abalone_Unigene_BMK.13973	540	11	0	5	2	6	14	8	7	7	33
Abalone_Unigene_BMK.13974	943	5	0	0	0	0	0	0	0	3	286
Abalone_Unigene_BMK.13975	2004	6	0	5	16	92	209	108	67	103	421
Abalone_Unigene_BMK.13977	551	11	3	0	6	2	7	4	25	23	49
Abalone_Unigene_BMK.13978	509	11	16	76	38	53	55	30	78	33	36
Abalone_Unigene_BMK.13979	1625	11	16	57	103	153	311	235	308	239	112
Abalone_Unigene_BMK.13983	1271	1	6	75	51	44	43	35	68	46	110
Abalone_Unigene_BMK.13984	806	11	3	50	10	8	11	13	13	12	10
Abalone_Unigene_BMK.13986	786	2	42	377	135	75	79	25	9	5	13
Abalone_Unigene_BMK.13987	682	11	93	246	109	116	35	8	34	8	24
Abalone_Unigene_BMK.13988	755	11	54	117	113	146	102	25	32	8	9
Abalone_Unigene_BMK.13991	720	11	0	16	23	19	26	33	76	31	69
Abalone_Unigene_BMK.13993	515	10	0	0	0	0	0	0	0	1	20
Abalone_Unigene_BMK.13994	979	11	25	195	107	102	54	26	50	29	20
Abalone_Unigene_BMK.13995	515	11	5	78	37	22	29	18	8	2	3
Abalone_Unigene_BMK.13996	1412	11	64	157	156	115	100	33	27	14	15
Abalone_Unigene_BMK.13998	1253	5	0	76	83	52	63	19	8	4	109
Abalone_Unigene_BMK.14000	994	11	9	42	48	62	32	5	37	31	58
Abalone_Unigene_BMK.14001	3498	1	43	671	202	87	121	112	123	75	259
Abalone_Unigene_BMK.14002	1546	2	29	442	293	259	550	823	217	134	159
Abalone_Unigene_BMK.14003	2246	1	7	140	42	14	37	29	31	31	118
Abalone_Unigene_BMK.14004	990	11	27	133	105	103	403	113	25	27	17
Abalone_Unigene_BMK.14005	1918	1	5	24	15	30	51	38	146	90	108
Abalone_Unigene_BMK.14006	990	11	153	587	396	333	551	240	87	131	74
Abalone_Unigene_BMK.14007	741	11	18	155	64	35	29	23	27	9	19
Abalone_Unigene_BMK.14008	659	11	21	67	126	118	193	80	67	33	11
Abalone_Unigene_BMK.14009	691	6	22	178	71	60	34	12	36	20	28
Abalone_Unigene_BMK.14011	1377	2	11	238	105	64	62	39	41	15	15
Abalone_Unigene_BMK.14016	908	11	123	356	304	247	235	62	210	108	167
Abalone_Unigene_BMK.14018	1616	5	0	0	0	1	1	1	1	2	48
Abalone_Unigene_BMK.14019	944	1	0	6	2	6	9	16	154	291	130
Abalone_Unigene_BMK.14021	724	11	0	0	0	0	0	0	193	411	16
Abalone_Unigene_BMK.14022	3123	1	18	136	90	95	384	687	260	228	201
Abalone_Unigene_BMK.14024	1945	4	49	345	177	193	301	150	987	4478	1176
Abalone_Unigene_BMK.14026	7339	5	1	2	253	443	1758	1675	13	126	3240
Abalone_Unigene_BMK.14027	2491	8	19	70	87	104	210	107	171	224	157
Abalone_Unigene_BMK.14029	2720	1	0	0	0	0	3	0	135	173	214
Abalone_Unigene_BMK.14030	634	11	0	0	12	0	353	957	18	0	15
Abalone_Unigene_BMK.14032	1029	11	37	90	117	145	152	60	112	89	55
Abalone_Unigene_BMK.14033	3285	11	0	0	5	8	36	28	276	849	126
Abalone_Unigene_BMK.14034	1123	11	40	67	99	91	117	33	86	51	76
Abalone_Unigene_BMK.14035	2018	11	20	103	84	117	238	156	215	216	182
Abalone_Unigene_BMK.14036	1218	6	33	101	100	93	137	48	33	45	76
Abalone_Unigene_BMK.14037	2533	11	8	49	64	175	478	281	244	190	167
Abalone_Unigene_BMK.14040	2111	11	77	269	165	115	125	60	199	158	191
Abalone_Unigene_BMK.14041	1571	8	22	134	89	206	695	213	115	102	63
Abalone_Unigene_BMK.14042	1505	11	21	106	79	61	33	36	78	119	232
Abalone_Unigene_BMK.14044	4905	1	0	0	0	2	8	0	160	660	124
Abalone_Unigene_BMK.14045	753	11	41	221	89	79	73	26	51	18	36
Abalone_Unigene_BMK.14046	1932	1	50	419	164	125	170	141	64	31	104
Abalone_Unigene_BMK.14047	1930	1	59	338	214	171	172	86	161	134	329
Abalone_Unigene_BMK.14049	2784	5	46	582	318	173	453	333	432	208	791
Abalone_Unigene_BMK.14051	614	11	2	16	17	20	7	3	48	60	14
Abalone_Unigene_BMK.14052	523	11	0	0	6	3	9	11	3	6	27
Abalone_Unigene_BMK.14055	2113	11	6	55	79	140	166	89	125	61	85
Abalone_Unigene_BMK.14057	854	11	10	44	32	16	24	6	15	7	19
Abalone_Unigene_BMK.14058	586	11	3	18	23	33	19	19	72	44	48
Abalone_Unigene_BMK.14059	1730	11	68	281	192	168	229	72	115	155	85
Abalone_Unigene_BMK.14061	1225	11	11	87	116	124	166	75	155	106	19
Abalone_Unigene_BMK.14062	639	6	0	0	1	1	0	0	5	81	67
Abalone_Unigene_BMK.14063	2758	1	5	79	64	41	135	152	93	55	119
Abalone_Unigene_BMK.14064	2967	1	27	381	233	288	450	271	202	29	73
Abalone_Unigene_BMK.14065	2614	5	0	0	2	3	6	1	2	4	188
Abalone_Unigene_BMK.14066	1629	5	1	12	31	64	105	95	77	62	106
Abalone_Unigene_BMK.14067	829	11	18	88	91	84	45	9	17	8	6
Abalone_Unigene_BMK.14068	808	11	11	0	9	34	7	12	79	151	12
Abalone_Unigene_BMK.14070	3584	2	16	349	148	99	276	210	131	110	147
Abalone_Unigene_BMK.14072	893	4	8	126	52	75	106	86	85	23	24
Abalone_Unigene_BMK.14073	2723	2	54	783	260	186	279	252	127	99	130
Abalone_Unigene_BMK.14074	617	11	0	0	2	0	0	0	18	23	31
Abalone_Unigene_BMK.14075	3345	1	85	1043	286	137	241	138	164	137	329
Abalone_Unigene_BMK.14076	546	11	15	59	34	21	30	7	7	7	4
Abalone_Unigene_BMK.14077	1872	2	28	214	159	237	321	189	266	108	88
Abalone_Unigene_BMK.14078	1837	1	50	301	326	367	322	339	301	79	87
Abalone_Unigene_BMK.14079	500	11	0	0	11	40	70	32	30	45	29
Abalone_Unigene_BMK.14080	2461	1	26	397	202	158	131	56	209	241	317
Abalone_Unigene_BMK.14081	1225	2	4	3	12	9	6	6	119	480	59
Abalone_Unigene_BMK.14082	543	6	0	0	0	0	2	2	25	12	14
Abalone_Unigene_BMK.14083	797	11	1	7	6	11	11	4	143	144	120
Abalone_Unigene_BMK.14084	705	2	16	48	73	102	167	110	94	19	45
Abalone_Unigene_BMK.14085	1987	1	47	301	108	85	77	20	105	215	146
Abalone_Unigene_BMK.14086	634	11	26	128	59	91	38	21	195	61	50
Abalone_Unigene_BMK.14087	7958	1	178	1616	889	999	1198	614	507	135	231
Abalone_Unigene_BMK.14089	2274	1	4	20	39	35	64	89	61	27	121
Abalone_Unigene_BMK.14090	902	11	20	133	92	103	84	52	68	39	66
Abalone_Unigene_BMK.14091	535	11	24	155	34	38	36	22	44	34	13
Abalone_Unigene_BMK.14092	2033	1	8	218	74	48	73	73	43	12	18
Abalone_Unigene_BMK.14093	1690	8	1	18	26	35	49	23	69	48	76
Abalone_Unigene_BMK.14094	2071	1	0	0	7	4	18	8	28	25	137
Abalone_Unigene_BMK.14096	2551	1	72	630	251	193	167	87	72	57	55
Abalone_Unigene_BMK.14097	1742	2	4228	19951	13820	11314	9019	3555	3457	1404	1334
Abalone_Unigene_BMK.14098	669	11	0	0	0	0	0	4	8	0	5
Abalone_Unigene_BMK.14099	886	2	9	87	30	35	65	49	72	22	111
Abalone_Unigene_BMK.14100	3466	11	18	30	24	130	458	336	357	148	134
Abalone_Unigene_BMK.14101	4005	1	12	45	235	761	822	450	346	277	173
Abalone_Unigene_BMK.14103	1807	5	45	212	132	151	193	74	217	169	273
Abalone_Unigene_BMK.14104	562	11	1	41	25	16	38	69	19	18	33
Abalone_Unigene_BMK.14105	589	11	23	91	66	51	19	11	13	44	6
Abalone_Unigene_BMK.14106	2792	2	0	0	4	0	1	15	961	1504	1270
Abalone_Unigene_BMK.14108	1090	1	0	0	2	1	29	11	41	20	257
Abalone_Unigene_BMK.14109	2591	5	27	238	138	93	162	146	76	50	68
Abalone_Unigene_BMK.14112	3550	3	111	1220	429	372	503	455	232	46	128
Abalone_Unigene_BMK.14115	814	11	14	99	64	166	188	108	204	157	69
Abalone_Unigene_BMK.14116	3267	1	1077	7013	4177	3687	3350	1514	1025	399	518
Abalone_Unigene_BMK.14117	1180	11	5	48	42	22	30	15	82	90	8
Abalone_Unigene_BMK.14118	2376	1	10	78	69	29	34	7	134	117	688
Abalone_Unigene_BMK.14119	1619	11	0	0	0	2	0	1	77	234	14
Abalone_Unigene_BMK.14121	567	11	4	29	24	23	32	30	10	10	16
Abalone_Unigene_BMK.14125	994	11	30	206	134	93	90	20	13	38	60
Abalone_Unigene_BMK.14126	605	11	7	66	31	13	16	8	34	16	13
Abalone_Unigene_BMK.14127	2195	11	92	295	138	124	106	47	107	64	52
Abalone_Unigene_BMK.14129	787	11	26	83	68	154	149	65	59	11	19
Abalone_Unigene_BMK.14130	1627	1	5	240	42	31	39	34	42	35	46
Abalone_Unigene_BMK.14131	525	9	0	0	0	0	0	0	1	0	263
Abalone_Unigene_BMK.14132	1579	1	139	1583	718	472	305	116	46	12	10
Abalone_Unigene_BMK.14133	704	1	1	22	12	10	13	13	18	29	9
Abalone_Unigene_BMK.14134	1002	11	30	66	84	189	160	53	120	42	19
Abalone_Unigene_BMK.14135	766	11	156	227	221	228	101	22	8	1	0
Abalone_Unigene_BMK.14136	2192	1	37	414	220	144	182	91	172	58	167
Abalone_Unigene_BMK.14137	1225	2	87	534	258	234	299	111	189	46	70
Abalone_Unigene_BMK.14139	2766	2	71	459	406	332	366	194	210	139	182
Abalone_Unigene_BMK.14140	1717	11	30	157	148	107	116	58	88	29	32
Abalone_Unigene_BMK.14141	1212	11	0	2	7	2	0	1	85	448	0
Abalone_Unigene_BMK.14142	776	11	13	60	59	81	48	14	76	80	52
Abalone_Unigene_BMK.14144	634	11	13	36	64	66	56	18	98	47	32
Abalone_Unigene_BMK.14145	1370	11	1	16	662	1827	3176	1024	34	13	20
Abalone_Unigene_BMK.14146	1444	11	47	207	275	440	352	135	240	177	121
Abalone_Unigene_BMK.14147	621	11	0	0	10	8	260	279	25	10	5
Abalone_Unigene_BMK.1415	858	1	0	0	0	0	0	0	11	43	32
Abalone_Unigene_BMK.14150	2130	4	17	227	44	37	21	24	19	21	104
Abalone_Unigene_BMK.14151	816	11	0	0	13	54	83	52	25	31	18
Abalone_Unigene_BMK.14152	1083	2	7	45	52	29	30	19	118	76	54
Abalone_Unigene_BMK.14153	4400	2	0	0	1	0	0	4	33	75	302
Abalone_Unigene_BMK.14154	671	11	0	10	1	2	11	15	2	0	83
Abalone_Unigene_BMK.14155	592	6	0	0	0	0	0	1	33	156	19
Abalone_Unigene_BMK.14156	550	8	4	18	15	9	3	1	0	0	1127
Abalone_Unigene_BMK.14158	1262	11	67	744	241	201	285	295	41	9	12
Abalone_Unigene_BMK.14159	721	11	0	0	0	2	9	6	91	27	21
Abalone_Unigene_BMK.14160	1576	11	24	41	146	403	580	244	144	69	43
Abalone_Unigene_BMK.14161	655	1	0	6	0	0	0	0	1	106	44
Abalone_Unigene_BMK.14163	1646	2	2	48	48	20	71	40	52	440	53
Abalone_Unigene_BMK.14167	1089	1	18	98	110	117	231	201	183	55	56
Abalone_Unigene_BMK.14168	1959	1	20	393	132	89	186	226	97	56	112
Abalone_Unigene_BMK.14169	776	11	40	82	76	71	61	15	23	52	50
Abalone_Unigene_BMK.14171	1092	11	14	55	24	24	50	40	27	43	26
Abalone_Unigene_BMK.14172	640	11	43	112	93	84	67	54	39	19	16
Abalone_Unigene_BMK.14173	881	5	0	0	0	2	6	6	0	3	18
Abalone_Unigene_BMK.14175	1289	11	48	145	175	192	155	50	104	97	89
Abalone_Unigene_BMK.14176	1188	1	0	0	0	1	0	0	0	0	168
Abalone_Unigene_BMK.14178	1172	11	120	224	346	442	311	109	317	310	49
Abalone_Unigene_BMK.14180	5033	11	17	76	81	89	201	120	67	390	98
Abalone_Unigene_BMK.14181	2004	1	53	676	281	223	241	105	172	134	101
Abalone_Unigene_BMK.14182	829	11	53	125	188	183	148	36	50	26	34
Abalone_Unigene_BMK.14183	1413	11	39	329	149	230	302	243	86	27	60
Abalone_Unigene_BMK.14184	1343	3	5	36	66	51	110	109	123	135	169
Abalone_Unigene_BMK.14186	938	1	1	0	7	65	841	815	1673	148	0
Abalone_Unigene_BMK.14187	700	11	0	2	8	2	5	5	13	11	14
Abalone_Unigene_BMK.14188	571	11	0	10	99	228	139	51	104	56	10
Abalone_Unigene_BMK.14189	2102	2	36	580	183	97	125	93	60	25	59
Abalone_Unigene_BMK.14190	587	11	13	112	72	63	20	16	10	5	6
Abalone_Unigene_BMK.14191	1058	11	0	34	34	24	55	68	86	28	48
Abalone_Unigene_BMK.14194	608	11	22	79	40	52	35	6	11	8	32
Abalone_Unigene_BMK.14195	520	11	9	21	5	9	18	13	19	22	17
Abalone_Unigene_BMK.14196	1508	11	2	22	15	23	44	22	267	274	88
Abalone_Unigene_BMK.14198	2211	2	11600	58667	40522	30571	19235	5207	1034	96	113
Abalone_Unigene_BMK.14199	1093	1	23	188	103	74	108	61	132	99	117
Abalone_Unigene_BMK.14200	774	11	8	19	24	16	43	46	20	10	13
Abalone_Unigene_BMK.14201	659	11	55	155	151	151	96	25	45	12	8
Abalone_Unigene_BMK.14202	1004	6	0	0	1	0	0	0	79	163	108
Abalone_Unigene_BMK.14203	1076	6	18	73	64	53	50	26	93	52	58
Abalone_Unigene_BMK.14204	3194	1	0	0	0	0	0	0	35	133	255
Abalone_Unigene_BMK.14205	530	1	0	2	3	3	2	2	25	5	64
Abalone_Unigene_BMK.14206	1041	2	7	196	74	40	89	71	48	17	40
Abalone_Unigene_BMK.14207	1107	11	4	0	11	11	17	6	37	58	260
Abalone_Unigene_BMK.14208	526	11	4	49	27	36	29	20	31	13	8
Abalone_Unigene_BMK.14209	2298	8	3	62	318	622	899	348	212	57	108
Abalone_Unigene_BMK.14211	1049	2	5	20	12	5	13	3	46	28	45
Abalone_Unigene_BMK.14212	1030	11	50	257	196	183	171	59	25	11	56
Abalone_Unigene_BMK.14213	1727	1	15	146	110	125	192	113	171	89	152
Abalone_Unigene_BMK.14215	1319	11	111	310	305	274	167	44	60	18	11
Abalone_Unigene_BMK.14216	4592	1	27	111	73	61	109	62	496	492	225
Abalone_Unigene_BMK.14217	1713	11	14	142	97	79	65	26	34	28	38
Abalone_Unigene_BMK.14218	3211	1	2	17	929	961	719	569	276	211	220
Abalone_Unigene_BMK.14219	1207	11	10	64	58	56	57	36	90	46	35
Abalone_Unigene_BMK.14220	1043	11	99	123	167	161	234	70	83	75	26
Abalone_Unigene_BMK.14221	564	11	49	46	45	76	43	14	77	41	19
Abalone_Unigene_BMK.14222	1468	1	0	0	0	2	2	0	0	6	76
Abalone_Unigene_BMK.14225	3532	4	50	219	474	257	247	124	203	438	392
Abalone_Unigene_BMK.14226	735	11	6	9	12	19	34	24	7	11	12
Abalone_Unigene_BMK.14228	513	11	1	7	20	84	185	79	53	27	10
Abalone_Unigene_BMK.14230	567	2	35	232	176	226	390	255	687	353	205
Abalone_Unigene_BMK.14231	696	11	5	52	44	47	109	59	40	40	59
Abalone_Unigene_BMK.14232	788	5	0	0	4	3	6	2	0	0	492
Abalone_Unigene_BMK.14233	796	1	0	3	1	2	2	0	0	0	48
Abalone_Unigene_BMK.14234	779	11	28	154	144	158	174	78	90	69	52
Abalone_Unigene_BMK.14235	555	11	27	64	63	96	115	36	53	23	20
Abalone_Unigene_BMK.14236	1282	1	1	3	9	4	9	0	20	12	168
Abalone_Unigene_BMK.14237	5322	1	0	0	0	1	1	3	146	857	108
Abalone_Unigene_BMK.14238	4915	1	449	3293	1817	1295	1270	1001	2248	1394	2933
Abalone_Unigene_BMK.14239	2076	5	8	116	61	45	49	32	101	344	83
Abalone_Unigene_BMK.1424	2751	1	49	577	364	571	1207	935	175	524	224
Abalone_Unigene_BMK.14240	2324	5	0	295	1263	1211	1110	418	302	161	157
Abalone_Unigene_BMK.14241	1280	1	9	82	21	16	58	90	48	48	113
Abalone_Unigene_BMK.14243	1015	1	3	46	11	6	46	116	7	4	19
Abalone_Unigene_BMK.14244	997	11	31	90	65	72	67	23	57	54	105
Abalone_Unigene_BMK.14246	1073	9	21	145	145	101	53	9	0	0	6
Abalone_Unigene_BMK.14247	5014	1	103	632	773	490	347	202	204	73	103
Abalone_Unigene_BMK.14248	1013	11	8	16	47	76	83	19	77	72	28
Abalone_Unigene_BMK.14249	752	11	13	27	23	16	27	19	36	14	10
Abalone_Unigene_BMK.14250	1060	11	25	60	77	142	279	153	257	132	53
Abalone_Unigene_BMK.14251	1004	11	0	25	24	44	37	31	11	14	17
Abalone_Unigene_BMK.14252	884	11	0	0	1	3	2	5	13	45	78
Abalone_Unigene_BMK.14253	2347	2	67	288	184	121	130	80	142	41	52
Abalone_Unigene_BMK.14254	1414	5	0	0	0	2	0	0	0	0	47
Abalone_Unigene_BMK.14255	1421	2	5	124	38	40	101	84	131	112	194
Abalone_Unigene_BMK.14256	1346	2	0	0	0	0	0	1	0	370	2
Abalone_Unigene_BMK.14257	668	1	0	0	0	0	0	0	0	1	29
Abalone_Unigene_BMK.14258	2328	1	0	0	0	1	1	0	4	8	40
Abalone_Unigene_BMK.14259	1218	11	0	0	0	0	0	0	29	42	100
Abalone_Unigene_BMK.14260	695	5	0	0	275	1053	1886	1117	1413	100	44
Abalone_Unigene_BMK.14261	852	11	34	92	144	161	141	40	48	42	11
Abalone_Unigene_BMK.14262	1215	1	0	0	0	0	0	0	0	0	79
Abalone_Unigene_BMK.14263	538	2	3	41	18	11	20	33	8	8	23
Abalone_Unigene_BMK.14264	2105	2	76	579	751	1049	1178	425	131	65	65
Abalone_Unigene_BMK.14265	629	5	35	489	135	73	68	35	15	1	11
Abalone_Unigene_BMK.14266	1138	6	0	0	1	2	5	1	44	91	32
Abalone_Unigene_BMK.14267	1490	11	10	26	13	17	20	16	100	119	53
Abalone_Unigene_BMK.14270	625	11	22	43	74	112	105	30	48	20	13
Abalone_Unigene_BMK.14271	537	11	7	6	56	56	22	7	61	62	21
Abalone_Unigene_BMK.14272	1536	11	0	0	0	1	3	0	3	3	307
Abalone_Unigene_BMK.14274	1003	1	0	2	2	1	2	0	3	2	129
Abalone_Unigene_BMK.14275	839	6	0	0	0	0	0	1	12	15	234
Abalone_Unigene_BMK.14278	813	11	106	434	357	400	281	104	593	598	184
Abalone_Unigene_BMK.14279	997	1	15	149	115	46	64	29	77	41	176
Abalone_Unigene_BMK.14280	1111	11	0	6	65	150	341	176	120	144	47
Abalone_Unigene_BMK.14281	880	6	18	121	74	114	142	60	165	74	48
Abalone_Unigene_BMK.14282	1030	1	0	3	0	0	12	18	12	8	72
Abalone_Unigene_BMK.14283	583	6	46	148	159	212	133	51	36	16	11
Abalone_Unigene_BMK.14284	947	9	38	141	107	66	48	29	34	6	17
Abalone_Unigene_BMK.14285	796	11	17	81	38	28	18	17	64	69	28
Abalone_Unigene_BMK.14286	581	11	14	75	81	67	47	26	26	17	18
Abalone_Unigene_BMK.14287	1341	11	13	29	50	92	77	33	65	38	50
Abalone_Unigene_BMK.14288	505	11	0	24	10	6	12	19	2	3	0
Abalone_Unigene_BMK.14289	1638	2	100	1034	912	897	1341	824	1910	1033	881
Abalone_Unigene_BMK.14290	787	11	0	0	215	524	245	63	16	8	1
Abalone_Unigene_BMK.14291	585	1	0	0	3	7	22	5	25	22	19
Abalone_Unigene_BMK.14292	1172	11	9	11	25	48	22	9	60	38	112
Abalone_Unigene_BMK.14294	827	2	3	12	11	8	51	19	178	116	61
Abalone_Unigene_BMK.14295	648	11	18	149	57	44	38	28	26	13	7
Abalone_Unigene_BMK.14296	576	11	0	0	0	0	0	0	7	7	0
Abalone_Unigene_BMK.14297	1117	11	1	5	48	107	289	287	82	19	26
Abalone_Unigene_BMK.14298	807	1	27	147	62	44	38	29	27	30	26
Abalone_Unigene_BMK.14299	7272	5	1162	5463	2457	2152	1628	838	585	323	185
Abalone_Unigene_BMK.14300	607	11	55	497	211	217	271	338	3943	6299	322
Abalone_Unigene_BMK.14302	1433	1	0	0	0	0	0	0	5	11	50
Abalone_Unigene_BMK.14303	4744	1	0	0	25	94	255	222	36	14	686
Abalone_Unigene_BMK.14305	2931	1	58	464	259	202	146	43	24	9	20
Abalone_Unigene_BMK.14306	8111	1	163	963	349	296	318	128	238	176	450
Abalone_Unigene_BMK.14307	11140	2	86	874	461	405	667	535	495	207	281
Abalone_Unigene_BMK.14309	566	11	3	0	25	30	66	36	6	18	30
Abalone_Unigene_BMK.1431	865	2	26	190	147	71	111	57	87	51	77
Abalone_Unigene_BMK.14311	632	11	21	116	84	48	62	39	28	60	29
Abalone_Unigene_BMK.14312	692	1	0	9	49	128	399	297	95	23	0
Abalone_Unigene_BMK.14313	500	11	49	116	173	262	259	57	65	23	15
Abalone_Unigene_BMK.14314	795	11	5	27	31	72	44	24	121	42	22
Abalone_Unigene_BMK.14316	2683	6	64	492	159	109	218	117	67	118	333
Abalone_Unigene_BMK.14317	508	11	3	22	15	15	22	6	31	7	5
Abalone_Unigene_BMK.14318	1566	5	1	0	8	4	1	0	18	34	1069
Abalone_Unigene_BMK.1432	620	11	3	11	4	4	27	50	17	5	8
Abalone_Unigene_BMK.14320	1893	1	0	0	87	255	610	368	293	82	0
Abalone_Unigene_BMK.14321	15273	2	363	2587	2145	4122	6773	4644	5271	1134	868
Abalone_Unigene_BMK.14322	4191	2	72	1243	492	317	601	767	202	76	136
Abalone_Unigene_BMK.14323	1138	11	28	155	69	87	92	53	80	54	47
Abalone_Unigene_BMK.14324	1237	11	35	126	171	170	172	63	17	13	7
Abalone_Unigene_BMK.14325	1674	1	39	529	275	225	286	197	67	27	44
Abalone_Unigene_BMK.14327	1178	11	16	9	2	12	26	8	168	252	48
Abalone_Unigene_BMK.14328	894	11	36	60	62	56	52	17	92	50	14
Abalone_Unigene_BMK.1433	1049	6	0	0	0	0	0	0	5	17	93
Abalone_Unigene_BMK.14332	4277	5	632	5546	4125	3104	3422	1840	1506	773	2766
Abalone_Unigene_BMK.14333	1568	1	10	36	29	18	28	14	120	86	234
Abalone_Unigene_BMK.14334	2875	1	10	121	158	124	98	68	235	210	312
Abalone_Unigene_BMK.14335	684	11	14	4	6	19	77	101	46	17	15
Abalone_Unigene_BMK.14336	633	11	0	0	3	10	64	169	21	7	24
Abalone_Unigene_BMK.14337	545	11	6	39	46	30	20	10	46	26	52
Abalone_Unigene_BMK.14339	3865	1	66	510	517	410	355	133	246	78	173
Abalone_Unigene_BMK.14340	538	11	0	0	2	1	2	2	31	13	32
Abalone_Unigene_BMK.14341	915	11	37	96	64	59	51	13	118	195	108
Abalone_Unigene_BMK.14342	822	11	31	96	73	86	80	26	86	46	37
Abalone_Unigene_BMK.14343	765	1	0	5	10	7	14	13	71	51	91
Abalone_Unigene_BMK.14344	745	11	19	72	33	50	50	21	56	25	33
Abalone_Unigene_BMK.14346	543	11	0	6	7	2	8	2	1	0	0
Abalone_Unigene_BMK.14347	713	1	2	12	8	3	3	2	40	40	169
Abalone_Unigene_BMK.14349	680	11	44	179	121	115	64	31	27	5	20
Abalone_Unigene_BMK.14350	3022	11	16	95	48	63	80	63	283	320	132
Abalone_Unigene_BMK.14351	553	11	11	20	18	17	20	23	20	52	13
Abalone_Unigene_BMK.14353	1634	11	1	9	9	13	34	45	38	13	27
Abalone_Unigene_BMK.14356	757	11	35	215	129	119	86	21	15	9	6
Abalone_Unigene_BMK.14357	673	11	6	0	1	15	31	9	7	12	14
Abalone_Unigene_BMK.14358	900	11	2	4	18	26	46	100	90	56	31
Abalone_Unigene_BMK.14359	1863	11	8	95	105	103	149	100	183	127	122
Abalone_Unigene_BMK.14360	548	11	59	109	139	165	88	15	41	13	11
Abalone_Unigene_BMK.14362	557	11	2	16	32	31	37	12	17	16	21
Abalone_Unigene_BMK.14363	506	11	8	80	74	44	65	38	43	89	47
Abalone_Unigene_BMK.14364	1887	2	72	522	346	263	297	139	72	12	15
Abalone_Unigene_BMK.14365	536	11	13	23	57	77	44	15	29	13	11
Abalone_Unigene_BMK.14366	1712	2	12	116	97	112	428	579	173	113	222
Abalone_Unigene_BMK.14368	1173	1	0	4	0	0	0	0	37	34	1111
Abalone_Unigene_BMK.14369	2198	5	0	25	18	9	9	4	21	15	839
Abalone_Unigene_BMK.14373	1497	6	0	9	4	3	5	1	209	328	78
Abalone_Unigene_BMK.14374	1341	2	121	618	211	188	101	35	70	13	39
Abalone_Unigene_BMK.14377	1683	6	0	0	0	1	6	1	146	110	267
Abalone_Unigene_BMK.14378	1308	2	9	164	67	59	110	105	57	27	15
Abalone_Unigene_BMK.14381	738	11	0	0	0	0	0	0	9	4	641
Abalone_Unigene_BMK.14383	1877	6	102	818	342	197	83	27	61	82	99
Abalone_Unigene_BMK.14384	734	11	21	198	126	112	141	81	56	12	21
Abalone_Unigene_BMK.14385	1748	9	1	0	19	95	751	504	247	91	90
Abalone_Unigene_BMK.14387	1933	6	1	0	890	1940	802	157	293	94	155
Abalone_Unigene_BMK.14388	969	11	3	62	18	15	34	23	11	14	38
[truncated: 34,911 more rows]

## Sheet: sand worm
UnigeneID	Unigene_length	age	Pb	SB	PT	T	LT	Jm	J5	J36
CL102Contig1	4059	4	1209	1344	470	0	121	81	749	237
CL103Contig1	3361	4	0	0	0	38	50	39	0	108
CL104Contig1	2037	10	581	427	472	324	255	249	362	283
CL106Contig1	1320	4	662	357	125	133	89	81	97	57
CL109Contig1	2436	4	495	1060	952	653	661	486	606	233
CL10Contig1	3763	1	3653	3387	3033	1563	1160	827	335	394
CL110Contig1	2105	10	1	61	136	383	534	550	1228	628
CL111Contig1	1094	10	5	279	200	688	778	1077	808	53
CL113Contig1	892	4	731	1208	1440	909	803	594	191	169
CL115Contig1	1106	10	7	8	6	22	50	97	262	83
CL118Contig1	764	8	64	74	79	60	44	35	39	16
CL11Contig1	826	10	78	125	161	105	147	130	116	107
CL120Contig1	894	10	9	21	61	63	46	41	79	20
CL123Contig1	919	4	26	77	125	113	118	149	122	99
CL124Contig1	513	10	5	22	20	31	26	33	12	5
CL126Contig1	897	4	1	1	3	18	16	10	12	1
CL127Contig1	2784	4	4	23	16	40	134	300	1625	557
CL129Contig1	630	8	0	9	20	24	19	15	23	4
CL12Contig1	2128	2	266	544	602	428	371	363	313	141
CL130Contig1	1321	10	29	70	71	80	107	79	127	62
CL132Contig1	713	10	12	26	22	36	52	36	24	11
CL134Contig1	1171	10	4	82	267	188	112	92	132	71
CL137Contig1	768	6	245	162	53	37	46	46	61	26
CL138Contig1	674	4	0	0	0	16	26	47	117	164
CL13Contig1	761	10	24	270	230	176	197	118	89	55
CL141Contig1	588	10	215	172	248	215	321	281	104	181
CL142Contig1	898	4	1	4	7	23	40	39	173	184
CL143Contig1	4593	4	104	233	446	2062	2730	2842	1088	2259
CL144Contig1	616	10	17	43	47	79	116	131	94	106
CL14Contig1	1546	1	542	393	148	148	145	125	154	47
CL15Contig1	1565	1	12	81	108	282	410	188	53	71
CL17Contig1	1130	10	176	106	67	103	78	102	111	76
CL19Contig1	729	10	19	34	79	41	17	13	34	13
CL1Contig1	876	8	22	10	19	29	56	39	60	77
CL1Contig2	5913	1	309	380	1063	986	1003	1274	849	1570
CL1Contig3	2227	1	214	381	1028	1199	2065	2272	587	1742
CL20Contig1	2312	1	33	70	81	224	580	2458	255	154
CL21Contig1	680	1	5	0	0	8	0	0	9	8
CL22Contig1	566	1	0	20	32	31	10	5	14	6
CL23Contig1	537	1	3	4	7	9	15	14	48	32
CL25Contig1	2434	1	499	556	511	429	394	418	1083	404
CL26Contig1	3289	1	481	884	1354	1829	1853	1409	337	233
CL27Contig1	1001	1	40	145	154	76	26	31	61	27
CL28Contig1	3002	1	60	495	1320	2187	1955	2006	951	705
CL29Contig1	544	8	17	20	4	8	7	21	37	27
CL2Contig1	1940	1	1630	832	599	302	166	164	195	43
CL31Contig1	895	10	58	33	47	55	68	26	27	36
CL34Contig1	929	1	1	4	7	71	118	101	123	36
CL37Contig1	542	4	21	22	11	27	2	15	40	14
CL39Contig1	566	10	5	7	1	7	11	17	47	9
CL3Contig1	3665	1	85	303	984	2152	3272	5196	3708	2980
CL43Contig1	1348	4	2	15	470	507	279	375	469	276
CL4Contig1	3040	1	3	136	421	142	108	106	273	35
CL51Contig1	1310	4	301	332	252	273	275	182	136	67
CL52Contig1	1165	4	1	11	0	0	1	1	342	1165
CL57Contig1	552	6	1	4	0	21	42	82	1	0
CL59Contig1	533	6	5	27	66	61	114	104	35	7
CL5Contig1	566	1	2	1	1	0	2	0	141	1605
CL62Contig1	532	10	3	11	4	8	7	7	55	171
CL65Contig1	2732	4	228	333	303	243	200	187	253	199
CL66Contig1	2690	4	333	409	449	449	677	1163	869	2233
CL67Contig1	866	10	0	44	65	66	80	58	44	27
CL6Contig1	1080	10	155	237	169	170	138	113	106	55
CL71Contig1	504	10	0	0	0	0	0	0	0	35
CL72Contig1	3186	4	239	583	604	391	305	281	296	155
CL73Contig1	620	10	0	1	11	28	48	67	119	97
CL74Contig1	2682	4	3	1	25	185	626	813	430	2225
CL77Contig1	651	10	166	357	588	575	456	272	76	36
CL78Contig1	1573	4	1	2	5	44	555	1330	397	220
CL7Contig1	1332	10	305	292	252	160	93	66	44	24
CL7Contig2	1344	10	0	7	17	14	33	34	18	13
CL83Contig1	2023	4	116	63	27	47	51	96	53	40
CL86Contig1	1040	10	25	56	49	35	36	46	508	54
CL87Contig1	733	8	96	118	111	98	114	97	115	54
CL88Contig1	516	10	0	1	3	6	3	6	11	12
CL89Contig1	3849	4	260	241	323	487	598	732	1850	1589
CL8Contig1	1228	10	140	111	161	155	156	155	152	150
CL90Contig1	551	8	2	20	36	59	72	65	8	3
CL91Contig1	1358	4	190	113	61	33	51	73	145	58
CL93Contig1	934	6	3	1	4	6	3	6	25	12
CL95Contig1	1045	10	7	20	23	82	110	174	191	196
CL96Contig1	3749	4	380	415	609	502	369	270	245	140
CL98Contig1	1188	4	4	1090	11533	4202	2684	374	8	20
CL99Contig1	3026	4	22	41	150	105	43	54	158	185
CL9Contig1	1101	10	0	1	83	39	51	120	145	85
comp100001_c0_seq1	930	4	4	18	22	17	11	12	59	61
comp100003_c0_seq1	696	4	224	157	65	39	25	32	129	45
comp100003_c1_seq1	1027	6	529	301	202	87	81	99	269	101
comp100005_c1_seq2	743	4	3	2	0	4	6	13	24	33
comp100006_c0_seq1	572	10	43	41	31	24	46	45	124	65
comp100007_c0_seq1	776	6	0	1	1	0	0	0	2	499
comp100008_c0_seq1	718	4	24	60	77	50	39	42	28	34
comp100008_c1_seq2	1269	4	39	101	147	106	75	96	65	72
comp100009_c0_seq1	1154	4	368	124	154	97	105	103	80	57
comp100009_c1_seq1	1161	10	169	104	65	86	115	105	66	39
comp100009_c2_seq1	1140	4	338	77	60	67	57	47	80	31
comp100009_c2_seq5	857	4	346	119	93	73	49	79	74	35
comp100011_c0_seq1	1149	4	0	1	34	70	52	61	5	25
comp100014_c0_seq1	603	4	109	135	110	139	153	113	88	94
comp100015_c0_seq1	1313	4	32	13	20	208	221	134	46	112
comp100017_c0_seq1	663	4	5	12	32	41	69	87	18	2
comp100017_c1_seq1	815	4	4	14	32	55	87	116	24	3
comp100018_c0_seq1	837	4	11	15	46	21	25	42	16	2
comp100019_c0_seq1	872	10	25	109	125	144	174	142	91	71
comp100020_c1_seq1	1005	10	215	305	308	348	348	223	144	77
comp100022_c0_seq1	597	1	0	1	1	0	4	13	31	31
comp100022_c1_seq1	581	10	0	3	0	4	7	15	6	19
comp100022_c2_seq1	548	10	0	1	1	1	2	15	18	27
comp100023_c0_seq1	992	10	4	39	130	236	306	287	257	166
comp100024_c0_seq1	589	1	0	216	120	37	32	28	10	10
comp100027_c1_seq1	569	1	0	7	19	22	27	25	83	4
comp100029_c1_seq1	512	1	77	48	19	25	20	18	9	4
comp100029_c3_seq1	529	1	69	43	15	18	10	16	11	7
comp100030_c0_seq2	510	2	71	73	28	9	3	8	5	3
comp100031_c0_seq1	922	10	29	40	114	103	75	50	70	22
comp100032_c0_seq1	1111	1	217	316	267	262	277	173	78	83
comp100033_c0_seq1	687	4	3	3	5	78	151	220	50	0
comp100036_c0_seq1	555	1	0	1	0	1	3	2	53	39
comp100037_c0_seq1	1148	3	206	232	242	189	170	146	490	106
comp100038_c1_seq1	1645	2	872	655	185	110	92	64	66	28
comp100040_c1_seq1	659	1	20	12	30	25	32	37	15	3
comp100042_c0_seq1	1419	1	238	127	127	92	85	56	16	8
comp100043_c0_seq1	663	10	441	309	277	138	102	51	71	29
comp100044_c0_seq1	1306	1	24	134	226	107	71	113	118	38
comp100045_c0_seq1	1337	10	311	165	101	54	34	26	13	9
comp100047_c2_seq1	757	1	88	101	66	85	110	99	117	56
comp100048_c0_seq1	959	1	48	45	58	25	18	23	13	7
comp100049_c1_seq2	1072	10	567	198	311	386	308	227	66	34
comp100050_c1_seq1	1009	5	9	6	26	30	36	38	72	29
comp100053_c0_seq1	1897	1	217	427	663	551	462	274	109	85
comp100054_c0_seq1	647	4	21	34	43	43	53	29	21	21
comp100055_c0_seq1	604	1	0	4	11	12	10	7	33	21
comp100056_c0_seq2	784	10	0	0	0	0	0	0	10	87
comp100057_c0_seq1	618	1	95	24	17	5	3	3	22	12
comp100058_c0_seq1	728	10	181	120	48	73	71	46	25	28
comp100063_c0_seq1	542	3	3	29	63	53	70	52	24	10
comp100064_c0_seq1	1442	1	135	153	63	87	87	95	492	27
comp100065_c0_seq1	503	4	42	58	53	37	37	33	32	29
comp100066_c0_seq1	522	1	27	54	51	42	36	26	23	13
comp100069_c0_seq1	655	10	52	63	60	84	63	59	84	46
comp100071_c0_seq1	887	4	151	291	388	258	265	152	105	64
comp100073_c0_seq1	571	10	70	98	117	67	54	42	43	12
comp100074_c0_seq1	2985	1	911	1017	873	456	290	203	143	84
comp100075_c0_seq1	975	10	1	14	40	97	106	274	84	14
comp100076_c1_seq1	902	1	2	1	1	14	21	5	182	39
comp100077_c0_seq2	1913	1	166	275	235	251	166	227	283	293
comp100078_c0_seq1	1120	1	1	1	3	0	0	0	134	30
comp100079_c0_seq1	1092	2	178	160	250	258	261	246	527	140
comp100079_c1_seq1	721	2	78	136	199	231	222	220	267	123
comp100080_c0_seq1	1098	10	26	52	70	48	53	40	36	22
comp100082_c0_seq1	1213	10	89	397	1261	768	538	453	230	245
comp100084_c0_seq1	1335	3	115	72	48	54	26	28	51	27
comp100085_c0_seq1	666	1	3	4	1	3	6	15	46	26
comp100086_c0_seq1	1572	2	233	225	378	232	241	122	126	43
comp100087_c0_seq1	779	4	1	0	4	2	147	927	11	36
comp100088_c0_seq1	551	10	4	40	42	154	158	236	160	107
comp100088_c1_seq3	1870	4	0	0	13	8	27	16	63	7
comp100088_c1_seq4	1840	4	18	63	45	197	134	251	152	148
comp100089_c0_seq1	742	2	0	0	7	45	93	86	18	1
comp100090_c1_seq1	609	1	1	77	374	95	33	15	34	13
comp100091_c0_seq1	542	10	0	0	0	0	1	5	18	147
comp100091_c1_seq1	511	8	0	1	0	1	1	1	12	91
comp100092_c0_seq1	542	10	0	0	2	40	124	111	61	23
comp100094_c1_seq1	701	4	31	21	24	10	4	3	23	4
comp100095_c0_seq2	535	10	2	19	85	101	136	111	84	56
comp100097_c0_seq1	741	4	112	231	170	90	69	50	16	10
comp100097_c1_seq1	1359	6	214	512	335	237	167	101	17	20
comp100098_c1_seq1	900	2	236	239	253	184	146	99	52	22
comp100099_c0_seq1	514	10	98	71	31	30	49	42	43	110
comp100099_c1_seq1	941	10	298	204	69	67	85	91	135	268
comp100099_c2_seq1	564	10	132	71	24	21	27	39	43	99
comp100100_c0_seq1	699	1	8	93	202	218	147	154	253	67
comp100100_c1_seq1	879	4	7	175	283	247	194	217	192	26
comp100100_c1_seq2	903	4	0	0	0	116	113	61	120	92
comp100100_c1_seq4	612	4	17	16	35	10	19	27	51	38
comp100101_c0_seq1	610	2	79	92	111	79	77	45	53	34
comp100102_c0_seq1	738	1	16	13	32	37	57	59	57	112
comp100103_c0_seq1	770	4	9	3	2	2	1	1	46	33
comp100103_c2_seq1	1031	4	6	4	3	2	1	2	60	112
comp100104_c0_seq1	1114	2	149	262	192	170	188	114	61	49
comp100107_c0_seq1	553	1	0	0	0	0	0	2	78	68
comp100108_c0_seq1	600	1	0	0	12	3	7	12	12	12
comp100109_c0_seq1	693	10	0	12	42	34	22	22	48	25
comp100109_c1_seq1	1198	4	5	38	115	74	45	40	140	74
comp100111_c0_seq1	980	1	8	2	35	12	7	4	55	11
comp100112_c0_seq1	891	1	10	22	18	22	21	27	196	85
comp100113_c0_seq1	758	1	2	3	10	26	78	50	18	43
comp100115_c0_seq1	548	2	28	32	24	10	3	6	19	2
comp100115_c0_seq2	1000	1	20	42	152	173	180	183	154	108
comp100116_c0_seq1	778	1	1	3	0	15	36	43	102	52
comp100118_c1_seq1	1331	10	376	511	531	336	215	209	155	113
comp100119_c0_seq1	612	10	66	64	68	70	50	61	53	13
comp100121_c0_seq1	945	1	123	105	52	47	56	42	79	28
comp100122_c0_seq2	842	10	43	25	25	47	47	43	14	10
comp100124_c1_seq1	899	1	90	131	47	26	39	62	36	82
comp100125_c0_seq1	541	1	2	4	21	37	51	54	50	35
comp100128_c0_seq1	1648	4	20	14	49	71	62	57	32	25
comp100128_c0_seq4	1061	10	0	12	33	63	43	25	18	16
comp100128_c0_seq5	1151	10	32	21	22	57	31	19	12	9
comp100128_c0_seq6	692	8	0	10	35	74	79	57	25	20
comp100128_c0_seq7	602	5	0	3	77	91	156	102	56	55
comp100128_c1_seq1	599	1	5	3	14	15	18	21	11	5
comp100129_c0_seq1	1642	1	970	720	417	375	362	199	79	47
comp100130_c0_seq1	2786	1	630	804	534	224	147	107	391	209
comp100130_c1_seq1	988	10	168	287	113	108	80	56	86	74
comp100132_c3_seq2	663	1	78	64	41	48	63	53	43	27
comp100134_c0_seq1	2059	1	878	1730	2890	940	517	304	62	66
comp100136_c0_seq1	508	10	0	0	1	49	36	20	4	3
comp100137_c0_seq1	659	10	6	6	11	4	8	14	20	1484
comp100138_c1_seq1	671	10	13	31	21	29	60	62	89	39
comp100139_c0_seq1	1033	1	14	17	22	26	18	19	71	95
comp100139_c1_seq1	721	1	21	15	26	40	32	36	76	92
comp100139_c3_seq1	790	1	13	11	21	34	30	18	80	109
comp100141_c0_seq1	1212	1	8	15	27	8	17	22	610	204
comp100142_c0_seq1	597	10	2	15	26	45	51	65	47	85
comp100143_c0_seq1	1465	1	2	2	10	17	9	9	407	163
comp100144_c0_seq1	568	10	265	172	112	111	52	55	24	24
comp100144_c1_seq2	910	1	380	273	112	74	54	42	30	52
comp100144_c1_seq3	620	1	0	0	11	14	5	10	6	0
comp100145_c0_seq1	990	6	0	21	275	101	135	117	91	107
comp100146_c0_seq1	568	10	11	7	1	16	16	35	45	12
comp100147_c0_seq2	619	6	93	56	89	65	28	12	30	18
comp100147_c0_seq3	909	1	79	81	50	60	24	26	32	16
comp100148_c0_seq1	580	5	23	54	55	37	39	41	23	18
comp100149_c0_seq1	522	2	25	82	88	92	82	55	18	13
comp100149_c1_seq1	513	2	25	93	110	81	57	37	21	10
comp100150_c0_seq1	1481	2	1275	792	304	146	119	102	114	61
comp100151_c0_seq1	1839	1	533	947	1117	394	403	335	373	151
comp100152_c0_seq1	741	5	77	82	134	168	255	248	287	148
comp100153_c2_seq1	762	1	11	12	20	24	27	27	26	18
comp100154_c1_seq1	866	1	123	43	33	40	10	11	8	15
comp100154_c2_seq1	918	1	117	44	47	27	11	9	13	16
comp100156_c0_seq1	997	10	62	90	191	283	287	230	89	78
comp100156_c1_seq1	761	10	21	32	93	88	89	48	49	46
comp100156_c1_seq3	1288	6	85	114	253	209	142	132	130	80
comp100157_c0_seq1	1004	1	297	222	268	518	672	531	950	799
comp100158_c0_seq2	533	10	0	0	0	5	7	14	23	13
comp100159_c1_seq1	591	9	87	53	35	16	6	6	12	2
comp100160_c0_seq1	738	8	640	463	186	92	58	76	134	54
comp100161_c0_seq1	655	10	38	141	84	201	228	241	86	98
comp100162_c0_seq1	702	10	17	13	9	12	35	34	43	19
comp100164_c0_seq1	735	1	0	0	2	2	2	2	420	104
comp100165_c0_seq1	664	8	0	0	1	0	1	6	59	1
comp100166_c0_seq3	1052	1	8	8	19	16	4	7	47	23
comp100166_c1_seq1	1090	7	12	20	35	42	10	13	53	29
comp100167_c0_seq2	1284	1	134	111	126	93	87	51	89	48
comp100168_c0_seq1	817	10	48	72	57	30	42	31	72	43
comp100169_c0_seq1	586	10	43	17	18	23	3	7	38	38
comp100170_c0_seq1	752	1	11	10	12	7	22	33	87	10
comp100173_c0_seq2	702	1	0	0	0	0	0	0	78	0
comp100173_c0_seq3	678	1	0	0	7	7	2	3	0	34
comp100174_c0_seq1	689	4	10	3	32	369	488	414	72	67
comp100176_c0_seq1	1354	1	1376	829	698	554	379	229	19	25
comp100177_c0_seq1	1735	1	556	750	444	179	234	168	142	124
comp100178_c0_seq1	1465	1	2	8	29	75	149	459	5	8
comp100180_c0_seq1	632	9	3	1	2	14	16	22	124	7
comp100181_c0_seq1	670	3	99	70	3	1	1	0	1	0
comp100182_c0_seq1	776	10	49	102	56	36	28	20	111	82
comp100183_c1_seq1	513	4	6	13	15	11	5	14	18	16
comp100183_c2_seq1	634	1	0	11	7	7	0	8	9	9
comp100183_c2_seq2	615	1	5	2	8	0	3	4	11	7
comp100185_c0_seq1	1154	5	60	137	285	91	41	34	32	23
comp100186_c0_seq1	1536	1	123	103	173	223	156	170	127	93
comp100186_c0_seq3	1707	1	88	147	136	43	35	18	39	41
comp100187_c0_seq1	673	1	1	1	3	3	24	55	9	63
comp100188_c0_seq1	955	4	0	367	221	107	97	69	15	14
comp100188_c1_seq1	858	8	1	561	331	186	157	108	16	13
comp100189_c0_seq2	1601	1	370	236	262	294	298	222	705	288
comp100190_c0_seq1	2971	1	387	1566	904	920	446	469	517	461
comp100191_c0_seq1	542	10	1	1	0	2	2	0	15	4
comp100193_c0_seq1	865	10	9	39	58	95	103	102	83	37
comp100195_c1_seq1	845	1	151	130	92	39	21	28	20	20
comp100196_c0_seq1	895	1	43	97	115	92	194	170	19	12
comp100197_c0_seq1	772	1	1	1	2	3	16	16	71	29
comp100197_c1_seq1	748	1	0	0	1	7	4	5	61	10
comp100200_c1_seq1	863	1	0	5	9	6	7	9	33	51
comp100201_c0_seq2	632	1	32	66	62	16	19	13	17	21
comp100202_c0_seq1	512	10	0	2	2	2	4	6	18	4
comp100205_c0_seq1	1283	10	294	308	224	242	268	283	254	204
comp100206_c1_seq1	548	10	0	9	65	20	47	40	15	0
comp100207_c0_seq1	887	1	1	1	1	16	25	20	13	38
comp100208_c0_seq1	1278	1	21	70	307	374	447	393	377	196
comp100210_c0_seq1	959	1	29	50	124	112	83	60	27	16
comp100211_c0_seq1	960	1	0	0	24	146	255	335	1118	124
comp100212_c0_seq1	1115	1	0	2	11	51	77	102	108	22
comp100213_c0_seq1	611	1	0	0	1	0	3	0	69	34
comp100214_c0_seq1	878	2	964	891	564	364	195	108	37	24
comp100216_c0_seq1	2463	1	350	928	1451	773	625	289	144	100
comp100217_c0_seq1	1175	1	5	55	107	647	729	232	72	44
comp100217_c0_seq2	1024	1	13	146	261	735	858	351	169	157
comp100218_c1_seq1	983	4	1	1	4	29	10	34	99	11
comp100219_c0_seq1	660	1	460	578	837	545	359	192	93	75
comp100220_c1_seq1	1906	1	469	311	134	184	149	166	221	152
comp100221_c1_seq1	685	10	5	21	25	19	38	18	40	12
comp100223_c0_seq2	1117	1	29	47	20	40	75	60	201	178
comp100225_c0_seq1	848	10	0	7	12	18	36	71	63	51
comp100226_c0_seq1	528	10	0	0	11	67	101	70	16	5
comp100227_c0_seq1	895	2	452	282	172	139	157	125	175	87
comp100228_c0_seq1	655	1	0	1	20	17	20	21	89	22
comp100229_c1_seq1	724	2	212	150	69	49	36	14	52	24
comp100229_c2_seq1	620	5	26	31	0	0	9	0	3	7
comp100229_c2_seq2	549	5	63	37	26	16	0	6	21	10
comp100233_c0_seq1	714	8	4	1	41	66	86	136	281	114
comp100234_c0_seq1	962	10	53	31	96	94	60	35	38	35
comp100237_c0_seq1	1125	1	428	348	475	969	1168	826	411	477
comp100238_c0_seq1	502	4	18	36	84	70	117	134	13	5
comp100239_c0_seq1	1007	1	0	9	130	121	175	332	685	229
comp100240_c0_seq1	819	10	211	182	131	93	76	81	205	122
comp100240_c1_seq1	746	10	91	72	53	65	63	43	59	55
comp100241_c0_seq1	643	1	2	2	3	6	11	8	15	14
comp100241_c2_seq1	571	1	1	0	9	11	15	17	23	18
comp100242_c0_seq2	624	10	2	202	113	61	25	13	11	3
comp100243_c0_seq1	984	1	0	0	5	0	3	3	11	228
comp100244_c0_seq1	877	5	27	54	59	40	40	33	10	1
comp100245_c0_seq1	632	10	6	48	76	74	86	44	26	28
comp100246_c3_seq1	819	1	0	6	21	5	5	5	49	8
comp100247_c2_seq1	548	1	8	19	34	37	48	46	19	3
comp100248_c0_seq1	1223	2	34	0	0	4	0	13	12	0
comp100248_c0_seq2	1285	2	160	58	18	0	3	0	54	9
comp100250_c0_seq1	1383	1	25	368	847	678	488	400	282	126
comp100251_c0_seq1	1159	10	415	651	882	714	581	382	197	135
comp100252_c0_seq1	865	2	6	43	0	27	13	11	0	0
comp100252_c0_seq2	885	2	5	0	75	84	69	46	83	18
comp100253_c2_seq1	562	5	5	7	16	7	9	9	31	8
comp100253_c3_seq2	618	2	5	19	23	23	4	6	27	12
comp100254_c0_seq1	2104	1	1	0	230	512	409	467	242	56
comp100255_c0_seq1	1079	1	1679	2207	1516	11	11	9	4	9
comp100256_c0_seq1	1285	1	10	12	8	1	7	10	153	15
comp100257_c0_seq2	1054	8	17	14	9	41	109	147	54	14
comp100259_c0_seq1	840	1	1	0	1	1	0	4	355	4
comp100260_c1_seq1	820	2	106	57	36	10	14	39	37	35
comp100263_c1_seq1	936	10	37	65	146	127	149	98	72	43
comp100263_c1_seq2	767	10	1	2	9	6	14	15	11	9
comp100266_c0_seq2	651	4	1	3	4	9	9	29	44	23
comp100269_c0_seq1	1244	1	169	128	187	91	64	43	49	18
comp100269_c1_seq1	787	1	87	55	85	35	31	25	16	4
comp100270_c0_seq1	626	1	56	120	136	225	252	180	45	30
comp100271_c0_seq1	1811	1	3	24	115	117	127	176	47	25
comp100271_c1_seq1	633	10	0	0	12	17	9	22	10	0
comp100273_c0_seq2	1360	1	11	72	138	102	140	86	182	86
comp100274_c0_seq2	1011	1	33	23	8	8	11	8	17	12
comp100274_c0_seq3	1087	1	36	54	54	66	56	32	17	42
comp100275_c0_seq1	579	4	5	2	4	42	33	20	21	13
comp100276_c0_seq1	752	10	79	266	141	116	167	150	195	113
comp100277_c0_seq1	820	10	330	213	67	78	82	82	67	39
comp100278_c1_seq2	802	1	9	10	32	29	37	32	1	5
comp100279_c0_seq1	750	2	391	469	747	473	348	166	126	48
comp100280_c0_seq1	797	1	48	63	171	114	60	58	29	25
comp100284_c0_seq1	1796	1	87	195	297	243	157	139	232	78
comp100285_c1_seq1	917	10	93	446	223	295	265	207	96	136
comp100286_c0_seq1	521	3	0	6	24	63	40	20	3	2
comp100286_c1_seq1	520	10	0	4	16	61	31	6	2	3
comp100287_c2_seq1	846	1	0	0	2	9	8	18	172	53
comp100287_c3_seq1	646	4	0	0	1	2	10	16	165	53
comp100288_c0_seq1	1163	1	50	53	109	92	54	38	164	46
comp100289_c0_seq1	675	10	20	51	70	67	71	124	64	12
comp100290_c0_seq1	905	2	26	143	321	245	491	494	65	15
comp100291_c0_seq1	1086	2	58	153	103	112	126	92	82	65
comp100292_c0_seq1	922	1	857	660	425	128	124	77	32	43
comp100293_c3_seq1	577	10	27	71	49	63	63	68	32	34
comp100294_c0_seq1	1784	1	144	326	558	501	768	867	150	23
comp100295_c0_seq1	1010	4	0	1	2	42	58	74	69	40
comp100296_c0_seq1	1354	1	3069	1035	90	74	123	98	61	14
comp100297_c0_seq1	2815	2	518	882	996	827	812	760	969	320
comp100298_c0_seq1	522	1	15	12	4	2	11	46	22	17
comp100299_c1_seq1	2600	1	205	667	1248	1145	922	627	237	189
comp100301_c0_seq2	784	1	73	38	25	23	22	17	31	17
comp100304_c0_seq1	801	10	60	31	34	35	43	51	68	76
comp100306_c2_seq3	733	4	5	1	3	21	9	22	31	15
comp100307_c0_seq3	514	1	0	0	0	0	0	4	95	0
comp100309_c0_seq2	1214	1	7	2	47	67	105	72	110	32
comp100310_c0_seq1	857	1	0	0	1	3	3	8	138	9
comp100310_c0_seq3	742	1	0	0	3	1	1	2	181	100
comp100311_c0_seq1	636	4	86	68	59	59	59	48	44	23
comp100311_c2_seq1	576	4	42	35	25	40	44	41	15	11
comp100317_c0_seq1	719	1	13	15	3	12	11	29	10	9
comp100318_c0_seq1	899	1	1	0	2	74	101	368	134	6
comp100319_c0_seq1	1849	1	3	39	43	299	373	590	298	944
comp100322_c0_seq1	588	10	6	12	17	25	23	31	39	49
comp100323_c0_seq1	582	1	59	107	118	62	52	31	59	15
comp100324_c0_seq1	1554	1	628	585	233	245	392	530	127	87
comp100325_c0_seq1	565	6	5	5	2	4	13	28	48	33
comp100326_c0_seq1	766	1	26	27	20	14	8	6	46	20
comp100327_c1_seq1	855	10	25	23	62	59	17	14	40	25
comp100329_c0_seq1	939	4	0	0	0	9	3	5	70	21
comp100332_c0_seq1	746	9	0	0	0	7	24	70	63	23
comp100333_c0_seq1	1499	1	948	698	564	487	556	434	256	83
comp100334_c0_seq2	1056	1	1	2	1	11	125	379	336	1202
comp100335_c0_seq1	538	4	1	0	0	0	0	0	398	1361
comp100336_c0_seq2	1005	10	93	94	84	142	176	126	256	227
comp100338_c1_seq1	937	1	116	73	29	25	14	22	21	10
comp100339_c0_seq1	560	1	1	4	0	1	2	1	92	30
comp100339_c1_seq1	620	1	0	5	0	4	5	1	121	23
comp100341_c1_seq1	1153	1	81	189	176	143	150	106	96	42
comp100343_c0_seq1	1085	1	75	112	19	16	20	32	55	18
comp100344_c0_seq1	1993	1	219	372	385	293	345	185	739	342
comp100344_c0_seq3	2026	1	16	0	74	162	0	227	0	293
comp100345_c0_seq1	724	6	1	18	22	46	46	53	30	32
comp100346_c0_seq1	759	1	1	5	10	22	4	13	34	17
comp100346_c1_seq1	1894	6	3	14	24	60	14	9	58	32
comp100346_c1_seq2	953	6	0	4	6	12	2	7	17	16
comp100347_c0_seq1	540	1	0	2	4	7	11	20	107	113
comp100348_c1_seq1	898	6	29	17	15	2	6	13	104	13
comp100349_c1_seq1	632	10	11	19	24	30	44	57	10	6
comp100349_c1_seq2	565	10	4	2	11	17	24	14	13	0
comp100351_c0_seq2	877	10	122	285	368	390	479	478	193	195
comp100353_c0_seq1	755	8	26	43	59	59	56	41	33	25
comp100353_c2_seq2	758	2	25	40	46	51	33	30	30	13
comp100354_c0_seq2	805	5	1	44	31	26	21	15	4	9
comp100355_c0_seq1	697	1	9	15	29	14	39	46	18	9
comp100356_c0_seq1	705	1	2	5	60	25	25	14	2	28
comp100359_c0_seq1	780	3	38	76	80	58	32	37	45	23
comp100361_c1_seq1	848	10	69	59	84	103	124	133	124	106
comp100362_c0_seq1	2758	1	64	265	238	156	82	93	395	271
comp100363_c0_seq1	593	2	15	31	42	50	40	16	25	4
comp100363_c1_seq1	1144	2	81	156	157	164	171	120	61	27
comp100367_c0_seq1	1527	1	205	290	658	562	492	442	433	133
comp100368_c1_seq1	778	1	26	11	8	6	4	16	73	49
comp100369_c0_seq1	1314	1	6	1	6	19	69	116	62	146
comp100370_c0_seq2	660	1	67	61	87	63	115	141	30	9
comp100372_c1_seq1	629	2	288	144	49	74	61	40	25	20
comp100373_c0_seq1	1407	1	67	121	186	108	86	47	87	61
comp100375_c0_seq1	893	1	35	62	0	0	0	15	0	0
comp100375_c0_seq2	857	1	78	2	21	2	5	0	0	0
comp100376_c0_seq1	529	1	0	0	0	0	0	1	29	31
comp100377_c0_seq1	1344	1	23	50	26	34	74	74	66	35
comp100378_c0_seq1	545	10	0	1	0	1	3	15	124	123
comp100378_c0_seq2	811	1	1	0	1	5	8	26	210	183
comp100378_c2_seq1	512	10	0	0	0	3	10	20	90	100
comp100378_c2_seq2	849	8	3	4	42	25	68	101	15	49
comp100380_c0_seq1	647	1	72	81	5	0	0	0	0	0
comp100381_c0_seq2	1801	1	1	2	2	37	2201	2160	132	114
comp100383_c0_seq1	1527	1	56	97	179	136	90	91	116	70
comp100384_c0_seq1	1112	9	2	3	3	4	22	35	145	25
comp100385_c1_seq1	1280	1	7	8	9	25	51	54	100	35
comp100386_c1_seq1	1222	1	0	0	0	15	15	0	0	0
comp100386_c1_seq2	1144	1	26	44	109	70	35	28	75	23
comp100387_c0_seq1	631	10	61	59	72	100	115	96	57	55
comp100389_c0_seq1	722	5	0	0	0	2	2	1	7	2
comp100390_c0_seq1	1137	1	4	1	3	1	3	7	1837	2299
comp100391_c0_seq1	547	10	69	72	63	105	114	77	58	40
comp100392_c0_seq1	810	10	458	563	421	293	296	197	126	99
comp100393_c0_seq1	506	10	4	15	5	36	67	84	122	183
comp100394_c0_seq1	992	1	103	119	83	92	77	40	38	28
comp100396_c1_seq1	647	4	3	10	202	39	12	4	14	19
comp100396_c2_seq1	535	4	1	9	97	15	7	2	12	10
comp100397_c1_seq1	505	1	74	34	24	13	2	2	9	6
comp100397_c2_seq1	502	1	103	40	57	20	5	7	8	11
comp100397_c3_seq1	540	1	104	34	34	20	5	6	15	5
comp100397_c4_seq1	793	1	151	74	71	29	6	9	19	5
comp100398_c0_seq1	747	10	78	169	277	139	121	144	106	35
comp100399_c0_seq1	1130	4	1	3	0	0	1	0	2	0
comp100400_c1_seq1	1063	10	7	18	130	94	131	125	89	83
comp100401_c0_seq1	828	10	149	83	80	119	110	79	40	32
comp100402_c0_seq1	920	1	27	49	139	68	16	11	49	22
comp100402_c2_seq1	575	10	14	18	56	22	4	2	27	9
comp100402_c3_seq1	740	4	18	38	76	37	8	9	30	21
comp100403_c0_seq1	914	8	6	6	11	10	56	141	2620	846
comp100404_c0_seq1	957	10	36	87	250	92	100	103	58	30
comp100405_c0_seq2	2194	1	559	554	285	825	648	576	180	64
comp100406_c0_seq1	2757	1	1291	1961	2948	2584	1384	1085	912	958
comp100409_c0_seq1	1081	2	32	139	234	150	272	263	38	7
comp100410_c0_seq1	650	1	0	0	0	0	0	0	166	0
comp100411_c0_seq1	1294	1	2	1	2	71	84	79	229	49
comp100412_c0_seq1	874	10	16	31	70	69	0	0	0	23
comp100412_c0_seq3	851	10	148	184	66	0	86	72	104	16
comp100413_c1_seq2	1924	1	561	251	354	179	154	105	20	10
comp100414_c0_seq1	602	10	3	8	7	13	22	27	14	28
comp100415_c0_seq1	790	10	0	1	64	34	40	45	93	55
comp100416_c0_seq1	1099	4	1	42	53	59	75	95	18	1
comp100418_c0_seq1	2208	10	1521	810	415	428	969	1299	570	680
comp100419_c1_seq2	600	1	0	0	0	0	0	0	0	214
comp100420_c0_seq1	762	1	0	0	0	0	1	1	117	0
comp100421_c0_seq7	1096	10	3	48	228	86	63	41	16	12
comp100421_c1_seq2	663	10	7	44	80	62	44	34	7	32
comp100422_c1_seq1	689	1	0	3	5	5	1	0	92	41
comp100423_c0_seq1	815	2	203	278	234	207	220	202	136	83
comp100425_c0_seq1	1074	6	2	5	38	112	400	1043	37	37
comp100425_c1_seq2	760	8	0	0	5	14	69	237	6	0
comp100426_c1_seq1	599	3	16	85	146	82	37	41	55	22
comp100427_c0_seq1	618	8	0	5	2	0	11	53	1	131
comp100429_c0_seq1	797	2	77	112	102	120	158	159	142	107
comp100431_c0_seq1	1031	1	2	12	35	49	42	27	28	63
comp100432_c0_seq1	1008	4	178	244	350	274	186	149	184	74
comp100434_c0_seq1	631	1	0	2	13	3	4	1	33	11
comp100434_c1_seq1	765	1	1	4	18	10	8	12	55	39
comp100434_c2_seq1	620	4	0	3	17	6	3	0	46	4
comp100434_c2_seq3	1359	1	0	0	0	9	5	15	20	37
comp100435_c1_seq1	1034	2	141	252	465	180	84	86	153	53
comp100438_c0_seq1	808	4	115	83	32	24	9	12	22	8
comp100439_c0_seq1	767	1	1	1	2	6	12	28	108	19
comp100441_c0_seq1	647	10	18	5	25	17	13	8	30	25
comp100443_c0_seq1	2479	1	2589	2823	3170	1924	1724	957	266	282
comp100444_c0_seq1	1263	1	61	34	45	86	191	226	218	123
comp100445_c0_seq1	668	2	2	1	14	24	17	28	96	32
comp100448_c0_seq1	849	1	31	119	72	54	70	39	29	15
comp100449_c0_seq1	851	2	89	84	67	77	32	35	41	41
comp100450_c1_seq1	1423	1	6	10	17	40	84	196	1930	581
comp100451_c1_seq1	895	1	14	5	15	25	10	11	49	9
comp100452_c0_seq1	999	1	3	12	20	13	12	11	44	18
comp100453_c0_seq1	1643	2	11	34	92	82	45	42	97	55
comp100455_c1_seq1	500	4	5	17	46	34	36	11	28	17
comp100455_c2_seq1	531	4	6	20	49	48	30	29	23	14
comp100456_c0_seq1	2863	1	1560	1672	1334	1630	1940	1266	742	663
comp100456_c0_seq2	3058	1	2	2	0	77	441	999	313	1172
comp100457_c0_seq1	1088	8	0	0	4	75	73	62	109	14
comp100457_c0_seq3	1112	8	0	5	4	18	24	4	89	3
comp100459_c0_seq1	1331	2	106	249	190	91	79	56	34	29
comp100460_c1_seq1	501	6	16	13	24	29	16	10	8	7
comp100461_c0_seq1	1038	8	208	157	170	164	164	136	35	22
comp100463_c0_seq1	1576	1	202	200	318	142	96	52	175	53
comp100464_c0_seq1	585	10	121	29	18	57	35	21	32	13
comp100466_c0_seq1	936	8	0	0	0	0	0	0	533	0
comp100467_c0_seq4	507	10	0	15	6	5	4	11	11	23
comp100468_c0_seq1	749	10	108	101	24	22	17	19	74	38
comp100469_c0_seq1	665	1	0	1	17	66	53	23	29	3
comp100470_c0_seq1	869	1	5	1	4	5	8	6	10	6
comp100472_c0_seq1	1469	1	603	692	559	704	612	377	81	73
comp100474_c0_seq1	874	10	163	133	65	39	50	23	78	50
comp100477_c0_seq1	913	8	0	1	0	0	1	0	112	256
comp100478_c1_seq1	786	1	19	33	39	26	9	5	39	23
comp100479_c0_seq1	1013	4	1145	1132	772	618	503	451	596	221
comp100480_c0_seq1	1826	1	18	0	0	29	28	0	64	66
comp100480_c0_seq2	1925	1	0	19	15	23	35	81	43	82
comp100481_c0_seq2	1208	6	403	852	1033	966	920	673	430	252
comp100482_c0_seq1	1977	2	300	310	401	401	490	320	40	40
comp100484_c1_seq1	672	10	0	0	2	3	7	16	8	3
comp100485_c0_seq2	685	2	2	40	71	66	137	183	9	2
comp100486_c0_seq1	1131	2	176	129	90	91	108	99	94	33
comp100487_c0_seq2	1010	2	75	76	40	42	29	33	98	47
comp100487_c1_seq1	1578	1	110	466	494	413	349	207	235	143
comp100487_c4_seq2	1003	1	99	60	42	42	17	13	82	29
comp100487_c5_seq1	849	3	78	67	39	42	19	22	105	32
comp100488_c0_seq1	938	7	48	41	30	46	51	38	93	62
comp100492_c0_seq1	565	10	0	5	20	22	32	25	47	15
comp100492_c0_seq2	506	10	7	17	23	42	49	42	48	18
comp100493_c0_seq3	801	1	0	4	17	119	90	57	8	28
comp100497_c0_seq1	664	10	9	2	24	22	29	44	59	34
comp100498_c0_seq1	584	10	30	41	42	21	22	27	21	39
comp100500_c0_seq1	540	5	0	9	26	16	11	6	14	1
comp100501_c0_seq1	1828	1	850	1479	1957	940	716	455	384	198
comp100503_c0_seq2	2108	1	4328	2924	1531	622	481	254	164	70
comp100504_c0_seq1	866	1	1	2	5	9	12	8	13	87
comp100505_c0_seq1	605	2	153	159	178	177	154	110	50	26
comp100505_c0_seq3	632	2	0	0	0	0	16	4	4	20
comp100506_c0_seq1	920	4	2	2	4	7	9	10	473	251
comp100507_c0_seq1	752	1	144	173	111	68	67	68	99	37
comp100509_c0_seq1	670	10	411	674	587	434	369	207	32	18
comp100510_c0_seq1	645	3	28	13	10	4	3	6	76	12
comp100511_c0_seq1	583	2	38	65	53	34	48	36	20	4
comp100511_c1_seq1	768	1	66	158	102	68	100	87	54	4
comp100512_c0_seq1	636	10	0	0	0	2	0	2	331	0
comp100513_c1_seq1	507	10	9	10	11	9	7	5	26	11
comp100514_c0_seq1	614	5	3	4	1	0	1	0	8	29
comp100514_c1_seq1	928	1	30	44	5	4	3	4	18	117
comp100514_c3_seq1	679	1	14	16	2	2	0	2	14	37
comp100516_c2_seq1	991	2	179	200	198	221	216	128	34	55
comp100518_c0_seq1	1854	4	1	249	126	47	71	130	73	22
comp100519_c0_seq1	1904	10	158	220	404	601	660	479	468	227
comp100521_c0_seq1	521	10	0	0	0	78	129	45	0	1
comp100524_c0_seq1	1321	1	194	569	642	511	418	387	266	136
comp100525_c0_seq2	1358	1	33	156	193	181	139	133	281	73
comp100526_c0_seq1	813	5	0	0	1	4	5	11	97	45
comp100527_c0_seq1	1017	10	37	265	578	557	560	340	98	146
comp100528_c0_seq1	1643	1	589	427	298	401	406	286	225	108
comp100529_c0_seq1	1148	7	2	1	16	8	6	6	33	69
comp100530_c0_seq1	1046	1	57	254	371	241	204	183	160	86
comp100531_c0_seq1	653	8	2	4	0	1	40	216	729	77
comp100532_c0_seq1	698	1	20	10	18	64	229	352	73	75
comp100533_c0_seq1	526	10	2	2	6	9	20	27	31	26
comp100534_c0_seq1	1949	1	2450	1751	933	545	553	472	521	276
comp100538_c0_seq1	1349	1	27	68	52	70	61	86	216	22
comp100538_c1_seq1	615	4	17	22	31	28	29	35	78	16
comp100539_c1_seq1	646	1	0	27	54	36	39	35	10	8
comp100540_c0_seq1	747	1	0	3	118	48	67	44	6	4
comp100541_c0_seq2	561	2	44	33	41	68	51	33	23	9
comp100542_c0_seq1	525	10	2	5	17	28	44	69	107	82
comp100543_c0_seq1	1205	1	15	6	7	46	49	56	40	8
comp100544_c0_seq1	971	6	36	26	17	6	8	9	47	19
comp100545_c0_seq1	842	6	39	192	196	79	65	65	40	15
comp100547_c0_seq2	989	10	43	52	95	166	212	182	67	112
comp100548_c1_seq1	1177	1	6	9	131	68	65	65	79	44
comp100549_c0_seq2	709	10	51	54	7	9	55	48	174	78
comp100550_c0_seq1	598	3	88	101	38	40	39	15	17	8
comp100551_c0_seq1	714	1	21	30	52	37	23	41	13	2
comp100551_c2_seq1	753	2	17	17	29	27	10	21	7	5
comp100552_c0_seq1	774	1	9	18	37	17	15	9	34	29
comp100552_c1_seq1	982	1	19	41	61	42	26	35	69	43
comp100552_c2_seq1	1278	1	0	23	39	30	31	0	12	39
comp100552_c2_seq3	1686	1	29	28	42	43	19	62	61	34
comp100553_c0_seq1	2061	1	177	278	181	146	66	69	138	44
comp100555_c0_seq1	838	4	0	0	0	3	8	46	50	238
comp100556_c1_seq1	702	1	17	9	49	48	64	44	37	26
comp100557_c0_seq2	564	10	10	41	44	50	32	32	24	41
comp100558_c0_seq1	691	10	2	23	41	60	57	38	64	117
comp100559_c1_seq1	840	1	0	1	4	46	75	55	55	21
comp100561_c0_seq1	1046	8	0	66	6	44	91	178	57	17
comp100563_c0_seq1	712	1	1	2	0	20	20	73	313	103
comp100564_c0_seq1	1129	1	17	18	4	11	38	195	1315	269
comp100565_c0_seq1	1604	1	29	43	203	160	136	110	1300	506
comp100565_c1_seq1	557	10	2	7	15	11	19	22	126	54
comp100566_c0_seq3	3106	1	363	692	927	811	474	558	298	231
comp100566_c0_seq4	3064	1	21	183	643	426	356	3	0	0
comp100567_c0_seq1	1057	5	3	35	78	134	132	134	64	17
comp100567_c1_seq1	546	1	6	16	35	53	69	72	25	11
comp100568_c0_seq1	748	1	30	47	52	28	25	20	48	14
comp100568_c1_seq1	1507	1	70	109	84	65	72	44	78	30
comp100570_c0_seq1	790	1	1	4	49	60	45	54	115	18
comp100571_c1_seq1	1324	1	12	273	109	53	24	28	62	97
comp100572_c0_seq2	1065	1	67	100	163	92	99	67	45	21
comp100573_c0_seq2	1675	1	265	274	150	149	126	126	153	64
comp100574_c0_seq3	762	1	0	0	0	6	5	4	91	41
comp100575_c0_seq1	547	2	228	116	63	39	48	43	26	24
comp100575_c1_seq1	619	1	190	77	50	39	36	32	23	21
comp100577_c0_seq1	1123	1	232	547	821	608	474	294	193	118
comp100577_c1_seq1	507	1	30	67	113	90	40	39	22	20
comp100579_c0_seq1	553	10	0	3	0	7	19	13	21	15
comp100579_c2_seq1	569	8	0	0	0	3	8	7	18	9
comp100580_c0_seq1	776	1	0	25	42	36	13	13	24	11
comp100584_c0_seq2	730	10	35	59	41	42	15	20	15	10
comp100585_c0_seq1	504	10	8	40	166	43	42	76	5	2
comp100586_c0_seq1	657	10	128	185	212	223	173	125	36	47
comp100587_c1_seq1	1299	1	138	74	154	61	16	10	218	32
comp100587_c3_seq1	815	1	100	63	134	53	21	17	152	31
comp100589_c0_seq1	737	1	0	1	0	0	3	4	17	38
comp100590_c1_seq1	714	1	1	1	2	3	2	4	91	77
comp100591_c0_seq1	1372	10	39	115	163	351	512	592	1688	1018
comp100592_c0_seq1	512	1	0	0	2	1	2	1	98	1
comp100594_c0_seq1	611	1	19	56	161	183	217	141	98	95
comp100595_c0_seq1	811	1	77	61	149	69	27	23	23	9
comp100596_c0_seq1	1111	10	102	158	79	138	237	174	82	120
comp100597_c0_seq1	654	1	104	93	76	70	71	54	99	98
comp100598_c0_seq1	1321	1	48	103	78	54	43	57	113	35
comp100598_c1_seq1	1142	1	51	74	68	53	44	44	60	34
comp100600_c0_seq1	1023	4	83	68	29	52	78	58	94	51
comp100600_c2_seq1	980	2	37	24	29	39	57	39	52	42
comp100601_c1_seq1	1045	4	0	19	33	32	26	27	22	0
comp100602_c1_seq1	682	10	0	3	4	78	75	65	70	94
comp100602_c2_seq1	1204	2	1	6	0	0	17	0	35	36
comp100602_c2_seq4	1267	2	0	0	8	105	82	80	208	231
comp100604_c0_seq1	2047	1	29	81	61	99	71	83	1125	327
comp100605_c1_seq1	526	10	17	47	45	73	90	88	86	63
comp100607_c0_seq1	521	10	2	24	46	56	119	61	20	23
comp100608_c0_seq1	700	4	267	327	340	317	387	229	108	93
comp100609_c0_seq1	863	1	63	46	40	40	37	54	39	8
comp100610_c0_seq2	812	3	20	5	17	10	13	13	76	58
comp100611_c0_seq1	759	10	2	5	53	175	295	405	144	288
comp100613_c2_seq1	725	1	17	42	56	54	28	31	27	16
comp100614_c0_seq1	625	1	12	23	20	13	14	9	7	2
comp100615_c0_seq2	564	1	3	15	31	31	23	14	13	7
comp100615_c0_seq3	610	4	2	8	23	22	22	14	2	4
comp100618_c0_seq1	672	10	12	14	13	4	5	6	12	17
comp100619_c0_seq1	1320	2	1200	766	222	216	184	115	97	77
comp100622_c0_seq1	790	10	1	4	3	129	88	18	3	4
comp100623_c1_seq1	848	1	0	0	1	0	0	1	173	9
comp100623_c2_seq1	713	1	0	0	0	0	1	2	160	14
comp100625_c2_seq1	806	3	1	21	46	13	23	79	15	5
comp100626_c0_seq1	1591	10	2	77	157	154	214	160	142	114
comp100628_c0_seq1	816	4	27	33	21	31	30	28	29	16
comp100629_c0_seq5	1048	1	14	22	10	33	44	59	2767	1998
comp100630_c0_seq1	1649	1	9	0	41	22	0	29	17	0
comp100630_c0_seq10	1664	1	66	46	0	8	17	0	66	42
comp100630_c0_seq11	1460	1	9	12	0	42	16	16	44	68
comp100630_c0_seq12	1541	1	0	16	109	21	0	10	0	0
comp100630_c0_seq17	1688	1	115	103	0	0	0	0	0	0
comp100630_c0_seq18	1697	1	51	44	50	5	0	0	41	0
comp100630_c0_seq23	737	1	9	9	19	10	23	21	48	17
comp100630_c0_seq24	1493	1	7	11	24	22	0	25	26	0
comp100630_c0_seq4	1721	1	88	96	81	0	0	0	0	0
comp100630_c0_seq6	1616	1	11	0	0	40	33	19	27	46
comp100630_c0_seq7	1508	1	0	17	0	41	32	6	0	11
comp100631_c0_seq1	525	10	0	0	14	15	16	16	32	51
comp100632_c2_seq1	743	1	2	0	16	6	1	12	49	19
comp100632_c2_seq2	747	1	2	0	2	1	1	0	2	3
comp100633_c0_seq1	792	2	0	4	18	22	23	13	20	3
comp100633_c0_seq2	1182	1	0	2	3	8	69	160	137	270
comp100633_c1_seq1	909	10	0	28	53	56	57	59	41	12
comp100635_c0_seq1	828	1	0	5	39	135	58	66	35	4
comp100635_c1_seq1	1098	1	1	12	108	425	220	186	63	25
comp100636_c0_seq1	1211	3	16	16	32	15	14	14	54	53
comp100637_c1_seq1	538	10	102	376	215	129	160	98	53	23
comp100638_c0_seq2	572	4	9	7	13	43	45	49	65	11
comp100639_c0_seq1	1200	10	0	46	65	128	104	84	155	434
comp100640_c0_seq1	1595	1	133	266	299	264	234	146	123	58
comp100641_c1_seq1	531	10	1	33	216	167	63	29	10	0
comp100642_c0_seq1	1000	10	569	660	255	342	307	263	296	370
comp100643_c0_seq1	1921	2	204	452	721	577	481	373	372	169
comp100644_c0_seq1	784	10	0	0	1	8	14	16	62	8
comp100644_c2_seq1	919	1	0	1	8	18	28	52	110	30
comp100645_c0_seq1	1742	6	63	57	157	76	63	42	74	47
comp100645_c1_seq1	752	2	26	13	49	25	27	12	26	18
comp100646_c0_seq2	620	1	0	1	1	2	1	2	190	5
comp100646_c1_seq1	1426	1	2	2	1	4	2	4	471	15
comp100647_c0_seq1	526	5	16	34	32	35	38	24	15	11
comp100647_c1_seq1	542	10	11	34	31	31	28	23	9	6
comp100648_c0_seq1	728	10	0	1	8	7	10	11	57	15
comp100650_c0_seq1	535	4	67	18	3	0	1	1	17	5
comp100651_c0_seq1	1266	4	172	234	145	152	162	105	79	36
comp100654_c0_seq2	627	1	2	3	10	8	18	26	35	8
comp100655_c0_seq1	935	1	29	17	20	51	38	35	82	48
comp100656_c0_seq1	791	2	34	69	64	108	120	107	147	128
comp100658_c0_seq1	760	1	309	311	212	185	197	112	31	32
comp100659_c0_seq1	627	1	7	11	13	18	9	3	11	6
comp100660_c1_seq1	550	1	112	46	19	34	39	32	32	30
comp100666_c0_seq1	915	1	141	164	90	38	23	15	18	10
comp100667_c0_seq1	1302	1	31	8	48	112	174	142	842	361
comp100668_c0_seq1	1309	1	60	128	85	85	77	66	72	30
comp100669_c0_seq1	964	10	47	112	247	157	271	273	122	170
comp100670_c0_seq1	1008	1	0	26	27	116	212	228	149	87
comp100670_c0_seq2	1035	1	211	250	182	129	125	67	19	36
comp100671_c0_seq1	1037	1	48	83	93	22	52	17	41	22
comp100671_c0_seq2	1418	2	3	12	33	59	12	12	8	1
comp100671_c0_seq3	1094	1	167	86	56	59	15	2	16	5
comp100671_c0_seq4	1361	1	1	10	49	28	31	53	17	3
comp100674_c0_seq1	1065	6	5	4	10	13	12	16	34	5
comp100675_c1_seq1	746	1	65	74	110	85	76	50	37	41
comp100676_c1_seq1	591	1	20	23	30	20	15	2	14	6
comp100678_c0_seq1	1029	1	302	332	376	357	315	169	40	31
comp100681_c0_seq1	605	10	22	18	46	74	76	50	53	82
comp100683_c0_seq1	545	4	0	0	0	1	3	2	10	8
comp100684_c0_seq1	866	4	54	46	57	54	66	80	98	61
comp100684_c0_seq2	862	4	83	48	46	45	64	74	120	59
comp100690_c0_seq1	671	1	27	43	393	304	231	136	48	34
comp100691_c0_seq1	963	1	6	16	41	37	22	21	85	38
comp100694_c0_seq1	648	6	360	163	88	73	91	60	77	55
comp100695_c0_seq1	902	10	26	48	62	141	213	186	44	94
comp100696_c0_seq1	651	1	35	16	32	26	23	12	38	7
comp100696_c2_seq1	656	1	37	8	40	29	12	9	30	6
comp100698_c0_seq1	759	4	12	16	8	26	14	11	34	15
comp100698_c0_seq3	650	10	2	0	0	5	5	7	8	7
comp100698_c1_seq1	941	1	3	0	7	21	11	14	31	13
comp100698_c2_seq1	607	2	4	3	9	18	4	12	21	6
comp100699_c0_seq2	681	10	19	52	37	40	51	48	28	27
comp100700_c0_seq1	678	10	161	124	117	162	198	118	115	29
comp100701_c0_seq1	855	1	1	2	5	4	5	3	39	57
comp100702_c0_seq1	1208	1	391	239	204	151	124	108	273	63
comp100704_c1_seq1	507	5	78	106	47	30	33	22	24	6
comp100704_c2_seq1	582	10	106	142	48	39	45	34	41	6
comp100705_c1_seq1	573	10	16	20	24	22	11	6	42	7
comp100706_c0_seq1	1022	2	16	34	61	30	27	48	19	5
comp100707_c0_seq1	1050	2	46	90	89	105	112	99	74	28
comp100708_c0_seq1	900	4	135	206	239	263	258	214	124	110
comp100709_c0_seq1	510	1	0	1	1	3	11	5	66	19
comp100712_c0_seq1	939	1	42	17	33	21	5	4	8	9
comp100713_c0_seq1	1820	1	117	182	533	711	795	591	494	243
comp100714_c0_seq1	549	10	72	40	13	28	38	43	28	46
comp100716_c0_seq1	1224	10	2	42	132	132	174	159	126	68
comp100717_c2_seq1	1592	2	45	57	134	108	110	94	180	49
comp100718_c0_seq1	1141	1	3	5	3	330	228	26	4	5
comp100719_c1_seq1	570	10	49	58	47	74	62	46	59	45
comp100719_c2_seq1	614	10	36	62	37	71	100	60	37	46
comp100719_c3_seq1	560	10	26	46	49	73	55	75	69	41
comp100720_c0_seq1	1066	1	3	1	1	2	8	0	2	823
comp100724_c0_seq1	623	2	127	202	213	318	281	160	48	40
comp100724_c1_seq1	1169	2	169	222	263	321	220	139	72	30
comp100725_c0_seq1	1467	1	3	10	8	10	14	13	55	63
comp100725_c1_seq1	546	1	2	3	2	2	3	1	25	18
comp100726_c0_seq1	1180	1	205	224	434	576	696	544	467	241
comp100728_c0_seq1	581	8	31	10	23	13	3	6	17	10
comp100728_c0_seq2	539	8	0	4	0	0	7	10	6	0
comp100729_c2_seq2	770	1	0	0	6	2	2	6	41	20
comp100730_c0_seq1	1515	2	73	260	243	134	98	73	71	37
comp100731_c0_seq1	543	10	18	16	35	35	45	34	30	21
comp100732_c0_seq1	1959	1	225	290	221	212	161	162	216	95
comp100733_c0_seq1	999	10	5	35	58	55	45	43	70	58
comp100734_c0_seq1	998	1	144	180	116	89	78	93	167	70
comp100734_c1_seq1	887	1	246	264	153	134	125	139	228	88
comp100735_c0_seq1	653	1	24	57	32	29	19	17	6	3
comp100735_c2_seq1	767	2	167	251	182	149	160	109	28	18
comp100736_c0_seq1	1248	5	0	62	106	115	195	192	9	8
comp100736_c1_seq1	795	1	0	12	30	43	70	59	5	6
comp100737_c1_seq1	1152	1	388	357	150	68	70	49	54	37
comp100738_c0_seq2	768	10	1	4	2	2	1	6	79	8
comp100740_c0_seq1	860	6	6	8	119	76	84	120	152	40
comp100740_c0_seq2	876	1	3	5	45	39	43	59	104	26
comp100741_c0_seq1	559	10	28	40	40	36	50	55	41	20
comp100742_c0_seq3	551	10	37	51	42	44	35	42	16	21
comp100743_c0_seq4	847	10	1	3	12	42	56	118	79	53
comp100744_c0_seq1	1455	1	0	0	0	15	30	60	240	68
comp100745_c0_seq1	666	1	0	0	0	2	9	10	11	66
comp100747_c0_seq1	1023	2	102	20	62	55	15	23	80	48
comp100747_c1_seq1	751	2	62	33	54	60	28	16	67	45
comp100750_c0_seq1	1208	5	1	0	6	18	42	48	72	87
comp100751_c0_seq1	698	10	68	134	183	114	106	62	43	22
comp100752_c0_seq1	638	10	1	2	7	12	16	16	56	26
comp100753_c0_seq1	1464	5	136	219	176	170	141	132	345	195
comp100753_c2_seq1	548	5	50	118	95	74	50	46	176	63
comp100756_c0_seq2	1112	1	45	55	48	38	63	39	666	137
comp100758_c0_seq1	1324	2	30	74	77	66	44	35	40	34
comp100759_c0_seq1	2351	1	350	375	270	224	166	139	152	51
comp100762_c0_seq1	519	10	0	0	0	11	43	110	1	0
comp100763_c0_seq1	549	1	0	0	3	2	1	4	32	7
comp100763_c1_seq1	751	1	0	1	7	14	20	21	84	17
comp100765_c0_seq3	594	1	1	0	0	0	0	3	0	2
comp100765_c0_seq4	615	10	0	1	0	0	0	1	1	0
comp100765_c0_seq5	909	1	0	0	0	0	4	0	0	2
comp100770_c0_seq1	1685	1	721	855	270	228	211	183	123	102
comp100771_c1_seq2	583	6	16	5	27	18	1	3	24	7
comp100772_c0_seq1	536	1	35	20	25	13	7	4	34	8
comp100773_c0_seq1	648	1	1919	735	223	83	49	38	6	4
comp100774_c0_seq1	759	1	16	34	33	37	28	33	43	71
comp100775_c0_seq1	1826	1	35	131	240	125	59	35	289	77
comp100775_c0_seq2	1705	1	0	0	0	0	1	0	0	0
comp100776_c0_seq1	1416	1	143	138	171	110	115	52	31	26
comp100777_c0_seq1	764	10	87	40	19	37	30	31	36	28
comp100778_c0_seq1	1037	10	46	83	90	144	147	136	19	26
comp100780_c0_seq1	1304	1	403	391	101	48	53	47	49	31
comp100781_c0_seq1	1251	1	146	28	10	13	8	5	47	14
comp100782_c0_seq1	1497	1	151	243	307	160	117	69	154	120
comp100784_c0_seq1	540	1	0	6	9	10	6	9	2	1
comp100784_c1_seq1	557	1	1	14	11	20	11	14	3	4
comp100785_c0_seq1	515	10	13	6	22	33	37	42	23	24
comp100786_c0_seq1	1291	1	24	58	107	66	38	20	33	23
comp100787_c0_seq1	630	2	34	44	23	12	14	10	41	6
comp100789_c0_seq2	1207	1	18	45	34	45	25	37	68	87
comp100789_c0_seq3	871	8	8	40	28	39	30	49	41	93
comp100790_c0_seq2	631	4	13	77	204	136	254	300	23	5
comp100791_c0_seq1	740	10	34	103	65	75	103	106	90	69
comp100793_c0_seq1	811	1	35	32	16	7	7	1	91	20
comp100794_c0_seq1	730	1	2	7	3	6	12	17	22	35
comp100795_c1_seq1	797	10	0	15	45	128	94	80	48	20
comp100797_c0_seq2	685	1	1	4	2	2	2	2	89	35
comp100798_c1_seq1	867	6	0	0	0	3	1	0	152	22
comp100800_c0_seq1	809	2	2	0	5	11	9	14	31	22
comp100801_c0_seq1	1628	1	2	2	7	1	10	13	57	33
comp100802_c0_seq1	1365	1	156	109	105	49	27	33	114	30
comp100803_c0_seq1	743	2	0	0	0	0	0	0	0	378
comp100804_c0_seq1	2208	1	1315	1453	1578	863	746	438	136	206
comp100806_c1_seq1	674	10	1	4	8	17	11	17	101	13
comp100808_c1_seq2	1654	1	263	525	212	93	114	95	73	41
comp100809_c0_seq1	590	2	171	144	118	89	106	58	29	22
comp100809_c3_seq1	1288	1	130	266	354	273	202	97	26	59
comp100810_c0_seq1	1378	2	130	199	170	311	329	215	97	48
comp100811_c0_seq1	2322	2	468	309	411	469	343	402	184	102
comp100811_c0_seq2	2254	2	148	433	235	546	945	654	364	210
comp100812_c0_seq1	1316	1	67	95	516	261	241	153	47	44
comp100813_c0_seq1	1167	1	5	11	6	18	24	70	59	27
comp100816_c0_seq1	792	1	3	0	1	11	4	6	38	60
comp100817_c0_seq1	536	10	0	0	0	0	0	0	31	0
comp100820_c0_seq1	1178	1	102	69	48	26	10	8	121	43
comp100820_c0_seq3	558	4	17	17	11	1	1	5	28	17
comp100822_c0_seq1	1121	10	258	397	207	216	288	214	147	122
comp100823_c1_seq1	1026	1	19	6	44	33	34	87	125	38
comp100824_c0_seq1	1309	1	0	19	25	25	0	0	48	28
comp100824_c0_seq3	1259	1	14	304	98	22	24	36	173	31
comp100824_c1_seq1	684	10	0	3	3	8	5	15	44	9
comp100825_c1_seq2	941	1	0	11	109	110	64	81	25	36
comp100825_c1_seq3	527	4	4	0	2	12	23	30	2	0
comp100826_c0_seq1	1124	1	12	126	326	226	164	150	117	69
comp100827_c0_seq1	1034	1	0	1	2	9	32	48	3	0
comp100828_c0_seq1	585	1	52	38	49	14	10	8	24	15
comp100828_c1_seq1	792	1	38	30	42	18	10	14	16	10
comp100830_c0_seq1	1618	10	49	80	124	223	274	396	121	196
comp100833_c0_seq1	1423	1	126	229	263	293	305	223	234	98
comp100834_c1_seq1	825	1	36	41	107	129	129	92	50	20
comp100835_c0_seq1	1182	1	261	298	407	424	267	148	38	22
comp100838_c0_seq1	871	10	1	0	1	98	223	86	1	2
comp100839_c0_seq1	1691	1	1	2	45	213	316	269	48	7
comp100840_c0_seq1	893	1	54	45	94	47	54	57	100	31
comp100841_c1_seq2	507	10	1	0	2	7	5	16	14	13
comp100843_c1_seq2	848	1	6	1	4	4	3	3	31	3
comp100845_c1_seq2	706	1	13	20	52	28	7	9	16	10
comp100846_c0_seq1	1083	2	42	56	48	28	15	23	76	23
comp100849_c0_seq1	2537	1	6	14	8	5	38	287	142	168
comp100851_c0_seq1	744	4	5	7	29	16	15	22	37	48
comp100851_c1_seq1	1654	1	5	16	51	41	26	28	78	114
comp100852_c0_seq1	631	2	26	45	19	25	12	17	15	7
comp100854_c0_seq1	817	5	21	45	101	113	77	34	36	15
comp100855_c0_seq1	648	1	1	10	29	33	11	16	32	13
comp100855_c1_seq1	1008	1	1	11	37	49	26	26	35	24
comp100856_c0_seq1	633	10	36	146	152	64	31	42	10	13
comp100856_c1_seq1	534	1	17	81	73	24	19	14	12	8
comp100856_c2_seq1	887	1	71	267	248	96	64	40	27	18
comp100857_c0_seq1	631	10	2	16	3	31	16	41	69	7
comp100858_c0_seq1	1473	1	28	95	189	398	420	267	140	80
comp100860_c0_seq1	1243	1	66	108	175	195	184	158	342	111
comp100861_c0_seq1	636	1	44	49	39	33	19	18	21	8
comp100863_c0_seq1	1334	2	87	178	156	94	58	67	99	39
comp100864_c0_seq1	1712	1	294	280	327	243	224	190	93	56
comp100865_c1_seq1	1233	6	822	322	191	320	451	514	780	1327
comp100865_c1_seq2	2100	6	13	75	124	252	245	412	433	881
comp100866_c0_seq1	905	10	355	271	118	134	119	55	19	13
comp100867_c0_seq1	1889	1	307	433	884	1192	1238	773	732	541
comp100868_c1_seq1	911	1	61	37	18	27	18	13	33	53
comp100869_c0_seq1	736	1	0	125	182	178	189	98	6	6
comp100870_c0_seq1	621	2	0	0	8	12	0	0	18	0
comp100870_c0_seq2	594	2	1	13	25	15	9	9	11	14
comp100871_c0_seq1	1439	10	76	331	358	551	797	857	418	277
comp100872_c0_seq1	1468	1	1	1460	547	241	215	269	234	145
comp100872_c1_seq1	547	10	0	599	258	124	106	112	104	83
comp100875_c0_seq1	836	10	3	3	0	0	8	66	615	192
comp100876_c0_seq1	507	10	81	47	51	29	24	14	20	4
comp100876_c2_seq1	596	10	108	55	59	32	31	18	14	3
comp100877_c0_seq1	1462	1	24	179	121	152	186	149	246	331
comp100879_c0_seq2	637	5	2	14	11	18	24	8	16	10
comp100880_c0_seq1	768	5	0	27	54	58	103	114	7	2
comp100881_c0_seq1	851	2	0	1	35	24	37	42	39	74
comp100881_c1_seq1	962	2	0	1	24	9	17	26	29	43
comp100882_c0_seq1	731	2	8	6	5	1	2	0	2	21
comp100883_c0_seq1	780	10	90	91	27	16	16	15	24	20
comp100883_c1_seq1	741	8	134	174	43	30	32	33	35	27
comp100884_c0_seq1	650	10	1	3	4	5	7	13	32	64
comp100885_c0_seq1	1249	1	0	10	132	105	143	156	448	133
comp100886_c0_seq1	646	10	61	85	54	56	62	48	20	10
comp100887_c0_seq1	530	1	20	20	30	10	19	14	15	1
comp100891_c0_seq1	784	10	0	0	1	7	2	8	149	28
comp100892_c0_seq1	646	10	68	117	60	79	84	105	79	45
comp100893_c0_seq2	502	4	0	5	20	0	8	0	16	14
comp100893_c0_seq4	538	4	22	16	9	18	0	8	8	0
comp100895_c1_seq1	589	8	2	7	6	14	10	19	10	9
comp100896_c1_seq1	623	10	3	4	1	2	1	4	3	1203
comp100898_c0_seq1	649	10	1	19	49	50	44	33	7	11
comp100899_c0_seq1	560	10	0	1	1	25	38	38	10	33
comp100899_c3_seq1	708	1	1	2	4	46	58	53	24	69
comp100900_c0_seq2	1329	1	0	2	1	2	0	1	22	13
comp100901_c0_seq1	1425	3	25	85	73	133	149	154	86	25
comp100902_c0_seq1	738	1	48	193	346	130	126	63	39	20
comp100902_c1_seq1	1186	1	51	151	291	136	103	52	39	19
comp100903_c0_seq1	554	10	21	38	37	47	43	49	23	19
comp100904_c1_seq1	771	10	1	3	0	30	67	107	56	121
comp100906_c0_seq1	1037	10	56	21	14	126	120	118	259	173
comp100907_c0_seq1	967	8	2	2	76	88	115	87	1	0
comp100908_c1_seq1	648	1	7	12	5	19	8	8	26	14
comp100909_c0_seq1	1218	1	0	1	15	49	68	52	37	12
comp100910_c1_seq1	506	10	72	77	41	41	36	30	23	21
comp100911_c0_seq1	526	10	50	32	23	25	14	9	11	15
comp100912_c1_seq1	810	1	126	229	235	180	219	141	28	28
comp100913_c0_seq1	972	1	0	3	2	6	1	13	66	10
comp100913_c1_seq1	636	1	1	3	3	4	4	16	47	7
comp100914_c0_seq1	513	10	10	8	2	0	2	1	6	41
comp100915_c0_seq1	1052	1	4	3	3	26	39	139	84	22
comp100916_c0_seq1	2024	1	53	104	159	186	182	170	137	65
comp100917_c0_seq2	1463	1	0	1	1	3	1	6	276	102
comp100918_c0_seq1	555	10	38	30	37	51	68	52	33	31
comp100919_c0_seq1	653	10	37	78	118	155	125	113	96	55
comp100920_c0_seq1	1022	1	113	66	69	76	65	46	116	54
comp100921_c0_seq1	634	10	34	66	93	69	66	61	56	47
comp100922_c0_seq1	643	10	0	0	0	21	43	52	7	55
comp100923_c0_seq4	1505	1	58	108	200	178	104	75	109	72
comp100924_c0_seq1	721	10	20	62	55	39	41	34	41	25
comp100926_c1_seq1	558	2	15	24	35	36	43	42	6	1
comp100927_c2_seq1	638	2	3	9	6	14	6	13	27	12
comp100927_c3_seq2	1018	1	4	10	5	23	17	16	75	34
comp100927_c3_seq3	543	2	5	12	20	14	4	9	20	4
comp100929_c0_seq1	1027	3	1	266	709	465	359	234	85	46
comp100930_c0_seq1	995	1	12	87	121	59	15	15	85	54
comp100931_c0_seq1	833	1	41	35	41	55	26	25	73	35
comp100932_c0_seq3	872	1	699	664	397	218	204	189	64	70
comp100933_c0_seq1	825	1	0	2	0	2	6	16	260	503
comp100934_c0_seq1	2082	1	0	149	335	241	188	201	142	67
comp100935_c0_seq1	615	10	195	265	113	150	195	168	131	90
comp100935_c1_seq1	1075	10	146	193	165	117	139	138	130	121
comp100935_c2_seq1	700	10	163	163	129	100	81	83	173	109
comp100936_c0_seq1	1016	1	108	123	164	179	177	122	88	63
comp100937_c0_seq1	1157	1	0	0	18	0	14	0	52	8
comp100937_c0_seq3	1127	1	51	146	98	103	114	113	0	0
comp100938_c0_seq1	742	6	25	14	14	18	14	21	121	25
comp100939_c0_seq1	638	10	128	65	29	29	34	40	83	53
comp100943_c0_seq3	538	10	1	13	56	74	79	73	75	81
comp100946_c0_seq1	638	5	42	103	130	82	99	58	17	8
comp100946_c1_seq1	1187	1	74	134	212	137	90	69	31	4
comp100947_c0_seq1	505	1	0	0	0	4	9	9	45	5
comp100948_c0_seq1	1071	1	119	198	87	36	54	42	60	28
comp100949_c0_seq1	781	10	27	5	4	23	35	55	57	58
comp100950_c0_seq1	1437	1	595	879	1580	2095	2043	1174	486	264
comp100952_c0_seq1	900	2	127	127	89	108	132	92	82	163
comp100953_c0_seq1	1148	1	101	247	233	234	270	265	201	160
comp100953_c0_seq2	2150	1	679	633	627	512	372	320	432	202
comp100956_c0_seq1	652	10	0	0	3	0	7	21	7	8
comp100956_c0_seq2	782	10	194	145	68	82	107	51	79	47
comp100957_c0_seq1	1390	1	3	2	1	49	121	157	199	14
comp100958_c0_seq1	542	10	2	1	0	12	8	29	98	147
comp100959_c0_seq1	1443	10	560	482	511	530	633	577	384	339
comp100960_c0_seq1	501	6	61	37	17	13	20	9	13	5
comp100960_c1_seq1	609	1	94	62	28	24	28	20	12	20
comp100961_c0_seq1	2703	2	2039	2380	2754	1566	1193	804	322	212
comp100963_c1_seq1	880	1	3	1	15	59	97	99	26	6
comp100965_c0_seq1	770	1	36	5	5	1	4	19	25	16
comp100966_c2_seq1	736	10	26	21	20	15	14	31	16	3
comp100968_c1_seq1	1466	1	294	86	31	17	15	6	54	28
comp100969_c0_seq1	845	10	72	136	72	266	362	561	430	84
comp100970_c0_seq1	540	1	0	1	1	18	7	3	3	14
comp100971_c1_seq2	965	3	18	96	216	169	164	166	109	39
comp100971_c1_seq4	1039	3	54	26	0	9	18	19	0	0
comp100972_c0_seq1	734	10	141	199	89	53	62	54	80	27
comp100973_c0_seq1	737	5	6	33	31	24	22	13	20	12
comp100974_c0_seq1	544	2	85	147	279	330	327	181	97	46
comp100975_c0_seq1	663	6	21	48	120	54	26	25	112	33
comp100975_c1_seq1	884	1	25	50	132	55	34	26	119	40
comp100976_c0_seq3	2571	1	166	177	229	156	67	55	154	56
comp100978_c0_seq1	672	10	113	119	42	5	5	3	32	10
comp100979_c0_seq1	1321	1	605	307	344	439	337	373	430	430
comp100980_c0_seq1	1298	10	914	367	114	228	329	310	149	166
comp100981_c0_seq1	1003	10	5	25	45	104	93	73	14	5
comp100983_c0_seq1	1749	1	594	461	488	284	121	129	125	125
comp100984_c0_seq1	729	10	2	2	3	177	296	215	47	31
comp100985_c0_seq1	710	2	24	88	119	82	58	40	22	13
comp100985_c1_seq1	1108	2	36	140	179	146	103	75	22	31
comp100986_c0_seq1	634	10	1	0	1	23	45	45	81	11
comp100987_c0_seq5	1040	1	115	124	107	64	46	37	29	26
comp100988_c1_seq1	1526	8	6	9	3	26	43	46	34	97
comp100990_c0_seq1	630	2	35	108	279	178	152	77	129	67
comp100990_c1_seq1	1058	10	101	238	441	471	461	376	238	164
comp100992_c0_seq1	687	1	1	1	6	13	22	24	28	31
comp100993_c0_seq1	655	10	64	134	84	100	120	96	46	52
comp100994_c0_seq3	555	6	4	11	10	14	19	16	7	2
comp100995_c0_seq1	906	1	3	65	187	208	230	164	21	29
comp100996_c0_seq1	919	10	91	434	145	126	110	127	84	142
comp100998_c0_seq12	1461	1	19	40	108	159	239	168	193	99
comp100999_c0_seq1	1594	10	164	434	726	525	449	302	61	119
comp101000_c0_seq1	875	10	85	220	105	130	210	213	219	71
comp101001_c0_seq1	812	1	95	173	438	37	36	26	30	12
comp101003_c0_seq1	973	2	98	160	181	89	79	48	80	39
comp101003_c1_seq1	554	10	27	79	88	52	49	38	30	37
comp101004_c0_seq1	1616	1	148	425	1306	714	427	315	452	244
comp101005_c0_seq1	3093	2	0	0	35	113	233	227	0	67
comp101005_c0_seq2	3051	2	1139	1815	2540	1537	1295	979	626	373
comp101006_c1_seq1	710	1	87	100	105	15	8	6	29	9
comp101007_c0_seq1	1268	1	2	2	0	1	1	1	834	521
comp101008_c0_seq1	688	1	0	0	0	0	0	0	103	0
comp101009_c0_seq1	562	10	8	28	38	22	17	23	30	15
comp101010_c0_seq1	947	1	283	97	65	41	37	29	142	32
comp101010_c1_seq1	775	1	139	64	30	15	9	8	66	13
comp101011_c0_seq1	580	10	7	11	17	32	74	75	7	11
comp101012_c0_seq1	626	8	1	7	11	50	48	58	30	19
comp101014_c0_seq1	853	10	7	23	49	10	14	25	9	25
comp101016_c0_seq1	760	1	346	79	54	27	23	19	16	10
comp101016_c0_seq2	740	1	0	0	0	40	10	15	10	0
comp101019_c0_seq1	674	10	115	225	421	332	230	192	199	59
comp101019_c1_seq1	1122	10	83	228	312	356	277	221	145	50
comp101020_c0_seq1	1072	1	464	329	181	105	113	123	273	226
comp101021_c0_seq1	916	1	0	0	0	5	15	64	286	40
comp101022_c0_seq1	557	10	0	0	4	6	6	3	2	45
comp101024_c0_seq2	1937	1	65	93	126	103	95	78	290	198
comp101025_c0_seq1	1136	1	3	4	16	1	5	34	65	228
comp101027_c0_seq1	919	1	19	16	38	19	20	13	90	47
comp101028_c0_seq1	2426	1	744	825	624	327	214	158	251	104
comp101028_c1_seq1	713	3	156	133	114	43	21	12	45	20
comp101029_c1_seq1	829	10	15	26	66	103	140	129	59	88
comp101029_c2_seq1	832	10	5	26	61	57	88	71	68	86
comp101030_c1_seq1	904	2	31	22	32	61	47	44	39	16
comp101030_c1_seq2	593	10	3	5	10	2	7	8	7	0
comp101030_c1_seq4	952	2	0	32	40	35	28	21	27	18
comp101030_c2_seq1	995	2	30	33	52	49	65	49	86	18
comp101031_c0_seq1	861	1	20	19	5	9	19	134	58	7
comp101032_c1_seq2	875	1	4	29	24	34	23	30	76	56
comp101033_c0_seq1	695	4	24	47	171	153	155	180	230	165
comp101033_c2_seq1	637	10	3	10	23	46	58	72	52	33
comp101034_c0_seq2	807	1	24	14	21	12	21	35	27	42
comp101034_c0_seq3	700	1	30	13	18	0	11	6	0	0
comp101035_c0_seq1	672	1	0	0	0	1	2	6	166	110
comp101036_c0_seq1	701	4	78	89	138	101	101	85	55	53
comp101037_c1_seq2	1013	6	1	16	2	1	0	1	72	121
comp101038_c0_seq2	1176	10	101	151	297	259	307	277	299	152
comp101039_c0_seq1	587	10	0	0	1	15	27	30	105	53
comp101040_c0_seq1	843	2	135	156	160	328	308	221	128	104
comp101041_c0_seq1	732	10	17	19	45	74	81	60	92	27
comp101042_c0_seq1	889	8	0	16	50	58	113	171	5	1
comp101043_c0_seq2	1365	1	57	182	570	403	297	134	328	358
comp101044_c0_seq1	1390	1	641	621	413	297	261	157	67	53
comp101045_c0_seq1	753	2	61	50	88	58	66	47	26	20
comp101047_c0_seq1	1025	10	40	187	799	598	455	466	665	227
comp101049_c1_seq1	1386	5	233	139	145	134	227	217	160	11
comp101052_c0_seq1	549	1	71	60	81	39	22	14	20	28
comp101052_c1_seq1	1545	1	131	87	140	114	35	33	43	44
comp101054_c0_seq1	863	2	9	28	43	65	105	99	48	43
comp101057_c0_seq3	1084	2	14	20	56	28	22	14	843	120
comp101059_c1_seq2	527	10	12	18	4	4	10	11	36	32
comp101060_c0_seq3	1825	1	17	40	41	57	23	37	153	51
comp101064_c0_seq2	584	2	2	10	9	6	6	3	46	22
comp101065_c0_seq1	858	9	0	133	292	243	454	522	44	4
comp101067_c0_seq1	735	2	0	0	0	4	0	0	8	0
comp101067_c1_seq1	899	2	3	1	0	7	4	3	11	1
comp101068_c0_seq1	749	10	18	5	4	3	4	6	255	256
comp101069_c0_seq2	876	10	0	2	40	18	13	14	899	120
comp101070_c0_seq1	2455	1	520	49	65	87	75	82	177	54
comp101070_c0_seq2	2153	1	1597	295	398	191	111	81	144	52
comp101071_c0_seq1	1303	1	34	36	60	27	18	21	44	6
comp101071_c1_seq2	656	3	17	31	30	19	13	16	22	7
comp101072_c0_seq1	856	1	0	0	21	18	6	19	30	23
comp101073_c0_seq1	1557	5	63	73	154	272	231	228	268	56
comp101074_c0_seq1	1946	1	336	258	84	126	169	125	125	86
comp101075_c1_seq1	1116	1	200	151	239	142	97	67	58	83
comp101077_c1_seq1	671	10	2	3	8	28	60	138	65	193
comp101078_c1_seq1	1522	1	1	11	37	50	41	42	14	5
comp101079_c1_seq2	555	10	1	20	45	55	27	18	29	34
comp101080_c0_seq1	898	2	37	98	122	113	105	81	46	23
comp101081_c0_seq1	1240	1	173	216	126	174	208	237	163	62
comp101082_c0_seq1	773	10	20	54	63	68	56	48	64	38
comp101083_c0_seq1	974	1	3	9	15	23	47	42	27	109
comp101084_c1_seq1	1092	1	37	87	103	63	51	40	19	13
comp101085_c0_seq1	516	10	1	0	2	13	16	22	31	31
comp101085_c1_seq1	523	10	4	4	8	16	24	17	25	16
comp101086_c0_seq1	1286	10	6	25	3	19	19	50	33	17
comp101087_c0_seq1	603	1	0	5	8	23	53	62	66	22
comp101091_c2_seq1	1157	1	65	118	125	105	115	60	43	28
comp101092_c0_seq1	673	4	6	20	17	13	2	1	15	8
comp101092_c2_seq1	968	1	17	50	49	25	11	10	29	19
comp101094_c0_seq1	1251	4	20	69	107	185	210	187	114	60
comp101095_c0_seq1	1868	1	163	149	138	97	27	38	89	39
comp101096_c0_seq1	1163	2	22	88	148	99	109	92	128	57
comp101097_c0_seq1	709	10	1	16	30	59	72	71	65	23
comp101097_c1_seq1	1109	10	0	15	29	57	51	46	74	30
comp101098_c2_seq1	544	1	13	3	0	11	15	35	34	12
comp101099_c0_seq2	2565	1	816	387	376	398	260	258	352	223
comp101100_c0_seq1	1543	1	1	151	127	67	34	38	50	6
comp101103_c1_seq1	555	8	0	0	0	0	2	11	8	50
comp101106_c1_seq1	1007	1	1	97	357	281	194	200	90	16
comp101108_c0_seq1	700	1	7	30	22	2	2	3	76	16
comp101109_c0_seq2	1274	1	0	151	0	0	0	0	0	0
comp101109_c0_seq3	1244	1	213	36	40	7	2	0	4	0
comp101109_c0_seq4	1214	8	31	21	1	0	0	2	0	0
comp101111_c0_seq1	773	2	53	88	92	65	78	73	19	9
comp101112_c0_seq1	1116	1	405	336	311	276	203	151	64	22
comp101115_c0_seq1	853	1	8	8	13	33	79	76	10	28
comp101115_c1_seq1	1038	1	5	9	4	34	103	118	11	29
comp101115_c2_seq1	1577	1	53	30	46	109	355	333	27	62
comp101116_c0_seq1	750	10	177	167	136	240	379	370	192	221
comp101118_c0_seq1	803	5	0	0	2	9	19	11	2	18
comp101118_c0_seq2	880	5	0	0	0	0	0	11	22	0
comp101118_c1_seq1	531	4	0	1	3	6	18	26	17	12
comp101120_c0_seq1	1374	1	126	140	269	282	168	120	56	51
comp101121_c0_seq1	1151	8	57	29	10	34	19	39	232	120
comp101122_c0_seq1	1154	1	2	12	20	18	32	56	751	787
comp101125_c0_seq2	1016	1	63	95	35	22	30	20	19	19
comp101127_c0_seq1	723	2	43	47	47	63	70	27	31	24
comp101129_c1_seq1	936	4	376	201	166	124	82	51	78	33
comp101130_c0_seq1	977	2	25	112	95	146	152	132	79	57
comp101131_c0_seq1	786	3	4	4	48	139	112	102	256	179
comp101134_c1_seq2	1036	2	130	127	110	156	122	104	119	62
comp101135_c0_seq1	745	10	166	147	152	204	271	280	220	133
comp101136_c0_seq1	1046	4	111	82	252	142	119	98	151	94
comp101136_c0_seq2	1595	4	724	956	1389	915	745	551	522	284
comp101136_c0_seq4	703	4	0	27	65	342	774	786	526	370
comp101137_c0_seq2	1236	1	12	9	4	25	8	14	44	12
comp101138_c0_seq1	1590	1	158	373	563	304	281	202	106	105
comp101139_c0_seq2	816	10	43	31	51	87	123	99	38	20
comp101142_c0_seq2	1049	8	0	0	0	0	0	0	52	20
comp101142_c0_seq4	1217	8	6	0	6	6	20	53	407	49
comp101142_c0_seq5	1028	8	2	1	1	6	10	0	32	9
comp101142_c0_seq6	1238	8	0	0	0	0	0	16	560	88
comp101143_c1_seq1	652	8	1	0	0	0	2	1	76	0
comp101144_c0_seq1	697	2	1	1	49	60	123	149	9	3
comp101146_c0_seq1	723	10	116	141	44	73	80	65	39	14
comp101146_c1_seq1	645	1	237	191	81	64	70	82	76	25
comp101147_c0_seq1	950	10	1	134	149	145	164	147	135	87
comp101148_c0_seq1	552	10	0	5	26	85	52	74	40	20
comp101149_c0_seq1	1057	6	15	37	47	15	9	6	332	29
comp101150_c1_seq1	1010	1	24	6	7	10	31	36	91	66
comp101151_c0_seq1	660	1	77	105	178	92	83	44	33	16
comp101153_c0_seq1	1213	1	1	61	36	39	20	15	149	43
comp101154_c0_seq1	958	1	21	24	136	81	51	26	76	17
comp101154_c1_seq1	1063	1	23	35	156	101	55	45	66	21
comp101155_c2_seq1	1377	2	11	38	64	33	24	36	27	19
comp101156_c0_seq1	557	4	0	2	17	10	8	8	6	5
comp101156_c1_seq2	2068	8	0	10	28	34	15	14	2	4
comp101156_c1_seq3	1498	8	0	0	31	35	21	17	17	5
comp101157_c0_seq1	1005	1	35	40	60	123	109	124	179	274
comp101158_c0_seq1	607	10	20	17	49	63	53	50	30	17
comp101159_c1_seq1	1179	1	45	44	15	15	27	40	46	68
comp101160_c0_seq1	573	10	40	46	87	61	63	36	10	22
comp101161_c0_seq1	744	1	5	30	47	42	51	53	17	1
comp101162_c0_seq1	2014	1	5196	6401	9434	10134	9054	5873	4926	3861
comp101165_c0_seq1	685	2	3	21	24	23	45	61	45	11
comp101166_c0_seq1	527	2	116	46	27	22	27	11	7	10
comp101166_c1_seq1	526	2	204	120	38	60	73	31	12	12
comp101166_c2_seq1	763	2	142	77	31	39	29	20	17	7
comp101167_c0_seq1	1139	2	81	74	74	137	126	84	80	51
comp101168_c0_seq1	1192	2	182	202	125	137	84	68	78	90
comp101169_c1_seq1	748	1	69	47	9	5	2	4	16	18
comp101170_c0_seq1	1344	1	99	144	167	178	267	284	1715	632
comp101171_c0_seq1	666	1	17	25	39	38	37	29	69	27
comp101171_c2_seq1	1214	1	46	85	99	164	156	165	207	152
comp101172_c0_seq1	565	6	30	41	43	29	18	13	7	10
comp101173_c2_seq1	623	1	16	33	48	39	28	14	10	8
comp101174_c1_seq1	546	10	966	624	2638	7309	9985	5402	1824	3981
comp101175_c0_seq1	696	10	1	24	9	26	116	212	212	82
comp101175_c1_seq1	589	1	3	8	18	33	12	29	19	22
comp101175_c2_seq1	2078	1	0	16	0	0	0	40	70	61
comp101175_c2_seq2	2024	1	2	10	3	24	88	181	264	50
comp101180_c0_seq1	621	1	6	5	8	4	29	46	21	24
comp101180_c1_seq1	1018	1	7	6	6	13	37	80	21	32
comp101183_c0_seq1	824	10	0	3	8	21	34	32	79	64
comp101183_c1_seq1	1285	4	1	4	14	19	24	62	127	54
comp101185_c0_seq1	835	5	46	74	53	8	4	7	12	2
comp101187_c0_seq1	1964	10	3302	2409	739	1588	1626	1311	953	291
comp101189_c0_seq1	776	9	0	2	4	6	11	21	64	9
comp101190_c0_seq1	708	2	43	52	54	58	57	43	18	8
comp101191_c0_seq1	820	1	83	207	246	200	209	171	59	52
comp101193_c0_seq4	3185	1	2162	1537	1199	1895	1821	1794	3062	1289
comp101195_c0_seq1	1189	9	19	16	10	102	882	2743	3050	15156
comp101197_c1_seq1	854	1	46	35	40	40	49	55	98	56
comp101197_c1_seq2	852	1	3	3	8	0	6	3	78	14
comp101199_c0_seq1	872	10	0	0	0	0	0	0	0	0
comp101199_c0_seq3	817	10	42	71	97	60	45	40	40	16
comp101200_c0_seq1	1997	1	44	143	152	115	25	21	75	46
comp101201_c0_seq1	679	10	156	110	79	74	63	53	39	39
comp101201_c1_seq1	707	10	94	79	66	60	40	35	50	20
comp101202_c0_seq1	782	1	1	1	3	0	1	2	221	74
comp101203_c0_seq1	871	3	292	277	197	73	59	51	87	60
comp101205_c2_seq1	592	10	37	31	27	26	2	7	14	4
comp101205_c3_seq1	786	1	68	49	37	19	5	10	7	10
comp101206_c0_seq1	776	8	38	82	67	32	33	23	16	0
comp101206_c0_seq2	596	10	0	0	5	12	14	21	32	10
comp101206_c0_seq3	636	1	0	1	0	5	0	5	17	2
comp101207_c0_seq1	845	1	241	153	129	111	118	63	21	15
comp101209_c1_seq1	823	1	0	2	1	9	45	58	65	18
comp101210_c0_seq1	750	1	3	13	25	29	12	15	41	15
comp101211_c0_seq1	1018	10	44	36	0	0	58	0	0	20
comp101211_c0_seq2	996	10	32	30	57	59	0	66	34	0
comp101212_c0_seq1	605	6	74	26	20	13	15	10	49	38
comp101213_c0_seq2	905	1	79	49	99	96	119	111	86	60
comp101214_c1_seq1	1256	4	0	2	1	14	26	49	45	80
comp101215_c0_seq1	1119	1	1	16	23	27	17	20	197	27
comp101216_c0_seq1	754	1	68	133	361	316	268	154	55	34
comp101217_c0_seq1	1107	1	1	29	322	174	133	41	71	35
comp101219_c2_seq1	938	2	54	71	109	88	47	39	69	18
comp101221_c0_seq2	667	1	68	35	9	161	352	275	58	49
comp101221_c0_seq3	643	1	0	0	0	0	0	0	20	11
comp101222_c0_seq1	526	1	2	3	2	2	4	0	36	48
comp101224_c0_seq1	1020	4	389	515	679	494	572	441	494	304
comp101226_c0_seq1	969	1	0	2	0	1	6	24	9	12
comp101226_c0_seq2	993	1	0	0	0	0	0	16	26	8
comp101234_c1_seq2	1601	1	8	31	0	51	46	45	71	25
comp101234_c1_seq4	1646	1	36	0	49	37	57	36	58	29
comp101235_c0_seq1	578	10	142	179	185	142	147	118	46	50
comp101236_c0_seq1	1257	8	4	24	35	36	45	40	7	18
comp101236_c0_seq2	1410	8	0	18	25	37	38	30	13	18
comp101237_c0_seq2	617	10	14	8	16	22	23	18	28	50
comp101238_c0_seq1	987	1	107	122	71	91	115	76	57	75
comp101240_c0_seq1	544	10	1	0	14	27	68	128	111	31
comp101240_c1_seq1	982	4	2	2	12	37	69	102	132	26
comp101240_c2_seq1	559	4	0	0	0	19	36	45	72	14
comp101242_c0_seq1	1065	1	36	48	112	124	120	89	87	44
comp101243_c0_seq1	798	1	37	90	155	65	58	50	43	38
comp101244_c0_seq2	507	10	92	61	60	48	35	46	53	33
comp101244_c1_seq1	746	2	96	78	59	76	57	36	62	34
comp101245_c0_seq1	808	1	53	61	37	37	47	36	49	54
comp101246_c0_seq1	943	2	7	1	4	6	2	2	36	33
comp101248_c0_seq1	2186	1	624	1345	1580	985	934	769	654	788
comp101249_c0_seq1	804	1	307	251	401	286	429	521	775	328
comp101250_c0_seq2	1189	1	53	68	102	120	83	66	61	123
comp101251_c0_seq1	964	4	0	1	32	4	28	62	133	50
comp101252_c0_seq1	700	1	1	7	2	6	4	13	34	7
comp101252_c1_seq1	1084	1	4	11	3	14	17	38	70	17
comp101253_c0_seq1	2879	1	992	1771	4068	2479	2048	1569	2809	2033
comp101253_c1_seq1	1323	1	13	0	11	5	12	16	199	177
comp101253_c1_seq2	1332	1	200	353	1009	407	177	144	263	60
comp101253_c1_seq3	1373	1	0	5	0	4	10	6	262	66
comp101254_c0_seq1	926	10	116	120	76	36	44	34	28	26
comp101256_c0_seq1	796	10	1	12	6	27	53	37	15	7
comp101258_c0_seq1	2285	1	107	227	405	374	218	160	143	83
comp101259_c0_seq1	1270	1	14	7	25	14	350	7418	310	625
comp101260_c0_seq1	831	5	1	0	0	6	5	13	256	28
comp101261_c0_seq1	1177	1	0	154	27	48	69	53	53	98
comp101261_c1_seq3	720	4	1	173	20	61	113	115	25	95
comp101261_c1_seq7	654	1	0	0	0	5	4	9	6	15
comp101261_c1_seq9	855	1	0	140	24	48	71	75	27	96
comp101262_c0_seq1	1037	10	4	10	45	69	55	91	438	152
comp101263_c0_seq1	1151	2	143	66	128	89	30	19	23	12
comp101264_c0_seq1	696	10	0	1	13	17	37	53	41	61
comp101264_c1_seq1	1639	3	0	4	0	22	64	79	34	21
comp101264_c1_seq2	1519	4	1	0	15	6	0	9	66	82
comp101265_c0_seq1	551	10	80	131	121	61	76	47	17	8
comp101266_c2_seq1	1040	4	0	15	110	63	111	87	63	55
comp101267_c0_seq1	836	10	0	18	5	13	13	11	15	111
comp101268_c3_seq1	1060	1	1	22	68	53	42	34	33	17
comp101270_c0_seq2	1014	1	221	87	34	71	73	46	52	18
comp101271_c0_seq1	1329	8	68	83	94	67	42	40	41	33
comp101272_c1_seq1	1027	1	4	7	84	23	37	78	97	36
comp101273_c0_seq1	848	10	318	343	336	203	210	139	93	42
comp101274_c0_seq1	688	1	58	44	102	54	59	66	45	32
comp101275_c0_seq1	897	1	0	0	1	1	0	14	37	0
comp101276_c0_seq1	681	8	3	2	2	5	4	6	11	15
comp101277_c0_seq1	537	1	9	23	7	7	8	18	17	3
comp101277_c1_seq2	1064	1	23	35	16	30	19	25	55	3
comp101279_c0_seq1	829	4	4	0	8	542	3498	4778	283	243
comp101279_c1_seq1	1048	10	4	8	14	646	3936	5993	487	358
comp101280_c1_seq1	1131	5	4	26	60	84	106	81	109	56
comp101280_c2_seq1	1580	1	3	13	48	60	50	63	110	43
comp101281_c1_seq1	526	6	2	0	9	11	17	39	103	43
comp101282_c0_seq1	890	9	1061	1048	1190	650	549	397	431	173
comp101284_c0_seq5	716	6	44	55	61	57	65	50	30	19
comp101286_c0_seq2	990	1	20	12	87	37	22	21	242	30
comp101288_c0_seq2	749	1	16	21	124	58	35	28	69	27
comp101291_c0_seq2	560	1	36	68	141	150	158	70	43	18
comp101292_c1_seq1	526	2	0	6	61	74	41	6	8	3
comp101292_c2_seq1	670	2	0	2	85	121	63	12	3	6
comp101293_c0_seq3	2014	1	159	107	253	168	92	63	113	60
comp101294_c0_seq1	899	1	25	37	40	40	23	38	44	9
comp101296_c0_seq1	1048	1	115	91	42	16	14	17	82	45
comp101297_c1_seq2	588	1	31	42	23	10	26	21	30	7
comp101298_c0_seq1	1220	1	24	9	3	22	37	38	77	18
comp101299_c0_seq1	1599	1	125	151	48	39	100	247	508	1485
comp101300_c0_seq1	725	1	0	102	202	82	85	63	36	5
comp101301_c0_seq1	1234	2	225	485	467	257	181	137	103	60
comp101302_c0_seq1	886	2	220	89	63	87	94	75	74	36
comp101303_c0_seq1	1522	1	1	1	1	1	0	2	1072	8
comp101305_c0_seq2	2605	1	68	1553	1331	1464	1523	1303	796	253
comp101306_c0_seq1	926	1	46	116	251	170	137	80	53	31
comp101308_c1_seq2	2233	1	35574	26234	49092	40977	36163	27807	44827	26210
comp101308_c1_seq3	710	1	111	104	136	182	106	160	991	1448
comp101309_c1_seq1	1724	4	0	9	27	86	82	74	106	25
comp101309_c2_seq1	988	2	0	20	47	113	117	111	92	28
comp101311_c0_seq1	901	4	138	79	11	1	8	45	8	76
comp101312_c0_seq1	753	4	18	67	155	159	147	112	58	78
comp101313_c0_seq1	560	10	0	5	0	0	0	0	50	9
comp101313_c0_seq2	527	10	38	94	49	11	4	9	0	0
comp101314_c0_seq2	643	10	0	3	3	16	15	21	35	29
comp101315_c0_seq1	694	1	0	4	12	42	30	45	37	15
comp101316_c0_seq3	1177	1	0	24	80	7	19	42	115	80
comp101316_c1_seq2	529	1	0	2	18	4	3	7	25	15
comp101317_c0_seq1	626	1	3	0	2	5	9	19	9	19
comp101317_c1_seq1	503	1	2	1	2	1	7	8	8	16
comp101318_c0_seq1	810	1	78	86	40	21	11	16	59	33
comp101319_c0_seq2	505	10	6	1	3	1	2	1	1195	3151
comp101320_c0_seq1	881	5	0	0	1	2	3	0	244	80
comp101322_c0_seq1	960	10	1241	1633	2032	1823	1371	1126	763	533
comp101322_c1_seq1	4179	1	3334	3466	4144	3604	4586	8412	8369	32056
comp101322_c2_seq1	594	10	18	30	13	118	442	786	358	2498
comp101323_c1_seq1	1654	1	424	277	112	115	127	128	442	158
comp101324_c0_seq1	842	8	216	330	54	40	40	31	19	7
comp101325_c0_seq1	1518	1	73	93	175	120	38	31	23	14
comp101326_c0_seq1	867	4	16	21	93	68	23	15	60	14
comp101327_c1_seq1	798	10	11	9	10	6	4	6	61	22
comp101328_c0_seq2	581	10	7	9	10	15	6	7	8	1
comp101329_c0_seq1	610	1	41	48	72	62	49	56	99	28
comp101330_c0_seq1	910	1	1	17	72	37	54	59	13	1
comp101331_c0_seq1	1113	1	1464	1418	1075	1127	1122	821	450	214
comp101332_c0_seq1	871	5	46	87	213	321	270	174	95	58
comp101333_c0_seq1	606	1	1	2	3	4	18	13	11	29
comp101335_c0_seq1	2848	1	34	181	379	890	787	819	1379	769
comp101336_c0_seq1	951	1	403	339	209	176	156	98	22	37
comp101337_c0_seq1	501	1	39	33	38	32	29	29	41	10
comp101338_c1_seq1	1039	10	15	18	27	68	97	89	110	127
comp101338_c2_seq1	1330	1	35	45	67	130	119	144	268	218
comp101339_c1_seq1	2936	1	5	3	30	250	467	757	3637	1087
comp101340_c0_seq1	1302	2	256	124	52	52	56	53	179	59
comp101341_c0_seq1	566	10	6	46	93	66	34	43	27	18
comp101342_c0_seq1	843	4	17	89	66	84	61	70	74	63
comp101342_c2_seq1	644	1	8	31	42	47	21	28	33	15
comp101345_c1_seq1	968	1	28	41	212	123	76	40	35	26
comp101348_c0_seq1	528	1	20	28	29	18	13	21	64	35
comp101348_c0_seq3	533	1	50	27	27	30	13	10	54	15
comp101350_c0_seq1	719	10	4	24	71	46	26	18	28	32
comp101351_c0_seq1	749	4	0	0	1	0	1	0	33	6
comp101352_c0_seq1	1073	2	7	52	83	57	37	29	42	20
comp101354_c0_seq1	1112	2	25	124	289	324	285	196	275	107
comp101355_c1_seq2	690	10	41	58	105	143	138	129	48	31
comp101357_c0_seq2	1101	6	1	17	44	73	107	176	74	63
comp101358_c0_seq1	1904	1	274	319	315	647	493	696	1484	232
comp101360_c0_seq1	516	10	1	0	1	6	14	23	82	87
comp101362_c0_seq1	1283	5	31	126	964	846	919	1311	2751	298
comp101363_c0_seq1	766	10	124	87	62	98	75	55	104	62
comp101363_c0_seq2	765	1	293	220	173	162	137	134	338	92
comp101363_c0_seq3	742	1	2	9	9	32	33	77	101	255
comp101363_c1_seq1	1231	1	196	120	90	78	74	107	179	158
comp101363_c1_seq2	712	8	19	53	49	41	35	21	134	80
comp101365_c0_seq1	1001	10	12	22	37	38	29	21	26	21
comp101366_c1_seq1	1029	10	19	16	52	80	87	42	24	25
comp101367_c0_seq3	1204	1	1	2	0	1	2	1	33	3
comp101368_c0_seq1	1236	1	892	795	437	443	561	378	186	148
comp101370_c0_seq2	603	10	4	18	18	18	21	12	3	18
comp101371_c0_seq1	695	10	71	144	110	89	72	84	31	22
comp101372_c1_seq1	655	10	0	1	36	11	20	16	120	172
comp101373_c1_seq1	878	2	151	143	106	50	52	40	43	51
comp101374_c0_seq1	620	6	0	85	3	0	0	0	0	0
comp101375_c0_seq1	641	1	18	5	17	9	10	23	8	5
comp101376_c0_seq1	1976	4	1	13	54	57	86	97	206	246
comp101377_c1_seq1	570	10	0	1	0	0	0	0	20	53
comp101377_c1_seq2	589	10	2	2	0	0	0	2	9	89
comp101378_c3_seq1	576	1	23	48	68	20	18	15	5	3
comp101378_c4_seq1	1598	1	57	101	174	59	19	15	31	14
comp101378_c6_seq1	553	1	17	46	65	24	8	5	13	6
comp101379_c0_seq1	744	2	76	94	96	150	173	96	51	57
comp101380_c1_seq1	882	1	3	4	20	256	569	444	195	190
comp101381_c0_seq1	502	2	7	67	100	72	56	53	62	41
comp101381_c1_seq1	905	2	16	129	193	123	89	81	118	61
comp101381_c2_seq1	671	6	7	39	76	42	33	34	56	21
comp101382_c0_seq1	949	2	181	143	181	97	102	62	133	276
comp101383_c0_seq1	1503	1	42	0	16	28	116	0	19	35
comp101383_c0_seq2	1580	1	159	291	439	432	299	270	69	40
comp101385_c0_seq1	748	6	26	54	34	65	78	39	9	6
comp101386_c0_seq1	679	4	1	5	21	28	40	47	31	27
comp101386_c0_seq4	540	4	0	9	9	8	9	11	3	0
comp101387_c1_seq1	653	1	11	25	33	30	22	24	24	33
comp101389_c1_seq1	1033	2	61	84	65	59	42	43	41	9
comp101390_c0_seq1	1182	1	74	64	75	73	65	70	66	35
comp101391_c1_seq1	606	2	0	0	16	20	39	53	0	1
comp101392_c0_seq1	1704	1	4	4	1	8	15	35	570	2491
comp101392_c0_seq2	588	1	0	0	1	1	1	1	51	305
comp101393_c0_seq1	574	10	0	0	0	0	0	0	80	25
comp101395_c0_seq1	857	10	47	47	59	55	63	50	80	50
comp101396_c0_seq1	525	2	13	41	105	91	43	31	38	16
comp101397_c0_seq1	565	10	5	2	23	772	905	527	994	326
comp101398_c0_seq1	654	10	37	53	32	25	32	20	22	8
comp101399_c0_seq1	532	10	4	3	1	60	133	136	6	11
comp101399_c1_seq1	628	10	0	5	3	0	20	8	0	0
comp101399_c1_seq2	682	10	6	0	0	53	98	98	12	7
comp101401_c0_seq1	1502	1	59	80	33	42	84	104	135	74
comp101402_c0_seq1	572	10	25	81	88	58	55	53	42	9
comp101403_c0_seq1	1206	1	543	426	156	87	73	57	47	37
comp101404_c0_seq1	2515	1	2394	2931	3499	2885	2987	3241	10426	4444
comp101406_c0_seq1	731	1	396	214	235	525	784	595	966	1001
comp101407_c0_seq1	1078	2	32	16	16	231	624	1414	1257	3880
comp101408_c0_seq1	780	10	13	70	90	51	47	31	13	24
comp101409_c1_seq1	601	10	8	12	16	25	16	12	15	8
comp101411_c0_seq1	673	2	5	11	24	23	13	15	22	18
comp101414_c0_seq1	1218	1	0	45	60	44	90	95	45	18
comp101415_c0_seq1	2451	10	0	23	35	49	85	161	285	96
comp101415_c0_seq4	2239	2	408	431	859	1249	1290	1443	1512	766
comp101416_c0_seq1	585	1	22	19	9	7	6	2	3	405
comp101417_c0_seq1	702	1	74	100	106	75	53	42	85	27
comp101419_c0_seq1	933	1	27	4	10	1	4	4	24548	3
comp101419_c0_seq2	935	1	29	8	7	7	12	11	14192	23049
comp101422_c0_seq1	826	10	2	10	18	21	41	35	40	15
comp101423_c0_seq1	1447	1	33	43	0	0	0	0	52	20
comp101423_c0_seq4	1420	1	172	96	88	41	17	26	64	31
comp101424_c1_seq3	1050	1	6	42	35	40	40	7	26	12
comp101424_c1_seq4	786	4	0	31	5	29	15	8	20	23
comp101425_c0_seq1	1441	1	8	420	3127	2424	2146	1463	1732	346
comp101426_c0_seq1	958	10	10	178	158	198	279	258	82	100
comp101427_c0_seq1	1171	10	48	130	157	224	294	226	175	89
comp101429_c0_seq1	613	1	13	36	59	61	53	38	32	16
comp101430_c0_seq1	810	10	14	48	43	66	74	70	78	60
comp101431_c0_seq1	679	1	3	1	88	188	176	244	362	37
comp101432_c0_seq1	799	1	1	0	7	2	1	4	64	85
comp101432_c1_seq1	621	1	0	2	2	0	5	0	55	41
comp101433_c0_seq1	954	4	497	308	249	154	343	339	560	42
comp101433_c0_seq2	906	4	263	190	175	279	414	741	978	90
comp101434_c1_seq1	1116	10	65	70	147	93	113	61	59	21
comp101434_c1_seq2	572	10	132	88	35	35	33	31	14	2
comp101435_c0_seq2	1226	2	539	215	112	91	81	54	32	11
comp101436_c0_seq1	826	1	67	112	216	166	173	121	43	43
comp101437_c0_seq1	938	1	50	86	147	113	86	65	18	14
comp101438_c0_seq1	662	10	70	133	80	96	135	137	25	29
comp101441_c0_seq1	1728	10	84	143	167	220	190	135	57	52
comp101442_c0_seq2	1426	1	10	12	17	25	31	33	576	224
comp101443_c0_seq1	646	8	1	0	7	0	3	14	61	65
comp101444_c0_seq1	626	1	2616	2152	3796	7513	12253	8379	7619	6227
comp101445_c0_seq1	940	10	28	134	198	294	290	204	112	61
comp101447_c0_seq1	519	10	16	31	34	16	28	34	11	1
comp101448_c0_seq1	2157	1	102	268	348	419	354	352	179	189
comp101448_c1_seq1	755	10	24	47	67	129	132	128	31	61
comp101449_c1_seq1	2450	1	15	7	6	16	27	62	72	78
comp101450_c0_seq1	656	10	157	232	65	5	0	2	6	0
comp101451_c0_seq1	780	6	45	57	140	129	333	365	14	1
comp101452_c0_seq1	812	2	31	51	54	84	52	43	113	61
comp101454_c1_seq1	794	10	1	1	10	40	92	150	46	194
comp101454_c2_seq1	520	10	2	0	5	19	41	51	34	105
comp101455_c0_seq1	810	1	9	29	98	75	39	20	56	26
comp101457_c0_seq1	637	1	104	26	29	26	5	13	32	15
comp101457_c0_seq2	954	1	204	64	38	48	14	17	63	32
comp101458_c0_seq1	5411	1	5683	3383	2493	3059	3810	4299	2882	2354
comp101459_c1_seq2	644	10	70	13	8	2	8	4	56	47
comp101460_c1_seq1	505	1	9	19	19	22	29	32	73	30
comp101460_c1_seq2	507	1	0	0	0	8	0	11	25	5
comp101461_c0_seq1	1422	1	146	74	40	82	107	198	218	90
comp101462_c0_seq1	1277	1	262	298	392	268	199	135	77	59
comp101463_c0_seq1	681	10	55	209	267	151	207	111	40	43
comp101464_c1_seq1	572	1	0	1	1	0	5	2	101	0
comp101465_c0_seq1	1764	4	476	355	192	112	91	79	107	64
comp101465_c1_seq1	1078	1	192	135	53	50	16	28	42	29
comp101466_c0_seq2	1940	1	61	95	220	285	308	228	297	136
comp101468_c0_seq1	1259	1	29	34	33	46	22	21	40	25
comp101469_c0_seq1	1343	1	23	22	107	114	79	64	88	64
comp101469_c1_seq1	879	1	21	31	127	129	123	105	68	93
comp101469_c2_seq1	1052	1	16	23	68	98	86	47	72	47
comp101471_c0_seq1	1110	5	272	237	85	120	150	127	37	45
comp101473_c1_seq1	1075	1	5	8	43	21	15	16	6	6
comp101474_c0_seq1	1725	1	1789	3119	3587	1550	1282	851	292	304
comp101475_c0_seq3	3338	1	1127	913	577	242	134	134	212	261
comp101478_c0_seq1	597	10	1	1	0	1	8	100	62	89
comp101479_c0_seq1	797	10	3	8	17	9	8	2	25	94
comp101482_c0_seq4	1875	6	198	417	677	1178	1373	1615	851	999
comp101483_c0_seq1	832	2	258	210	183	277	273	165	136	75
comp101484_c0_seq2	771	1	0	0	0	0	2	3	14	27
comp101485_c0_seq1	527	1	3	1	1	5	7	28	176	3
comp101487_c0_seq1	777	1	97	83	123	65	47	23	68	71
comp101488_c0_seq1	751	2	127	96	161	243	243	133	51	33
comp101489_c0_seq1	754	1	39	14	14	18	5	4	34	17
comp101491_c0_seq1	711	2	22	90	204	221	240	134	81	63
comp101493_c0_seq2	1189	4	0	26	59	55	23	32	53	20
comp101493_c2_seq1	1856	1	4	89	236	208	125	128	189	65
comp101494_c0_seq1	865	8	0	0	1	5	0	3	25	7
comp101495_c0_seq1	816	1	337	218	133	82	82	44	11	3
comp101496_c1_seq1	868	3	32	31	23	28	33	41	45	69
comp101497_c1_seq1	810	7	3	43	88	66	64	27	5	4
comp101498_c0_seq1	683	10	87	116	101	65	30	37	46	16
comp101499_c0_seq2	527	10	0	10	68	91	121	101	47	26
comp101500_c0_seq1	1205	10	9	56	139	135	76	103	66	22
comp101502_c0_seq1	781	10	116	91	63	39	93	68	21	6
comp101503_c0_seq1	1508	10	20	90	53	65	81	122	159	80
comp101505_c0_seq1	827	1	2	0	1	1	0	5	84	65
comp101506_c0_seq1	869	10	93	62	54	40	33	28	33	29
comp101506_c1_seq1	511	10	7	36	55	36	30	39	24	17
comp101507_c0_seq1	1043	1	12	52	53	55	74	49	23	17
comp101508_c0_seq1	1086	10	0	1	1	0	0	0	71	29
comp101509_c0_seq1	975	1	33	176	771	1002	1304	1035	842	404
comp101510_c0_seq1	740	1	21	24	48	35	9	7	43	12
comp101511_c0_seq2	1412	1	11	16	12	7	2	11	61	18
comp101511_c0_seq3	1497	1	144	24	37	41	8	13	97	52
comp101512_c0_seq2	533	10	0	3	12	23	28	21	8	3
[truncated: 26,701 more rows]
