# Supplementary material for: High expression of new genes in trochophore enlightening the ontogeny and evolution of trochozoans
Source: Sci Rep. 2016 Oct 4;6:34664. doi: 10.1038/srep34664 (PMC5048140; doi:10.1038/srep34664)
Supplement: Supplementary Table S7 [file srep34664-s3.xls]

## Sheet: Sheet1
Table S7 | The value of theta per nucleotide site for each oyster gene calculated with DnaSP software
Datafile	Sites	Eta	ThetaNuc
CGI_10000001	351	0	n.a.
CGI_10000002	333	9	0.007618
CGI_10000003	228	2	0.002473
CGI_10000004	195	9	0.013009
CGI_10000005	192	1	0.001468
CGI_10000009	378	0	n.a.
CGI_10000010	261	0	n.a.
CGI_10000011	456	1	0.000618
CGI_10000012	645	0	n.a.
CGI_10000013	522	2	0.00108
CGI_10000014	243	0	n.a.
CGI_10000015	297	2	0.001898
CGI_10000016	252	10	0.011185
CGI_10000017	447	0	n.a.
CGI_10000018	204	6	0.00829
CGI_10000019	468	1	0.000602
CGI_10000021	333	5	0.004232
CGI_10000024	531	0	n.a.
CGI_10000025	459	0	n.a.
CGI_10000026	651	1	0.000433
CGI_10000027	669	0	n.a.
CGI_10000028	411	5	0.003429
CGI_10000029	267	7	0.00739
CGI_10000030	279	0	n.a.
CGI_10000031	285	4	0.003956
CGI_10000032	558	0	n.a.
CGI_10000033	339	1	0.000831
CGI_10000034	252	0	n.a.
CGI_10000035	906	3	0.000933
CGI_10000036	210	0	n.a.
CGI_10000037	729	1	0.000387
CGI_10000038	672	3	0.001258
CGI_10000039	252	3	0.003356
CGI_10000040	204	0	n.a.
CGI_10000041	198	1	0.001424
CGI_10000042	243	0	n.a.
CGI_10000043	531	3	0.001592
CGI_10000044	474	0	n.a.
CGI_10000045	315	1	0.000895
CGI_10000046	348	6	0.00486
CGI_10000047	438	0	n.a.
CGI_10000048	432	2	0.001305
CGI_10000049	204	6	0.00829
CGI_10000050	555	5	0.002539
CGI_10000051	303	4	0.003721
CGI_10000052	651	9	0.003897
CGI_10000053	861	0	n.a.
CGI_10000054	279	5	0.005051
CGI_10000055	411	0	n.a.
CGI_10000056	279	0	n.a.
CGI_10000057	759	6	0.002228
CGI_10000058	291	2	0.001937
CGI_10000059	255	2	0.002211
CGI_10000060	1053	23	0.006157
CGI_10000061	270	9	0.009396
CGI_10000062	219	13	0.016732
CGI_10000063	483	0	n.a.
CGI_10000064	270	3	0.003132
CGI_10000066	324	1	0.00087
CGI_10000067	348	0	n.a.
CGI_10000068	243	0	n.a.
CGI_10000069	456	6	0.003709
CGI_10000070	570	10	0.004945
CGI_10000071	315	0	n.a.
CGI_10000072	834	0	n.a.
CGI_10000073	831	0	n.a.
CGI_10000074	423	5	0.003332
CGI_10000075	270	0	n.a.
CGI_10000076	753	2	0.000749
CGI_10000077	357	8	0.006316
CGI_10000078	396	0	n.a.
CGI_10000079	261	0	n.a.
CGI_10000080	300	1	0.00094
CGI_10000081	291	6	0.005812
CGI_10000082	273	1	0.001032
CGI_10000083	369	2	0.001528
CGI_10000084	402	0	n.a.
CGI_10000085	243	2	0.00232
CGI_10000086	384	10	0.00734
CGI_10000087	1671	47	0.007928
CGI_10000088	570	17	0.008407
CGI_10000090	1191	8	0.001893
CGI_10000091	1149	5	0.001227
CGI_10000092	525	0	n.a.
CGI_10000093	651	2	0.000866
CGI_10000094	324	0	n.a.
CGI_10000095	282	3	0.002999
CGI_10000096	531	0	n.a.
CGI_10000097	408	0	n.a.
CGI_10000098	408	4	0.002763
CGI_10000100	228	0	n.a.
CGI_10000101	453	7	0.004356
CGI_10000102	738	5	0.00191
CGI_10000103	234	0	n.a.
CGI_10000104	261	0	n.a.
CGI_10000105	231	0	n.a.
CGI_10000106	366	11	0.008471
CGI_10000107	597	3	0.001416
CGI_10000109	192	0	n.a.
CGI_10000110	591	14	0.006677
CGI_10000111	213	3	0.00397
CGI_10000112	405	0	n.a.
CGI_10000113	567	0	n.a.
CGI_10000115	1038	0	n.a.
CGI_10000116	468	5	0.003011
CGI_10000117	291	6	0.005812
CGI_10000118	198	0	n.a.
CGI_10000119	465	0	n.a.
CGI_10000120	1083	39	0.01015
CGI_10000121	237	0	n.a.
CGI_10000122	429	5	0.003285
CGI_10000123	174	0	n.a.
CGI_10000124	534	12	0.006334
CGI_10000125	771	4	0.001462
CGI_10000126	333	4	0.003386
CGI_10000127	225	3	0.003758
CGI_10000128	507	22	0.012231
CGI_10000129	324	1	0.00087
CGI_10000130	459	10	0.006141
CGI_10000131	1137	11	0.002727
CGI_10000132	684	4	0.001648
CGI_10000133	198	7	0.009965
CGI_10000134	660	15	0.006406
CGI_10000135	318	4	0.003546
CGI_10000136	153	0	n.a.
CGI_10000137	417	0	n.a.
CGI_10000138	675	4	0.00167
CGI_10000139	351	6	0.004818
CGI_10000140	396	13	0.009253
CGI_10000141	1674	0	n.a.
CGI_10000142	261	0	n.a.
CGI_10000143	231	0	n.a.
CGI_10000144	912	20	0.006181
CGI_10000145	492	5	0.002865
CGI_10000146	477	0	n.a.
CGI_10000147	483	2	0.001167
CGI_10000148	453	7	0.004356
CGI_10000149	201	17	0.02384
CGI_10000150	231	0	n.a.
CGI_10000151	261	0	n.a.
CGI_10000152	390	0	n.a.
CGI_10000153	276	0	n.a.
CGI_10000154	186	0	n.a.
CGI_10000155	240	0	n.a.
CGI_10000156	1665	17	0.002878
CGI_10000157	372	3	0.002273
CGI_10000158	780	0	n.a.
CGI_10000159	624	0	n.a.
CGI_10000162	1005	0	n.a.
CGI_10000163	525	6	0.003221
CGI_10000164	195	0	n.a.
CGI_10000165	597	7	0.003305
CGI_10000166	1008	8	0.002275
CGI_10000167	321	4	0.003512
CGI_10000168	381	0	n.a.
CGI_10000169	180	0	n.a.
CGI_10000170	234	6	0.007227
CGI_10000171	375	8	0.006013
CGI_10000172	273	0	n.a.
CGI_10000173	264	4	0.004271
CGI_10000174	195	2	0.002891
CGI_10000175	387	2	0.001457
CGI_10000176	642	22	0.009659
CGI_10000178	228	0	n.a.
CGI_10000180	573	0	n.a.
CGI_10000181	339	0	n.a.
CGI_10000183	1284	34	0.007464
CGI_10000184	435	1	0.000648
CGI_10000185	591	2	0.000954
CGI_10000186	201	0	n.a.
CGI_10000187	1206	33	0.007713
CGI_10000188	657	1	0.000429
CGI_10000189	324	0	n.a.
CGI_10000190	1479	23	0.004383
CGI_10000191	435	7	0.004536
CGI_10000192	333	7	0.005925
CGI_10000194	873	8	0.002583
CGI_10000195	246	4	0.004583
CGI_10000196	1221	8	0.001847
CGI_10000197	258	6	0.006555
CGI_10000198	219	4	0.005148
CGI_10000199	756	3	0.001119
CGI_10000200	543	7	0.003634
CGI_10000201	372	0	n.a.
CGI_10000202	396	7	0.004983
CGI_10000203	231	0	n.a.
CGI_10000204	240	0	n.a.
CGI_10000205	186	0	n.a.
CGI_10000206	420	6	0.004027
CGI_10000207	186	0	n.a.
CGI_10000208	198	0	n.a.
CGI_10000209	366	0	n.a.
CGI_10000210	552	5	0.002553
CGI_10000211	462	9	0.005491
CGI_10000212	567	0	n.a.
CGI_10000213	606	7	0.003256
CGI_10000214	519	3	0.001629
CGI_10000215	1209	13	0.003031
CGI_10000216	1152	0	n.a.
CGI_10000217	402	0	n.a.
CGI_10000218	480	3	0.001762
CGI_10000219	201	1	0.001402
CGI_10000220	366	0	n.a.
CGI_10000222	1473	0	n.a.
CGI_10000223	318	0	n.a.
CGI_10000224	180	0	n.a.
CGI_10000225	477	5	0.002955
CGI_10000226	354	3	0.002389
CGI_10000227	189	0	n.a.
CGI_10000228	399	0	n.a.
CGI_10000229	1650	54	0.009225
CGI_10000231	465	0	n.a.
CGI_10000232	363	13	0.010095
CGI_10000235	396	10	0.007118
CGI_10000236	687	4	0.001641
CGI_10000237	576	6	0.002936
CGI_10000238	231	0	n.a.
CGI_10000239	186	0	n.a.
CGI_10000240	378	5	0.003728
CGI_10000241	417	16	0.010815
CGI_10000242	708	5	0.001991
CGI_10000243	222	10	0.012697
CGI_10000244	765	25	0.009211
CGI_10000245	159	1	0.001773
CGI_10000246	618	4	0.001824
CGI_10000247	1125	0	n.a.
CGI_10000248	1209	21	0.004896
CGI_10000249	468	7	0.004216
CGI_10000253	261	0	n.a.
CGI_10000254	186	0	n.a.
CGI_10000256	387	0	n.a.
CGI_10000257	198	0	n.a.
CGI_10000258	501	3	0.001688
CGI_10000259	450	2	0.001253
CGI_10000260	204	5	0.006909
CGI_10000261	459	13	0.007983
CGI_10000262	393	2	0.001434
CGI_10000263	375	1	0.000752
CGI_10000264	240	17	0.019966
CGI_10000265	486	3	0.00174
CGI_10000266	816	7	0.002418
CGI_10000267	366	6	0.004621
CGI_10000268	267	0	n.a.
CGI_10000269	264	8	0.008542
CGI_10000270	195	1	0.001445
CGI_10000271	333	2	0.001693
CGI_10000272	690	18	0.007353
CGI_10000273	645	0	n.a.
CGI_10000274	255	2	0.002211
CGI_10000275	687	5	0.002051
CGI_10000276	234	0	n.a.
CGI_10000279	693	5	0.002034
CGI_10000280	609	11	0.005091
CGI_10000281	444	0	n.a.
CGI_10000282	381	3	0.002219
CGI_10000283	288	0	n.a.
CGI_10000284	1455	16	0.0031
CGI_10000285	285	2	0.001978
CGI_10000286	696	12	0.00486
CGI_10000287	201	8	0.011219
CGI_10000289	2646	42	0.004474
CGI_10000290	156	8	0.014455
CGI_10000291	375	3	0.002255
CGI_10000292	285	6	0.005934
CGI_10000293	558	7	0.003536
CGI_10000294	624	20	0.009034
CGI_10000295	1230	0	n.a.
CGI_10000296	399	0	n.a.
CGI_10000297	279	4	0.004041
CGI_10000298	240	4	0.004698
CGI_10000299	237	4	0.004757
CGI_10000300	2226	13	0.001646
CGI_10000301	1662	55	0.009328
CGI_10000302	516	19	0.010379
CGI_10000303	264	9	0.009609
CGI_10000304	336	0	n.a.
CGI_10000305	492	16	0.009166
CGI_10000306	435	1	0.000648
CGI_10000307	651	20	0.00866
CGI_10000308	399	3	0.002119
CGI_10000309	327	0	n.a.
CGI_10000310	1713	32	0.005266
CGI_10000311	1524	41	0.007583
CGI_10000312	372	9	0.006819
CGI_10000313	285	13	0.012857
CGI_10000314	222	6	0.007618
CGI_10000315	363	9	0.006989
CGI_10000316	237	1	0.001189
CGI_10000317	1917	69	0.010146
CGI_10000318	624	17	0.007679
CGI_10000319	1068	27	0.007126
CGI_10000320	279	5	0.005051
CGI_10000321	621	1	0.000454
CGI_10000322	474	5	0.002973
CGI_10000323	204	10	0.013817
CGI_10000324	348	7	0.00567
CGI_10000325	333	5	0.004232
CGI_10000326	195	1	0.001445
CGI_10000327	396	4	0.002847
CGI_10000328	333	12	0.010157
CGI_10000329	642	25	0.010976
CGI_10000330	330	5	0.004271
CGI_10000331	261	2	0.00216
CGI_10000332	345	19	0.015523
CGI_10000333	264	2	0.002135
CGI_10000334	2427	57	0.00662
CGI_10000335	324	10	0.0087
CGI_10000336	441	3	0.001917
CGI_10000337	222	5	0.006348
CGI_10000338	933	28	0.008459
CGI_10000339	1206	26	0.006077
CGI_10000340	471	8	0.004788
CGI_10000341	885	16	0.005096
CGI_10000342	351	5	0.004015
CGI_10000343	420	0	n.a.
CGI_10000347	333	9	0.007618
CGI_10000348	399	3	0.002119
CGI_10000349	321	2	0.001756
CGI_10000350	1671	37	0.006241
CGI_10000353	303	2	0.001861
CGI_10000354	252	8	0.008948
CGI_10000355	762	9	0.003329
CGI_10000356	351	5	0.004015
CGI_10000357	327	8	0.006896
CGI_10000358	372	1	0.000758
CGI_10000359	474	9	0.005352
CGI_10000360	984	11	0.003151
CGI_10000361	630	0	n.a.
CGI_10000362	1662	42	0.007123
CGI_10000364	480	19	0.011157
CGI_10000365	471	0	n.a.
CGI_10000366	204	0	n.a.
CGI_10000367	738	5	0.00191
CGI_10000368	324	0	n.a.
CGI_10000369	249	0	n.a.
CGI_10000370	1956	13	0.001873
CGI_10000371	174	0	n.a.
CGI_10000372	321	2	0.001756
CGI_10000373	261	7	0.00756
CGI_10000374	1584	51	0.009075
CGI_10000375	393	1	0.000717
CGI_10000376	489	9	0.005188
CGI_10000377	408	7	0.004836
CGI_10000378	831	16	0.005427
CGI_10000379	561	4	0.00201
CGI_10000380	222	2	0.002539
CGI_10000381	645	3	0.001311
CGI_10000383	435	9	0.005832
CGI_10000384	396	2	0.001424
CGI_10000388	354	0	n.a.
CGI_10000389	492	10	0.005729
CGI_10000390	261	4	0.00432
CGI_10000391	645	9	0.003933
CGI_10000392	900	27	0.008456
CGI_10000393	249	1	0.001132
CGI_10000394	720	19	0.007438
CGI_10000395	225	6	0.007517
CGI_10000396	582	2	0.000969
CGI_10000397	354	12	0.009555
CGI_10000398	261	7	0.00756
CGI_10000399	435	23	0.014903
CGI_10000400	678	27	0.011225
CGI_10000401	999	19	0.005361
CGI_10000402	570	12	0.005934
CGI_10000403	396	0	n.a.
CGI_10000404	591	0	n.a.
CGI_10000405	633	6	0.002672
CGI_10000406	504	8	0.004474
CGI_10000407	288	12	0.011745
CGI_10000408	639	12	0.005293
CGI_10000409	555	4	0.002031
CGI_10000410	468	0	n.a.
CGI_10000411	489	22	0.012681
CGI_10000412	258	3	0.003278
CGI_10000413	972	23	0.00667
CGI_10000414	723	45	0.017544
CGI_10000415	981	22	0.006321
CGI_10000416	450	2	0.001253
CGI_10000417	684	8	0.003297
CGI_10000418	1368	18	0.003709
CGI_10000419	522	19	0.01026
CGI_10000420	534	1	0.000528
CGI_10000421	270	0	n.a.
CGI_10000422	279	4	0.004041
CGI_10000423	585	12	0.005782
CGI_10000424	174	7	0.01134
CGI_10000425	744	2	0.000758
CGI_10000426	1689	28	0.004673
CGI_10000427	894	13	0.004099
CGI_10000428	279	1	0.00101
CGI_10000429	186	3	0.004546
CGI_10000430	540	0	n.a.
CGI_10000433	192	0	n.a.
CGI_10000434	405	12	0.008352
CGI_10000436	324	11	0.00957
CGI_10000437	534	4	0.002111
CGI_10000438	213	1	0.001323
CGI_10000439	258	0	n.a.
CGI_10000440	375	8	0.006013
CGI_10000441	1422	12	0.002379
CGI_10000443	219	0	n.a.
CGI_10000444	300	5	0.004698
CGI_10000445	369	10	0.007639
CGI_10000446	546	0	n.a.
CGI_10000449	435	0	n.a.
CGI_10000452	744	0	n.a.
CGI_10000453	303	0	n.a.
CGI_10000454	270	7	0.007308
CGI_10000455	765	13	0.00479
CGI_10000456	438	10	0.006435
CGI_10000457	603	0	n.a.
CGI_10000460	2544	82	0.009085
CGI_10000462	600	16	0.007517
CGI_10000463	519	19	0.010319
CGI_10000464	378	4	0.002983
CGI_10000465	303	0	n.a.
CGI_10000466	807	12	0.004191
CGI_10000467	1194	26	0.006138
CGI_10000468	627	12	0.005395
CGI_10000469	915	0	n.a.
CGI_10000470	1686	0	n.a.
CGI_10000471	996	0	n.a.
CGI_10000472	828	22	0.007489
CGI_10000473	360	11	0.008613
CGI_10000474	882	34	0.010866
CGI_10000475	582	8	0.003874
CGI_10000476	396	6	0.004271
CGI_10000477	339	3	0.002494
CGI_10000478	879	26	0.008337
CGI_10000482	309	0	n.a.
CGI_10000483	348	5	0.00405
CGI_10000484	423	19	0.012661
CGI_10000485	882	28	0.008948
CGI_10000486	1656	42	0.007149
CGI_10000487	570	10	0.004945
CGI_10000488	1377	25	0.005117
CGI_10000490	231	8	0.009762
CGI_10000491	168	0	n.a.
CGI_10000492	486	28	0.016239
CGI_10000493	408	0	n.a.
CGI_10000494	714	4	0.001579
CGI_10000495	261	9	0.00972
CGI_10000496	426	14	0.009263
CGI_10000497	339	9	0.007483
CGI_10000498	228	8	0.00989
CGI_10000499	246	13	0.014896
CGI_10000500	1122	1	0.000251
CGI_10000501	225	8	0.010022
CGI_10000502	336	15	0.012583
CGI_10000503	1104	24	0.006128
CGI_10000504	258	8	0.00874
CGI_10000505	519	12	0.006517
CGI_10000506	609	25	0.011571
CGI_10000507	699	12	0.004839
CGI_10000508	1389	45	0.009132
CGI_10000509	969	20	0.005818
CGI_10000510	657	32	0.013729
CGI_10000511	228	11	0.013599
CGI_10000512	393	32	0.022951
CGI_10000513	189	0	n.a.
CGI_10000514	261	0	n.a.
CGI_10000515	231	0	n.a.
CGI_10000516	186	0	n.a.
CGI_10000517	198	0	n.a.
CGI_10000518	234	0	n.a.
CGI_10000519	873	21	0.00678
CGI_10000520	843	2	0.000669
CGI_10000521	447	9	0.005675
CGI_10000522	759	1	0.000371
CGI_10000523	1758	0	n.a.
CGI_10000524	816	5	0.001727
CGI_10000525	435	0	n.a.
CGI_10000526	702	44	0.017667
CGI_10000527	534	30	0.015835
CGI_10000528	339	0	n.a.
CGI_10000529	198	0	n.a.
CGI_10000532	1929	0	n.a.
CGI_10000533	978	4	0.001153
CGI_10000534	381	9	0.006658
CGI_10000535	957	27	0.007952
CGI_10000536	420	17	0.011409
CGI_10000537	285	8	0.007912
CGI_10000538	282	2	0.001999
CGI_10000539	189	0	n.a.
CGI_10000540	273	3	0.003097
CGI_10000541	615	15	0.006875
CGI_10000542	1701	0	n.a.
CGI_10000543	546	18	0.009292
CGI_10000544	426	10	0.006617
CGI_10000545	360	15	0.011745
CGI_10000546	213	2	0.002647
CGI_10000547	240	2	0.002349
CGI_10000548	186	6	0.009093
CGI_10000551	759	17	0.006313
CGI_10000552	519	3	0.001629
CGI_10000553	864	32	0.01044
CGI_10000554	510	22	0.012159
CGI_10000555	459	10	0.006141
CGI_10000556	231	12	0.014643
CGI_10000557	525	30	0.016107
CGI_10000558	1647	10	0.001711
CGI_10000559	183	7	0.010782
CGI_10000560	1227	1	0.00023
CGI_10000561	1143	28	0.006905
CGI_10000562	429	8	0.005256
CGI_10000563	537	3	0.001575
CGI_10000571	276	11	0.011234
CGI_10000572	669	11	0.004635
CGI_10000573	276	1	0.001021
CGI_10000575	261	4	0.00432
CGI_10000576	432	6	0.003924
CGI_10000577	1599	78	0.01375
CGI_10000578	156	4	0.007227
CGI_10000579	1122	20	0.005024
CGI_10000580	1398	37	0.00746
CGI_10000581	729	20	0.007733
CGI_10000582	546	9	0.004646
CGI_10000585	468	5	0.003011
CGI_10000587	339	11	0.009146
CGI_10000588	918	5	0.001535
CGI_10000589	225	10	0.012528
CGI_10000590	2019	89	0.012425
CGI_10000591	759	26	0.009656
CGI_10000592	285	1	0.000989
CGI_10000593	618	23	0.01049
CGI_10000594	387	13	0.009468
CGI_10000595	504	3	0.001678
CGI_10000596	1218	23	0.005323
CGI_10000597	237	4	0.004757
CGI_10000598	258	5	0.005463
CGI_10000599	369	8	0.006111
CGI_10000600	312	0	n.a.
CGI_10000601	1341	29	0.006096
CGI_10000602	348	7	0.00567
CGI_10000603	528	25	0.013346
CGI_10000604	771	27	0.009871
CGI_10000605	363	7	0.005436
CGI_10000606	1665	39	0.006602
CGI_10000607	327	5	0.00431
CGI_10000608	162	6	0.01044
CGI_10000609	2241	2	0.000252
CGI_10000610	1140	2	0.000495
CGI_10000611	453	9	0.0056
CGI_10000612	159	3	0.005318
CGI_10000613	1665	0	n.a.
CGI_10000614	270	0	n.a.
CGI_10000615	297	5	0.004745
CGI_10000616	330	4	0.003417
CGI_10000618	366	1	0.00077
CGI_10000619	924	22	0.006711
CGI_10000623	378	9	0.006711
CGI_10000624	711	8	0.003172
CGI_10000625	261	3	0.00324
CGI_10000626	240	2	0.002349
CGI_10000627	372	5	0.003789
CGI_10000628	369	8	0.006111
CGI_10000629	597	2	0.000944
CGI_10000630	954	18	0.005318
CGI_10000631	372	0	n.a.
CGI_10000633	285	2	0.001978
CGI_10000634	372	0	n.a.
CGI_10000635	261	4	0.00432
CGI_10000636	885	14	0.004459
CGI_10000637	600	6	0.002819
CGI_10000639	1164	14	0.00339
CGI_10000640	912	7	0.002163
CGI_10000641	300	11	0.010335
CGI_10000642	423	8	0.005331
CGI_10000643	552	29	0.014808
CGI_10000644	456	14	0.008654
CGI_10000645	1131	44	0.010966
CGI_10000646	360	3	0.002349
CGI_10000647	423	8	0.005331
CGI_10000648	231	2	0.00244
CGI_10000649	1821	19	0.002941
CGI_10000654	4278	0	n.a.
CGI_10000655	369	10	0.007639
CGI_10000656	201	6	0.008414
CGI_10000657	372	8	0.006062
CGI_10000658	546	26	0.013422
CGI_10000659	156	4	0.007227
CGI_10000660	300	11	0.010335
CGI_10000661	825	18	0.00615
CGI_10000662	948	39	0.011596
CGI_10000663	267	8	0.008446
CGI_10000664	219	1	0.001287
CGI_10000665	522	16	0.00864
CGI_10000667	375	11	0.008268
CGI_10000668	372	20	0.015154
CGI_10000669	1557	56	0.010138
CGI_10000670	216	2	0.00261
CGI_10000671	324	14	0.01218
CGI_10000672	693	30	0.012202
CGI_10000673	660	4	0.001708
CGI_10000674	234	4	0.004818
CGI_10000675	2064	5	0.000683
CGI_10000676	1005	10	0.002805
CGI_10000677	804	23	0.008063
CGI_10000678	240	16	0.018791
CGI_10000679	504	15	0.008389
CGI_10000680	489	0	n.a.
CGI_10000681	279	2	0.002021
CGI_10000682	468	9	0.005421
CGI_10000683	948	23	0.006839
CGI_10000684	405	0	n.a.
CGI_10000686	279	13	0.013134
CGI_10000687	1554	3	0.000544
CGI_10000688	1614	72	0.012574
CGI_10000689	270	11	0.011484
CGI_10000690	639	6	0.002647
CGI_10000691	690	0	n.a.
CGI_10000692	1665	37	0.006264
CGI_10000693	321	12	0.010537
CGI_10000694	276	6	0.006128
CGI_10000695	1215	49	0.011368
CGI_10000696	1296	43	0.009352
CGI_10000697	1491	16	0.003025
CGI_10000698	654	3	0.001293
CGI_10000699	1374	26	0.005334
CGI_10000700	150	10	0.018791
CGI_10000701	2424	103	0.011977
CGI_10000702	516	9	0.004926
CGI_10000703	426	5	0.003308
CGI_10000704	363	1	0.000777
CGI_10000705	615	11	0.005042
CGI_10000706	2802	59	0.005935
CGI_10000707	1212	31	0.00721
CGI_10000708	381	23	0.017016
CGI_10000709	1089	0	n.a.
CGI_10000710	552	0	n.a.
CGI_10000711	1452	0	n.a.
CGI_10000712	621	3	0.001362
CGI_10000713	744	36	0.013639
CGI_10000714	447	11	0.006936
CGI_10000715	606	23	0.010698
CGI_10000717	585	17	0.008191
CGI_10000718	408	16	0.011054
CGI_10000719	417	16	0.010815
CGI_10000720	1299	19	0.004123
CGI_10000721	348	4	0.00324
CGI_10000723	303	0	n.a.
CGI_10000724	273	0	n.a.
CGI_10000725	453	0	n.a.
CGI_10000726	162	0	n.a.
CGI_10000727	297	1	0.000949
CGI_10000728	309	0	n.a.
CGI_10000730	708	21	0.008361
CGI_10000731	474	18	0.010704
CGI_10000732	723	0	n.a.
CGI_10000733	372	4	0.003031
CGI_10000734	981	19	0.005459
CGI_10000735	462	11	0.006711
CGI_10000736	453	16	0.009956
CGI_10000737	777	12	0.004353
CGI_10000738	831	11	0.003731
CGI_10000739	225	6	0.007517
CGI_10000740	2466	106	0.012116
CGI_10000741	603	14	0.006544
CGI_10000742	189	0	n.a.
CGI_10000743	231	0	n.a.
CGI_10000744	954	0	n.a.
CGI_10000745	504	7	0.003915
CGI_10000746	2136	26	0.003431
CGI_10000747	1812	18	0.0028
CGI_10000748	1968	47	0.006732
CGI_10000749	444	14	0.008888
CGI_10000750	1677	70	0.011766
CGI_10000751	582	8	0.003874
CGI_10000752	231	12	0.014643
CGI_10000753	483	13	0.007587
CGI_10000754	633	4	0.001781
CGI_10000755	1911	61	0.008997
CGI_10000756	336	2	0.001678
CGI_10000757	390	7	0.005059
CGI_10000758	1182	80	0.019077
CGI_10000759	690	12	0.004902
CGI_10000760	282	6	0.005997
CGI_10000761	873	17	0.005489
CGI_10000762	558	6	0.003031
CGI_10000763	249	3	0.003396
CGI_10000764	657	2	0.000858
CGI_10000765	4416	18	0.001149
CGI_10000766	810	18	0.006264
CGI_10000767	1341	49	0.010299
CGI_10000768	1194	32	0.007554
CGI_10000769	987	30	0.008567
CGI_10000770	633	32	0.014249
CGI_10000772	594	14	0.006643
CGI_10000773	741	20	0.007608
CGI_10000774	375	5	0.003758
CGI_10000775	255	6	0.006632
CGI_10000776	870	5	0.00162
CGI_10000778	357	9	0.007106
CGI_10000779	1167	22	0.005314
CGI_10000780	1350	6	0.001253
CGI_10000781	300	2	0.001879
CGI_10000782	306	21	0.019344
CGI_10000783	507	2	0.001112
CGI_10000785	612	5	0.002303
CGI_10000786	1077	29	0.00759
CGI_10000787	150	2	0.003758
CGI_10000788	342	10	0.008242
CGI_10000789	519	13	0.00706
CGI_10000790	453	23	0.014311
CGI_10000792	378	1	0.000746
CGI_10000793	1185	28	0.00666
CGI_10000794	909	37	0.011473
CGI_10000795	900	28	0.008769
CGI_10000796	324	3	0.00261
CGI_10000799	1248	0	n.a.
CGI_10000800	642	0	n.a.
CGI_10000801	1878	0	n.a.
CGI_10000803	2493	0	n.a.
CGI_10000804	270	3	0.003132
CGI_10000805	687	12	0.004923
CGI_10000806	228	5	0.006181
CGI_10000807	255	1	0.001105
CGI_10000808	489	2	0.001153
CGI_10000809	816	51	0.017617
CGI_10000810	171	6	0.00989
CGI_10000811	666	5	0.002116
CGI_10000812	810	18	0.006264
CGI_10000813	255	0	n.a.
CGI_10000814	165	1	0.001708
CGI_10000815	627	1	0.00045
CGI_10000816	384	16	0.011745
CGI_10000817	1254	35	0.007867
CGI_10000818	3351	89	0.007486
CGI_10000819	546	4	0.002065
CGI_10000820	213	0	n.a.
CGI_10000821	735	14	0.005369
CGI_10000822	993	26	0.00738
CGI_10000823	606	3	0.001395
CGI_10000824	306	11	0.010133
CGI_10000825	405	8	0.005568
CGI_10000826	501	12	0.006751
CGI_10000827	267	7	0.00739
CGI_10000828	642	20	0.008781
CGI_10000829	456	0	n.a.
CGI_10000836	372	9	0.006819
CGI_10000837	327	8	0.006896
CGI_10000838	1239	40	0.0091
CGI_10000839	1677	43	0.007227
CGI_10000840	972	31	0.00899
CGI_10000841	375	6	0.00451
CGI_10000842	291	0	n.a.
CGI_10000843	936	43	0.012949
CGI_10000844	189	3	0.004474
CGI_10000846	438	0	n.a.
CGI_10000847	273	6	0.006195
CGI_10000848	435	10	0.00648
CGI_10000850	1218	23	0.005323
CGI_10000851	1464	30	0.005776
CGI_10000852	360	10	0.00783
CGI_10000853	216	8	0.01044
CGI_10000854	438	8	0.005148
CGI_10000855	324	8	0.00696
CGI_10000856	1284	57	0.012513
CGI_10000858	645	11	0.004807
CGI_10000859	1164	34	0.008233
CGI_10000860	1671	13	0.002193
CGI_10000861	2004	25	0.003516
CGI_10000862	960	1	0.000294
CGI_10000863	1599	77	0.013573
CGI_10000864	900	27	0.008456
CGI_10000865	2601	51	0.005527
CGI_10000866	246	7	0.008021
CGI_10000867	435	5	0.00324
CGI_10000868	324	11	0.00957
CGI_10000869	945	9	0.002684
CGI_10000870	417	8	0.005408
CGI_10000871	1338	28	0.005899
CGI_10000872	402	0	n.a.
CGI_10000873	150	2	0.003758
CGI_10000874	1524	38	0.007028
CGI_10000875	459	16	0.009826
CGI_10000876	306	10	0.009211
CGI_10000877	1368	49	0.010096
CGI_10000878	510	16	0.008843
CGI_10000879	801	32	0.011261
CGI_10000880	303	14	0.013024
CGI_10000881	357	18	0.014212
CGI_10000882	486	22	0.01276
CGI_10000883	567	18	0.008948
CGI_10000884	954	27	0.007977
CGI_10000885	435	10	0.00648
CGI_10000886	1536	47	0.008625
CGI_10000887	510	17	0.009396
CGI_10000888	213	4	0.005293
CGI_10000889	234	2	0.002409
CGI_10000890	960	24	0.007047
CGI_10000891	249	9	0.010188
CGI_10000893	1128	20	0.004998
CGI_10000894	690	23	0.009396
CGI_10000895	534	0	n.a.
CGI_10000897	2289	87	0.010713
CGI_10000898	327	7	0.006034
CGI_10000899	552	5	0.002553
CGI_10000900	663	14	0.005952
CGI_10000901	186	2	0.003031
CGI_10000902	495	7	0.003986
CGI_10000903	756	9	0.003356
CGI_10000904	711	22	0.008722
CGI_10000905	471	13	0.00778
CGI_10000906	936	9	0.00271
CGI_10000907	615	5	0.002292
CGI_10000908	354	1	0.000796
CGI_10000909	540	21	0.010962
CGI_10000910	807	12	0.004191
CGI_10000911	246	6	0.006875
CGI_10000912	2022	34	0.00474
CGI_10000913	3705	102	0.00776
CGI_10000914	1305	16	0.003456
CGI_10000915	1641	8	0.001374
CGI_10000916	549	4	0.002054
CGI_10000917	426	6	0.00397
CGI_10000918	579	13	0.006329
CGI_10000919	252	10	0.011185
CGI_10000920	930	23	0.006971
CGI_10000921	708	18	0.007166
CGI_10000922	153	8	0.014738
CGI_10000923	288	14	0.013702
CGI_10000930	645	27	0.011799
CGI_10000931	384	15	0.011011
CGI_10000932	306	13	0.011975
CGI_10000933	384	4	0.002936
CGI_10000934	1341	20	0.004204
CGI_10000935	1956	27	0.003891
CGI_10000936	216	7	0.009135
CGI_10000937	786	8	0.002869
CGI_10000938	1125	10	0.002506
CGI_10000940	408	7	0.004836
CGI_10000941	1422	23	0.004559
CGI_10000942	1413	38	0.00758
CGI_10000943	504	7	0.003915
CGI_10000944	195	2	0.002891
CGI_10000945	294	2	0.001917
CGI_10000947	969	1	0.000291
CGI_10000948	786	4	0.001434
CGI_10000949	273	8	0.00826
CGI_10000950	186	0	n.a.
CGI_10000951	957	2	0.000589
CGI_10000952	633	0	n.a.
CGI_10000953	693	17	0.006915
CGI_10000954	1020	21	0.005803
CGI_10000955	387	6	0.00437
CGI_10000956	300	9	0.008456
CGI_10000958	654	16	0.006896
CGI_10000959	780	20	0.007227
CGI_10000960	426	6	0.00397
CGI_10000961	186	5	0.007577
CGI_10000964	276	11	0.011234
CGI_10000967	795	33	0.0117
CGI_10000968	459	16	0.009826
CGI_10000969	339	11	0.009146
CGI_10000972	552	15	0.00766
CGI_10000974	1632	41	0.007081
CGI_10000975	669	18	0.007584
CGI_10000976	195	3	0.004336
CGI_10000977	282	10	0.009995
CGI_10000978	213	8	0.010587
CGI_10000979	540	7	0.003654
CGI_10000980	717	29	0.011401
CGI_10000981	525	7	0.003758
CGI_10000982	231	1	0.00122
CGI_10000983	1146	22	0.005411
CGI_10000985	837	19	0.006398
CGI_10000986	690	16	0.006536
CGI_10000987	465	3	0.001819
CGI_10000988	756	13	0.004847
CGI_10000989	189	2	0.002983
CGI_10000990	780	24	0.008673
CGI_10000991	384	5	0.00367
CGI_10000992	423	13	0.008663
CGI_10000993	1029	29	0.007944
CGI_10000994	1635	56	0.009654
CGI_10000995	987	4	0.001142
CGI_10000996	702	2	0.000803
CGI_10000997	339	2	0.001663
CGI_10000998	1188	73	0.01732
CGI_10000999	396	13	0.009253
CGI_10001000	357	10	0.007896
CGI_10001001	564	17	0.008496
CGI_10001002	708	10	0.003981
CGI_10001003	1080	45	0.011745
CGI_10001004	591	20	0.009539
CGI_10001005	1014	32	0.008895
CGI_10001007	882	39	0.012464
CGI_10001008	411	8	0.005487
CGI_10001009	420	7	0.004698
CGI_10001010	1047	22	0.005923
CGI_10001011	1146	11	0.002706
CGI_10001012	387	0	n.a.
CGI_10001013	741	14	0.005325
CGI_10001014	924	5	0.001525
CGI_10001015	2214	21	0.002674
CGI_10001016	549	21	0.010782
CGI_10001017	300	5	0.004698
CGI_10001018	2412	63	0.007362
CGI_10001019	477	24	0.014182
CGI_10001020	909	27	0.008372
CGI_10001021	1674	10	0.001684
CGI_10001022	306	3	0.002763
CGI_10001023	723	22	0.008577
CGI_10001024	321	8	0.007025
CGI_10001025	309	6	0.005473
CGI_10001026	1476	37	0.007066
CGI_10001027	1677	42	0.007059
CGI_10001028	1140	10	0.002473
CGI_10001029	1194	0	n.a.
CGI_10001031	627	0	n.a.
CGI_10001033	1035	0	n.a.
CGI_10001034	1566	0	n.a.
CGI_10001038	1392	0	n.a.
CGI_10001039	540	13	0.006786
CGI_10001040	183	0	n.a.
CGI_10001041	294	12	0.011505
CGI_10001042	414	4	0.002723
CGI_10001043	441	15	0.009587
CGI_10001044	870	1	0.000324
CGI_10001045	492	5	0.002865
CGI_10001046	291	0	n.a.
CGI_10001047	1668	58	0.009801
CGI_10001048	531	0	n.a.
CGI_10001049	780	6	0.002168
CGI_10001050	2337	39	0.004704
CGI_10001051	1845	2	0.000306
CGI_10001052	2094	89	0.01198
CGI_10001053	435	19	0.012312
CGI_10001055	492	8	0.004583
CGI_10001056	1737	4	0.000649
CGI_10001057	630	13	0.005816
CGI_10001058	609	9	0.004166
CGI_10001059	570	10	0.004945
CGI_10001060	195	0	n.a.
CGI_10001061	513	14	0.007692
CGI_10001062	528	9	0.004805
CGI_10001063	402	31	0.021736
CGI_10001064	1629	64	0.011074
CGI_10001065	363	6	0.004659
CGI_10001066	957	37	0.010898
CGI_10001067	351	12	0.009637
CGI_10001068	264	11	0.011745
CGI_10001069	507	9	0.005004
CGI_10001070	1086	39	0.010122
CGI_10001071	201	11	0.015426
CGI_10001072	471	9	0.005386
CGI_10001073	234	8	0.009637
CGI_10001074	1290	32	0.006992
CGI_10001075	1188	43	0.010202
CGI_10001076	2520	77	0.008613
CGI_10001077	858	33	0.010841
CGI_10001078	744	27	0.010229
CGI_10001089	1722	61	0.009985
CGI_10001090	387	12	0.00874
CGI_10001091	993	19	0.005393
CGI_10001092	162	3	0.00522
CGI_10001093	312	4	0.003614
CGI_10001094	384	6	0.004404
CGI_10001095	687	9	0.003693
CGI_10001096	252	8	0.008948
CGI_10001097	987	6	0.001713
CGI_10001098	396	2	0.001424
CGI_10001099	231	2	0.00244
CGI_10001100	1671	18	0.003036
CGI_10001102	1716	46	0.007556
CGI_10001103	198	7	0.009965
CGI_10001104	603	22	0.010284
CGI_10001105	396	12	0.008542
CGI_10001106	300	0	n.a.
CGI_10001107	1926	2	0.000293
CGI_10001108	1326	35	0.00744
CGI_10001109	651	7	0.003031
CGI_10001110	1230	17	0.003983
CGI_10001111	1443	62	0.012111
CGI_10001112	435	21	0.013607
CGI_10001113	315	9	0.008053
CGI_10001114	3933	127	0.009102
CGI_10001115	897	3	0.000943
CGI_10001116	993	21	0.005961
CGI_10001117	357	6	0.004737
CGI_10001118	219	2	0.002574
CGI_10001119	834	4	0.001352
CGI_10001120	426	15	0.009925
CGI_10001121	1188	33	0.00783
CGI_10001122	726	27	0.010483
CGI_10001123	2082	19	0.002572
CGI_10001124	591	11	0.005246
CGI_10001125	549	11	0.005648
CGI_10001126	813	15	0.005201
CGI_10001127	591	11	0.005246
CGI_10001128	1746	28	0.00452
CGI_10001129	258	8	0.00874
CGI_10001130	483	24	0.014006
CGI_10001131	249	12	0.013584
CGI_10001132	1875	51	0.007667
CGI_10001134	243	5	0.0058
CGI_10001135	207	2	0.002723
CGI_10001136	1374	25	0.005129
CGI_10001137	333	1	0.000846
CGI_10001138	2511	65	0.007297
CGI_10001139	384	10	0.00734
CGI_10001142	1326	0	n.a.
CGI_10001150	732	1	0.000385
CGI_10001151	1122	8	0.00201
CGI_10001152	690	3	0.001226
CGI_10001153	360	0	n.a.
CGI_10001154	399	15	0.010597
CGI_10001155	273	0	n.a.
CGI_10001156	414	9	0.006128
CGI_10001157	876	10	0.003218
CGI_10001158	180	5	0.00783
CGI_10001160	564	14	0.006997
CGI_10001161	771	0	n.a.
CGI_10001162	369	2	0.001528
CGI_10001163	1698	74	0.012284
CGI_10001164	714	1	0.000395
CGI_10001165	369	8	0.006111
CGI_10001166	237	1	0.001189
CGI_10001167	1782	2	0.000316
CGI_10001168	381	17	0.012577
CGI_10001169	435	25	0.016199
CGI_10001170	672	4	0.001678
CGI_10001171	201	0	n.a.
CGI_10001172	336	0	n.a.
CGI_10001173	1596	24	0.004239
CGI_10001174	1314	78	0.016732
CGI_10001175	906	30	0.009333
CGI_10001176	168	4	0.006711
CGI_10001177	903	9	0.002809
CGI_10001178	372	20	0.015154
CGI_10001179	294	13	0.012464
CGI_10001180	339	11	0.009146
CGI_10001181	483	1	0.000584
CGI_10001182	2097	20	0.002688
CGI_10001183	1023	34	0.009368
CGI_10001184	861	21	0.006875
CGI_10001185	1407	2	0.000401
CGI_10001186	459	6	0.003685
CGI_10001187	1248	21	0.004743
CGI_10001188	1152	18	0.004404
CGI_10001189	942	3	0.000898
CGI_10001190	1602	51	0.008973
CGI_10001191	1113	40	0.01013
CGI_10001192	615	12	0.0055
CGI_10001193	783	36	0.01296
CGI_10001194	1239	56	0.01274
CGI_10001195	1191	41	0.009703
CGI_10001196	159	2	0.003546
CGI_10001197	351	1	0.000803
CGI_10001198	258	6	0.006555
CGI_10001199	387	3	0.002185
CGI_10001200	2286	53	0.006535
CGI_10001202	213	2	0.002647
CGI_10001203	4305	25	0.001637
CGI_10001204	1626	60	0.010401
CGI_10001206	1893	11	0.001638
CGI_10001210	294	0	n.a.
CGI_10001211	285	10	0.00989
CGI_10001212	309	7	0.006385
CGI_10001213	1701	47	0.007788
CGI_10001214	645	6	0.002622
CGI_10001215	222	7	0.008888
CGI_10001216	510	19	0.010501
CGI_10001217	2823	126	0.012581
CGI_10001218	333	1	0.000846
CGI_10001219	933	8	0.002417
CGI_10001220	435	12	0.007776
CGI_10001221	660	19	0.008114
CGI_10001222	966	23	0.006711
CGI_10001223	1314	23	0.004934
CGI_10001224	519	9	0.004888
CGI_10001225	1011	63	0.017565
CGI_10001226	1317	32	0.006849
CGI_10001227	1995	53	0.007488
CGI_10001228	1005	29	0.008134
CGI_10001229	948	6	0.001784
CGI_10001230	507	14	0.007783
CGI_10001231	192	4	0.005872
CGI_10001232	426	7	0.004632
CGI_10001233	1653	47	0.008014
CGI_10001234	1032	26	0.007101
CGI_10001235	2742	41	0.004215
CGI_10001236	864	7	0.002284
CGI_10001237	1305	15	0.00324
CGI_10001238	2529	5	0.000557
CGI_10001239	714	14	0.005527
CGI_10001240	342	12	0.00989
CGI_10001241	240	8	0.009396
CGI_10001242	207	9	0.012255
CGI_10001243	573	5	0.00246
CGI_10001244	858	32	0.010513
CGI_10001245	1080	11	0.002871
CGI_10001246	687	6	0.002462
CGI_10001247	426	1	0.000662
CGI_10001248	264	4	0.004271
CGI_10001249	318	6	0.005318
CGI_10001250	2715	31	0.003218
CGI_10001251	636	7	0.003102
CGI_10001252	189	4	0.005965
CGI_10001253	1341	28	0.005885
CGI_10001254	711	13	0.005154
CGI_10001255	906	6	0.001867
CGI_10001256	345	9	0.007353
CGI_10001257	885	42	0.013377
CGI_10001258	459	22	0.01351
CGI_10001259	1332	59	0.012485
CGI_10001260	183	9	0.013862
CGI_10001261	900	22	0.00689
CGI_10001262	1563	65	0.011722
CGI_10001263	2700	68	0.007099
CGI_10001264	237	9	0.010704
CGI_10001266	315	0	n.a.
CGI_10001267	903	0	n.a.
CGI_10001268	1737	12	0.001947
CGI_10001269	1926	37	0.005415
CGI_10001270	1362	34	0.007036
CGI_10001271	1110	36	0.009142
CGI_10001272	921	3	0.000918
CGI_10001274	702	4	0.001606
CGI_10001276	384	11	0.008074
CGI_10001277	657	21	0.00901
CGI_10001278	402	7	0.004908
CGI_10001279	684	19	0.00783
CGI_10001280	225	3	0.003758
CGI_10001281	1860	75	0.011366
CGI_10001282	948	35	0.010407
CGI_10001283	774	21	0.007648
CGI_10001284	285	8	0.007912
CGI_10001285	3153	120	0.010728
CGI_10001286	1659	39	0.006626
CGI_10001287	1563	37	0.006673
CGI_10001288	1260	26	0.005816
CGI_10001292	711	26	0.010307
CGI_10001293	1527	12	0.002215
CGI_10001294	1839	15	0.002299
CGI_10001295	279	8	0.008082
CGI_10001296	213	2	0.002647
CGI_10001297	2682	68	0.007147
CGI_10001298	189	2	0.002983
CGI_10001299	378	6	0.004474
CGI_10001300	300	4	0.003758
CGI_10001301	2019	37	0.005166
CGI_10001302	450	16	0.010022
CGI_10001303	897	36	0.011312
CGI_10001304	330	8	0.006833
CGI_10001305	195	9	0.013009
CGI_10001306	267	5	0.005278
CGI_10001307	291	8	0.007749
CGI_10001308	696	2	0.00081
CGI_10001309	684	16	0.006593
CGI_10001310	1233	40	0.009144
CGI_10001311	2121	64	0.008505
CGI_10001313	549	11	0.005648
CGI_10001314	462	11	0.006711
CGI_10001315	471	28	0.016757
CGI_10001316	642	1	0.000439
CGI_10001317	606	6	0.002791
CGI_10001318	231	8	0.009762
CGI_10001319	1107	21	0.005347
CGI_10001321	429	14	0.009199
CGI_10001322	1347	40	0.00837
CGI_10001323	1959	65	0.009352
CGI_10001324	261	4	0.00432
CGI_10001325	3372	89	0.00744
CGI_10001326	606	14	0.006512
CGI_10001327	345	3	0.002451
CGI_10001328	603	23	0.010751
CGI_10001329	1644	44	0.007544
CGI_10001330	447	14	0.008828
CGI_10001331	1158	30	0.007302
CGI_10001332	213	4	0.005293
CGI_10001333	1530	48	0.008843
CGI_10001334	990	30	0.008542
CGI_10001335	486	13	0.00754
CGI_10001336	1869	67	0.010104
CGI_10001337	471	9	0.005386
CGI_10001338	759	8	0.002971
CGI_10001339	609	20	0.009257
CGI_10001340	543	7	0.003634
CGI_10001341	729	10	0.003867
CGI_10001342	2508	64	0.007193
CGI_10001343	309	4	0.003649
CGI_10001344	429	12	0.007884
CGI_10001345	1455	30	0.005812
CGI_10001346	396	17	0.0121
CGI_10001347	3108	94	0.008525
CGI_10001348	1086	9	0.002336
CGI_10001349	420	1	0.000671
CGI_10001350	603	0	n.a.
CGI_10001352	819	8	0.002753
CGI_10001353	732	10	0.003851
CGI_10001354	438	0	n.a.
CGI_10001355	729	0	n.a.
CGI_10001356	315	4	0.003579
CGI_10001357	2070	71	0.009668
CGI_10001358	1728	25	0.004078
CGI_10001359	444	1	0.000635
CGI_10001360	411	13	0.008916
CGI_10001361	2268	85	0.010564
CGI_10001362	2538	76	0.008441
CGI_10001363	171	3	0.004945
CGI_10001364	1659	9	0.001529
CGI_10001365	1155	18	0.004393
CGI_10001366	285	5	0.004945
CGI_10001367	876	34	0.01094
CGI_10001368	711	36	0.014272
CGI_10001369	2535	68	0.007561
CGI_10001370	189	3	0.004474
CGI_10001372	204	3	0.004145
CGI_10001373	1239	46	0.010465
CGI_10001374	480	3	0.001762
CGI_10001375	855	48	0.015824
CGI_10001376	408	9	0.006218
CGI_10001377	546	13	0.006711
CGI_10001378	354	17	0.013536
CGI_10001379	876	35	0.011262
CGI_10001380	384	22	0.016149
CGI_10001381	660	20	0.008542
CGI_10001382	3576	106	0.008355
CGI_10001383	789	29	0.01036
CGI_10001384	1470	48	0.009204
CGI_10001385	246	6	0.006875
CGI_10001386	198	6	0.008542
CGI_10001387	357	5	0.003948
CGI_10001388	555	16	0.008126
CGI_10001389	1293	47	0.010246
CGI_10001390	264	0	n.a.
CGI_10001391	1683	56	0.009379
CGI_10001393	270	2	0.002088
CGI_10001394	960	0	n.a.
CGI_10001395	1107	13	0.00331
CGI_10001396	933	25	0.007553
CGI_10001397	1581	11	0.001961
CGI_10001398	1227	24	0.005513
CGI_10001399	783	28	0.01008
CGI_10001400	1458	33	0.00638
CGI_10001401	846	15	0.004998
CGI_10001402	180	1	0.001566
CGI_10001403	288	4	0.003915
CGI_10001404	555	7	0.003555
CGI_10001405	1791	4	0.00063
CGI_10001406	2499	4	0.000451
CGI_10001407	2337	0	n.a.
CGI_10001408	912	37	0.011435
CGI_10001409	1185	41	0.009752
CGI_10001410	1482	30	0.005706
CGI_10001411	861	7	0.002292
CGI_10001412	330	7	0.005979
CGI_10001413	216	0	n.a.
CGI_10001414	1095	29	0.007465
CGI_10001415	198	1	0.001424
CGI_10001416	765	18	0.006632
CGI_10001417	609	15	0.006943
CGI_10001418	639	5	0.002206
CGI_10001419	297	6	0.005714
CGI_10001420	579	4	0.001947
CGI_10001421	417	15	0.010139
CGI_10001422	1041	17	0.004603
CGI_10001423	216	4	0.00522
CGI_10001424	363	10	0.007765
CGI_10001426	1188	3	0.000712
CGI_10001427	624	4	0.001807
CGI_10001428	927	26	0.007906
CGI_10001429	870	31	0.010044
CGI_10001430	1560	45	0.008131
CGI_10001431	1416	44	0.008759
CGI_10001432	1494	46	0.008679
CGI_10001433	522	11	0.00594
CGI_10001434	993	31	0.0088
CGI_10001435	231	6	0.007321
CGI_10001436	150	5	0.009396
CGI_10001437	450	4	0.002506
CGI_10001438	522	3	0.00162
CGI_10001439	624	8	0.003614
CGI_10001440	1134	14	0.00348
CGI_10001441	1236	33	0.007526
CGI_10001442	693	12	0.004881
CGI_10001443	1932	63	0.009191
CGI_10001444	204	3	0.004145
CGI_10001445	4959	120	0.006821
CGI_10001446	2058	46	0.0063
CGI_10001447	1242	41	0.009305
CGI_10001448	375	5	0.003758
CGI_10001449	411	0	n.a.
CGI_10001450	447	0	n.a.
CGI_10001451	1221	16	0.003694
CGI_10001452	309	2	0.001824
CGI_10001453	495	11	0.006264
CGI_10001454	702	35	0.014053
CGI_10001455	714	25	0.009869
CGI_10001456	1563	31	0.005591
CGI_10001457	549	12	0.006161
CGI_10001458	966	24	0.007003
CGI_10001459	1017	0	n.a.
CGI_10001460	1755	93	0.014937
CGI_10001461	1689	87	0.014519
CGI_10001462	1407	22	0.004407
CGI_10001463	465	4	0.002425
CGI_10001464	1665	18	0.003047
CGI_10001465	1401	13	0.002615
CGI_10001466	801	4	0.001408
CGI_10001467	162	0	n.a.
CGI_10001468	696	21	0.008505
CGI_10001469	258	4	0.00437
CGI_10001470	720	9	0.003523
CGI_10001471	453	7	0.004356
CGI_10001472	378	10	0.007457
CGI_10001473	354	11	0.008759
CGI_10001474	3063	143	0.013159
CGI_10001475	288	10	0.009787
CGI_10001476	150	4	0.007517
CGI_10001477	1002	27	0.007595
CGI_10001478	1947	76	0.011003
CGI_10001479	492	12	0.006875
CGI_10001480	1539	1	0.000183
CGI_10001481	219	4	0.005148
CGI_10001482	816	2	0.000691
CGI_10001483	549	11	0.005648
CGI_10001484	228	1	0.001236
CGI_10001485	393	7	0.005021
CGI_10001486	927	41	0.012467
CGI_10001487	177	12	0.01911
CGI_10001488	1218	22	0.005091
CGI_10001489	843	43	0.014378
CGI_10001490	822	23	0.007887
CGI_10001491	381	2	0.00148
CGI_10001492	1524	15	0.002774
CGI_10001493	558	5	0.002526
CGI_10001494	1089	52	0.013459
CGI_10001495	1083	46	0.011972
CGI_10001496	339	0	n.a.
CGI_10001497	513	24	0.013187
CGI_10001498	534	0	n.a.
CGI_10001499	336	20	0.016778
CGI_10001500	816	31	0.010708
CGI_10001501	702	21	0.008432
CGI_10001502	366	8	0.006161
CGI_10001503	546	28	0.014455
CGI_10001504	1104	55	0.014042
CGI_10001505	531	7	0.003716
CGI_10001506	513	13	0.007143
CGI_10001507	942	11	0.003291
CGI_10001508	714	28	0.011054
CGI_10001509	393	13	0.009324
CGI_10001510	525	0	n.a.
CGI_10001511	606	19	0.008837
CGI_10001512	489	13	0.007493
CGI_10001513	495	0	n.a.
CGI_10001514	1173	44	0.010573
CGI_10001515	465	21	0.01273
CGI_10001516	828	14	0.004766
CGI_10001517	393	5	0.003586
CGI_10001519	1671	9	0.001518
CGI_10001520	1875	85	0.012778
CGI_10001521	1803	71	0.0111
CGI_10001522	1275	50	0.011054
CGI_10001523	2166	20	0.002603
CGI_10001524	1794	82	0.012884
CGI_10001525	291	1	0.000969
CGI_10001526	951	5	0.001482
CGI_10001527	729	11	0.004253
CGI_10001528	1488	41	0.007772
CGI_10001529	468	9	0.005421
CGI_10001530	1671	15	0.00253
CGI_10001531	672	8	0.003356
CGI_10001532	549	5	0.002567
CGI_10001533	1089	21	0.005436
CGI_10001534	381	10	0.007398
CGI_10001535	1788	28	0.004414
CGI_10001536	273	1	0.001032
CGI_10001537	351	4	0.003212
CGI_10001538	1026	16	0.004396
CGI_10001539	405	15	0.01044
CGI_10001540	474	14	0.008325
CGI_10001541	636	14	0.006205
CGI_10001542	1035	7	0.001906
CGI_10001543	879	32	0.010261
CGI_10001544	369	8	0.006111
CGI_10001545	615	21	0.009625
CGI_10001546	315	12	0.010738
CGI_10001547	264	7	0.007474
CGI_10001548	390	4	0.002891
CGI_10001549	387	6	0.00437
CGI_10001550	1056	25	0.006673
CGI_10001551	801	18	0.006334
CGI_10001552	315	8	0.007159
CGI_10001553	1341	33	0.006936
CGI_10001554	1020	7	0.001934
CGI_10001555	405	8	0.005568
CGI_10001556	1038	11	0.002987
CGI_10001557	426	7	0.004632
CGI_10001558	1104	23	0.005872
CGI_10001559	1422	42	0.008325
CGI_10001560	843	6	0.002006
CGI_10001561	1170	14	0.003373
CGI_10001562	1548	28	0.005098
CGI_10001563	1617	41	0.009852
CGI_10001564	537	14	0.007349
CGI_10001565	519	11	0.005974
CGI_10001566	18828	20	0.002042
CGI_10001567	723	11	0.004288
CGI_10001568	2730	90	0.009292
CGI_10001569	6282	219	0.009826
CGI_10001570	687	0	n.a.
CGI_10001571	738	8	0.003055
CGI_10001572	1782	32	0.005062
CGI_10001573	1113	3	0.00076
CGI_10001574	648	15	0.006525
CGI_10001575	312	9	0.008131
CGI_10001576	270	11	0.011484
CGI_10001578	906	40	0.012445
CGI_10001579	1374	32	0.006565
CGI_10001580	1308	57	0.012283
CGI_10001581	1602	24	0.004223
CGI_10001583	1140	4	0.000989
CGI_10001584	1995	56	0.007912
CGI_10001585	2031	33	0.00458
CGI_10001586	1428	11	0.002171
CGI_10001587	396	0	n.a.
CGI_10001588	3225	19	0.001661
CGI_10001589	1686	15	0.002508
CGI_10001590	1344	52	0.010906
CGI_10001591	690	15	0.006128
CGI_10001592	2508	31	0.003484
CGI_10001593	381	7	0.005179
CGI_10001594	336	14	0.011745
CGI_10001595	1332	30	0.006348
CGI_10001596	468	10	0.006023
CGI_10001597	1833	54	0.008304
CGI_10001598	465	14	0.008486
CGI_10001599	2586	54	0.005886
CGI_10001600	573	5	0.00246
CGI_10001601	426	20	0.013233
CGI_10001602	1125	17	0.004259
CGI_10001603	804	24	0.008414
CGI_10001604	1587	29	0.005151
CGI_10001605	504	30	0.016778
CGI_10001606	204	8	0.011054
CGI_10001607	465	21	0.01273
CGI_10001608	1074	0	n.a.
CGI_10001609	252	0	n.a.
CGI_10001610	231	5	0.006101
CGI_10001611	3075	102	0.00935
CGI_10001612	3639	76	0.005887
CGI_10001613	1029	36	0.009861
CGI_10001614	1416	35	0.006967
CGI_10001615	1146	2	0.000492
CGI_10001616	1560	15	0.00271
CGI_10001617	513	11	0.006044
CGI_10001618	879	7	0.002245
CGI_10001619	522	5	0.0027
CGI_10001620	282	3	0.002999
CGI_10001621	1665	19	0.003217
CGI_10001622	582	4	0.001937
CGI_10001623	849	13	0.004316
CGI_10001624	315	0	n.a.
CGI_10001625	513	22	0.012088
CGI_10001626	1302	61	0.013206
CGI_10001627	300	12	0.011275
CGI_10001628	270	3	0.003132
CGI_10001629	204	7	0.009672
CGI_10001630	531	15	0.007962
CGI_10001631	282	3	0.002999
CGI_10001632	1335	16	0.003378
CGI_10001633	2016	32	0.004474
CGI_10001634	2679	55	0.005787
CGI_10001635	1131	13	0.00324
CGI_10001636	1260	51	0.011409
CGI_10001637	501	5	0.002813
CGI_10001638	480	15	0.008808
CGI_10001639	1542	46	0.008409
CGI_10001640	417	17	0.011491
CGI_10001641	363	17	0.013201
CGI_10001642	525	10	0.005369
CGI_10001643	1143	32	0.007891
CGI_10001644	171	3	0.004945
CGI_10001645	1674	40	0.006735
CGI_10001646	1965	14	0.002008
CGI_10001647	882	6	0.001917
CGI_10001648	618	3	0.001368
CGI_10001649	411	0	n.a.
CGI_10001650	1755	11	0.001767
CGI_10001651	948	8	0.002379
CGI_10001652	207	1	0.001362
CGI_10001653	2556	16	0.001764
CGI_10001654	393	14	0.010041
CGI_10001655	645	24	0.010488
CGI_10001656	261	10	0.0108
CGI_10001657	378	21	0.015659
CGI_10001658	1266	40	0.008906
CGI_10001659	1821	50	0.007739
CGI_10001660	708	1	0.000398
CGI_10001661	633	20	0.00892
CGI_10001662	888	29	0.009205
CGI_10001663	531	0	n.a.
CGI_10001664	1728	99	0.016149
CGI_10001665	8544	43	0.001419
CGI_10001666	513	0	n.a.
CGI_10001667	438	13	0.008366
CGI_10001669	267	10	0.010557
CGI_10001670	924	43	0.013117
CGI_10001671	321	7	0.006147
CGI_10001672	1770	73	0.011625
CGI_10001673	1899	84	0.012468
CGI_10001674	237	3	0.003568
CGI_10001675	456	12	0.007418
CGI_10001682	579	0	n.a.
CGI_10001685	1803	0	n.a.
CGI_10001688	1437	0	n.a.
CGI_10001690	909	0	n.a.
CGI_10001691	903	0	n.a.
CGI_10001692	789	0	n.a.
CGI_10001696	1113	0	n.a.
CGI_10001699	399	8	0.005652
CGI_10001701	480	11	0.00646
CGI_10001702	585	0	n.a.
CGI_10001704	375	13	0.009771
CGI_10001705	438	9	0.005792
CGI_10001706	357	0	n.a.
CGI_10001707	276	4	0.004085
CGI_10001708	627	2	0.000899
CGI_10001710	1908	60	0.008864
CGI_10001711	774	22	0.008012
CGI_10001712	1509	37	0.006911
CGI_10001713	192	3	0.004404
CGI_10001715	996	25	0.007075
CGI_10001716	1206	39	0.009115
CGI_10001717	552	20	0.010213
CGI_10001718	1335	19	0.004012
CGI_10001719	402	11	0.007713
CGI_10001720	1320	17	0.00363
CGI_10001721	1380	61	0.012459
CGI_10001722	2874	4	0.000392
CGI_10001725	1041	0	n.a.
CGI_10001726	873	0	n.a.
CGI_10001729	567	1	0.000497
CGI_10001730	1470	2	0.000383
CGI_10001731	912	0	n.a.
CGI_10001732	1848	2	0.000305
CGI_10001734	1200	21	0.004933
CGI_10001735	1236	45	0.010262
CGI_10001736	321	6	0.005269
CGI_10001737	930	23	0.006971
CGI_10001738	810	11	0.003828
CGI_10001740	1656	41	0.006979
CGI_10001741	540	10	0.00522
CGI_10001742	504	0	n.a.
CGI_10001743	1059	35	0.009316
CGI_10001744	1737	8	0.001298
CGI_10001745	429	3	0.001971
CGI_10001746	1089	28	0.007247
CGI_10001747	1248	31	0.007002
CGI_10001748	1548	54	0.009833
CGI_10001749	1611	8	0.0014
CGI_10001752	1233	0	n.a.
CGI_10001753	963	0	n.a.
CGI_10001755	2331	0	n.a.
CGI_10001757	1260	0	n.a.
CGI_10001761	318	9	0.007977
CGI_10001762	252	14	0.015659
CGI_10001763	795	18	0.006382
CGI_10001764	171	0	n.a.
CGI_10001765	162	0	n.a.
CGI_10001766	321	2	0.001756
CGI_10001767	429	2	0.001314
CGI_10001768	510	12	0.006632
CGI_10001769	180	0	n.a.
CGI_10001770	396	4	0.002847
CGI_10001771	435	4	0.002592
CGI_10001772	183	2	0.003081
CGI_10001773	1395	60	0.012123
CGI_10001774	870	0	n.a.
CGI_10001775	438	8	0.005148
CGI_10001776	768	18	0.006606
CGI_10001777	585	5	0.002409
CGI_10001778	645	5	0.002185
CGI_10001779	432	6	0.003915
CGI_10001780	492	4	0.002292
CGI_10001781	402	13	0.009115
CGI_10001782	294	9	0.008629
CGI_10001784	660	0	n.a.
CGI_10001785	1041	43	0.011643
CGI_10001786	3612	92	0.007179
CGI_10001787	330	15	0.012812
CGI_10001788	984	18	0.005156
CGI_10001789	6837	198	0.008163
CGI_10001790	2265	40	0.004978
CGI_10001791	1041	16	0.004332
CGI_10001792	357	7	0.005527
CGI_10001793	903	15	0.004682
CGI_10001794	2730	78	0.008053
CGI_10001795	1491	23	0.004348
CGI_10001796	1116	14	0.003536
CGI_10001797	2316	30	0.003651
CGI_10001798	501	2	0.001125
CGI_10001799	357	1	0.00079
CGI_10001800	453	6	0.003733
CGI_10001801	243	7	0.00812
CGI_10001802	549	17	0.008728
CGI_10001803	1002	23	0.00647
CGI_10001805	372	10	0.007577
CGI_10001806	567	7	0.00348
CGI_10001807	903	19	0.005931
CGI_10001808	1254	46	0.01034
CGI_10001809	213	0	n.a.
CGI_10001810	231	1	0.00122
CGI_10001811	183	2	0.003081
CGI_10001812	342	11	0.009066
CGI_10001813	1734	62	0.010078
CGI_10001814	1176	30	0.007191
CGI_10001815	783	47	0.016919
CGI_10001816	366	1	0.00077
CGI_10001817	1143	4	0.000986
CGI_10001818	936	11	0.003313
CGI_10001819	2511	35	0.003929
CGI_10001820	348	3	0.00243
CGI_10001821	222	3	0.003809
CGI_10001822	1245	35	0.007924
CGI_10001823	819	21	0.007227
CGI_10001824	1362	38	0.007864
CGI_10001825	2238	139	0.017507
CGI_10001826	267	8	0.008446
CGI_10001827	648	24	0.01044
CGI_10001828	342	5	0.004121
CGI_10001829	1866	46	0.006949
CGI_10001830	1173	33	0.00793
CGI_10001831	657	1	0.000429
CGI_10001832	561	1	0.000502
CGI_10001833	228	4	0.004945
CGI_10001834	1053	42	0.011243
CGI_10001835	1146	15	0.003689
CGI_10001836	450	0	n.a.
CGI_10001837	333	12	0.010157
CGI_10001838	201	4	0.005609
CGI_10001839	564	24	0.011994
CGI_10001840	192	7	0.010276
CGI_10001841	546	1	0.000516
CGI_10001842	1431	13	0.002561
CGI_10001843	1389	25	0.005073
CGI_10001844	327	0	n.a.
CGI_10001845	342	10	0.008242
CGI_10001846	621	4	0.001816
CGI_10001847	597	19	0.008971
CGI_10001848	564	29	0.014493
CGI_10001849	1488	45	0.008524
CGI_10001850	231	4	0.004881
CGI_10001851	2826	95	0.009475
CGI_10001852	5205	70	0.003791
CGI_10001853	330	14	0.011958
CGI_10001854	978	33	0.009511
CGI_10001855	1257	9	0.002018
CGI_10001856	717	4	0.001572
CGI_10001857	564	10	0.004998
CGI_10001858	1872	60	0.009034
CGI_10001859	516	17	0.009286
CGI_10001860	288	8	0.00783
CGI_10001861	450	9	0.005637
CGI_10001862	456	1	0.000618
CGI_10001863	2157	79	0.010323
CGI_10001864	396	9	0.006406
CGI_10001865	306	5	0.004606
CGI_10001866	204	2	0.002763
CGI_10001867	693	22	0.008948
CGI_10001868	1578	61	0.010896
CGI_10001869	1410	51	0.010195
CGI_10001870	1917	28	0.004117
CGI_10001871	1623	13	0.002258
CGI_10001872	921	28	0.008569
CGI_10001873	681	12	0.004974
CGI_10001874	1302	42	0.009093
CGI_10001875	615	19	0.008708
CGI_10001876	1272	35	0.007756
CGI_10001877	423	17	0.011328
CGI_10001878	954	28	0.008273
CGI_10001879	648	5	0.002175
CGI_10001880	237	10	0.011893
CGI_10001881	450	14	0.008769
CGI_10001882	597	16	0.007554
CGI_10001883	219	6	0.007722
CGI_10001884	450	2	0.001253
CGI_10001885	306	8	0.007369
CGI_10001886	495	11	0.006264
CGI_10001887	348	15	0.01215
CGI_10001888	1359	15	0.003111
CGI_10001889	1362	49	0.010141
CGI_10001890	384	4	0.002936
CGI_10001891	309	4	0.003649
CGI_10001894	822	0	n.a.
CGI_10001897	1329	2	0.000424
CGI_10001899	471	0	n.a.
CGI_10001900	1041	7	0.001895
CGI_10001908	312	0	n.a.
CGI_10001909	345	0	n.a.
CGI_10001910	498	18	0.010188
CGI_10001911	1095	20	0.005148
CGI_10001912	231	1	0.00122
CGI_10001913	1806	83	0.012954
CGI_10001915	1935	2	0.000291
CGI_10001918	897	0	n.a.
CGI_10001919	1722	1	0.000164
CGI_10001922	1161	0	n.a.
CGI_10001928	780	15	0.005421
CGI_10001929	1245	31	0.007018
CGI_10001930	1917	43	0.006323
CGI_10001931	2733	145	0.014955
CGI_10001932	882	7	0.002237
CGI_10001933	417	9	0.006084
CGI_10001934	798	32	0.011303
CGI_10001935	495	10	0.005694
CGI_10001936	1080	13	0.003393
CGI_10001937	2466	33	0.003772
CGI_10001938	1203	35	0.008201
CGI_10001940	34029	0	n.a.
CGI_10001941	216	0	n.a.
CGI_10001942	327	6	0.005172
CGI_10001943	627	18	0.008092
CGI_10001944	1437	0	n.a.
CGI_10001945	1371	0	n.a.
CGI_10001946	1395	0	n.a.
CGI_10001948	1281	0	n.a.
CGI_10001949	1140	0	n.a.
CGI_10001952	849	0	n.a.
CGI_10001953	1386	0	n.a.
CGI_10001954	273	0	n.a.
CGI_10001955	642	0	n.a.
CGI_10001957	1854	0	n.a.
CGI_10001959	1056	0	n.a.
CGI_10001960	444	0	n.a.
CGI_10001961	2163	0	n.a.
CGI_10001962	840	0	n.a.
CGI_10001964	1035	0	n.a.
CGI_10001965	1518	0	n.a.
CGI_10001967	1122	0	n.a.
CGI_10001968	966	0	n.a.
CGI_10001970	408	18	0.012435
CGI_10001972	1692	18	0.002999
CGI_10001974	1152	58	0.014191
CGI_10001975	1047	35	0.009423
CGI_10001976	459	20	0.012282
CGI_10001977	477	27	0.015955
CGI_10001978	513	13	0.007143
CGI_10001979	699	25	0.010081
CGI_10001980	834	17	0.005746
CGI_10001981	6654	206	0.008726
CGI_10001982	660	16	0.006833
CGI_10001983	288	11	0.010766
CGI_10001984	1176	1	0.00024
CGI_10001985	591	8	0.003815
CGI_10001986	531	21	0.011147
CGI_10001987	423	12	0.007996
CGI_10001988	588	5	0.002397
CGI_10001989	762	0	n.a.
CGI_10001990	891	0	n.a.
CGI_10001991	693	0	n.a.
CGI_10001993	684	0	n.a.
CGI_10001995	309	0	n.a.
CGI_10001996	1194	0	n.a.
CGI_10001997	3093	0	n.a.
CGI_10001998	1227	0	n.a.
CGI_10002000	654	0	n.a.
CGI_10002001	1119	0	n.a.
CGI_10002002	2295	0	n.a.
CGI_10002003	1125	0	n.a.
CGI_10002004	4008	0	n.a.
CGI_10002006	648	0	n.a.
CGI_10002008	888	7	0.002222
CGI_10002009	939	6	0.001801
CGI_10002010	1305	11	0.002376
CGI_10002011	366	5	0.003851
CGI_10002012	234	3	0.003614
CGI_10002013	420	3	0.002013
CGI_10002014	210	6	0.008053
CGI_10002015	393	22	0.015779
CGI_10002016	1746	17	0.002744
CGI_10002017	435	0	n.a.
CGI_10002018	960	5	0.001468
CGI_10002019	1128	32	0.007996
CGI_10002020	597	8	0.003777
CGI_10002021	279	0	n.a.
CGI_10002022	387	0	n.a.
CGI_10002023	609	8	0.003703
CGI_10002024	243	0	n.a.
CGI_10002025	2187	95	0.012244
CGI_10002026	1146	49	0.012052
CGI_10002027	1776	40	0.006348
CGI_10002028	1137	30	0.007437
CGI_10002029	540	14	0.007308
CGI_10002030	318	0	n.a.
CGI_10002031	408	8	0.005527
CGI_10002032	573	19	0.009346
CGI_10002033	462	9	0.005491
CGI_10002034	735	22	0.008437
CGI_10002035	363	17	0.013201
CGI_10002036	756	32	0.011931
CGI_10002037	1056	36	0.009609
CGI_10002038	2385	43	0.005082
CGI_10002039	1620	46	0.008004
CGI_10002040	900	11	0.003445
CGI_10002041	1956	44	0.006341
CGI_10002042	333	0	n.a.
CGI_10002043	342	3	0.002473
CGI_10002044	453	8	0.004978
CGI_10002045	618	11	0.005017
CGI_10002046	1140	25	0.006181
CGI_10002047	255	13	0.01437
CGI_10002048	909	18	0.005582
CGI_10002049	777	13	0.004716
CGI_10002053	2466	8	0.000914
CGI_10002056	531	0	n.a.
CGI_10002058	1242	2	0.000454
CGI_10002059	372	0	n.a.
CGI_10002063	1077	0	n.a.
CGI_10002065	1746	34	0.005489
CGI_10002066	522	12	0.00648
CGI_10002067	2316	86	0.010467
CGI_10002068	687	8	0.003282
CGI_10002069	2694	44	0.004604
CGI_10002070	1053	42	0.011243
CGI_10002071	849	32	0.010624
CGI_10002072	540	9	0.004698
CGI_10002073	336	1	0.000839
CGI_10002074	231	5	0.006101
CGI_10002078	825	1	0.000342
CGI_10002080	1365	3	0.000619
CGI_10002081	1896	0	n.a.
CGI_10002082	1215	1	0.000232
CGI_10002089	1335	0	n.a.
CGI_10002090	438	0	n.a.
CGI_10002091	1875	3	0.000451
CGI_10002094	1812	2	0.000311
CGI_10002096	261	2	0.00216
CGI_10002097	270	0	n.a.
CGI_10002098	1968	58	0.008307
CGI_10002099	690	18	0.007353
CGI_10002100	1755	42	0.006746
CGI_10002101	336	6	0.005033
CGI_10002102	585	22	0.0106
CGI_10002103	2367	32	0.003811
CGI_10002104	633	3	0.001336
CGI_10002105	2124	19	0.002521
CGI_10002106	927	28	0.008514
CGI_10002107	372	2	0.001515
CGI_10002108	1545	51	0.009304
CGI_10002109	645	12	0.005244
CGI_10002110	957	27	0.007952
CGI_10002111	1197	47	0.011068
CGI_10002112	423	0	n.a.
CGI_10002113	1398	39	0.007863
CGI_10002114	2172	56	0.007267
CGI_10002115	165	4	0.006833
CGI_10002116	1800	19	0.002975
CGI_10002117	273	11	0.011357
CGI_10002118	282	0	n.a.
CGI_10002119	294	15	0.014381
CGI_10002120	297	15	0.014236
CGI_10002121	1242	0	n.a.
CGI_10002122	342	0	n.a.
CGI_10002123	453	0	n.a.
CGI_10002124	486	0	n.a.
CGI_10002125	192	0	n.a.
CGI_10002126	318	0	n.a.
CGI_10002127	975	0	n.a.
CGI_10002128	384	0	n.a.
CGI_10002130	552	0	n.a.
CGI_10002132	1041	0	n.a.
CGI_10002135	1170	0	n.a.
CGI_10002137	981	0	n.a.
CGI_10002139	546	0	n.a.
CGI_10002140	408	25	0.017271
CGI_10002141	948	36	0.010704
CGI_10002142	645	8	0.003496
CGI_10002143	1452	56	0.010871
CGI_10002144	390	7	0.005059
CGI_10002145	555	10	0.005079
CGI_10002146	468	4	0.002409
CGI_10002147	354	15	0.011944
CGI_10002148	804	25	0.008765
CGI_10002149	1020	31	0.008567
CGI_10002150	741	23	0.008749
CGI_10002151	1572	31	0.005558
CGI_10002152	213	7	0.009263
CGI_10002153	954	25	0.007387
CGI_10002154	795	0	n.a.
CGI_10002155	591	0	n.a.
CGI_10002156	342	2	0.001648
CGI_10002158	213	6	0.00794
CGI_10002159	237	10	0.011893
CGI_10002160	1215	36	0.008352
CGI_10002161	771	20	0.007312
CGI_10002162	732	12	0.004621
CGI_10002163	282	12	0.011994
CGI_10002164	447	5	0.003153
CGI_10002165	453	5	0.003111
CGI_10002166	888	19	0.006031
CGI_10002167	510	7	0.003869
CGI_10002168	1653	45	0.007673
CGI_10002169	159	7	0.012409
CGI_10002170	489	6	0.003459
CGI_10002171	306	8	0.007369
CGI_10002172	990	40	0.011389
CGI_10002173	2241	85	0.010691
CGI_10002175	723	0	n.a.
CGI_10002176	528	16	0.008542
CGI_10002177	522	19	0.01026
CGI_10002178	1827	54	0.008331
CGI_10002179	627	8	0.003596
CGI_10002180	420	7	0.004698
CGI_10002181	2229	53	0.006702
CGI_10002182	1197	42	0.00989
CGI_10002184	672	22	0.009228
CGI_10002185	603	17	0.007947
CGI_10002186	204	0	n.a.
CGI_10002187	426	13	0.008602
CGI_10002188	180	0	n.a.
CGI_10002191	9603	267	0.007837
CGI_10002192	642	21	0.00922
CGI_10002193	1452	29	0.00563
CGI_10002194	747	24	0.009056
CGI_10002195	345	19	0.015523
CGI_10002196	1386	24	0.004881
CGI_10002198	2583	7	0.000764
CGI_10002199	1209	0	n.a.
CGI_10002201	861	0	n.a.
CGI_10002204	4356	8	0.000518
CGI_10002205	1881	3	0.00045
CGI_10002209	453	0	n.a.
CGI_10002213	609	0	n.a.
CGI_10002214	492	19	0.010885
CGI_10002215	1311	43	0.009245
CGI_10002216	912	22	0.006799
CGI_10002217	405	14	0.009744
CGI_10002218	696	12	0.00486
CGI_10002219	1350	30	0.006264
CGI_10002220	954	31	0.009159
CGI_10002221	480	10	0.005872
CGI_10002222	216	7	0.009135
CGI_10002223	264	13	0.01388
CGI_10002224	1101	31	0.007936
CGI_10002225	3129	85	0.007657
CGI_10002226	2679	33	0.003472
CGI_10002227	1992	39	0.005519
CGI_10002228	2238	50	0.006297
CGI_10002229	456	16	0.00989
CGI_10002230	2142	55	0.007238
CGI_10002231	363	12	0.009318
CGI_10002232	1668	74	0.012505
CGI_10002233	570	23	0.011374
CGI_10002234	1188	59	0.013999
CGI_10002235	402	0	n.a.
CGI_10002236	249	0	n.a.
CGI_10002237	1728	22	0.003589
CGI_10002238	1728	48	0.00783
CGI_10002239	1731	66	0.010747
CGI_10002240	3591	122	0.009576
CGI_10002241	648	13	0.005655
CGI_10002242	2613	46	0.004962
CGI_10002243	489	1	0.000576
CGI_10002244	489	14	0.00807
CGI_10002245	210	4	0.005369
CGI_10002246	2109	88	0.011761
CGI_10002247	861	26	0.008512
CGI_10002248	879	17	0.005451
CGI_10002249	1500	21	0.003946
CGI_10002250	714	23	0.00908
CGI_10002251	696	9	0.003645
CGI_10002252	852	5	0.001654
CGI_10002253	435	5	0.00324
CGI_10002254	720	17	0.006655
CGI_10002255	534	14	0.00739
CGI_10002256	594	14	0.006643
CGI_10002257	6342	258	0.011467
CGI_10002258	1527	63	0.011629
CGI_10002259	654	43	0.018533
CGI_10002260	630	38	0.017002
CGI_10002261	1143	24	0.005919
CGI_10002262	204	5	0.006909
CGI_10002263	216	2	0.00261
CGI_10002264	408	16	0.011054
CGI_10002265	1755	51	0.008191
CGI_10002266	1605	44	0.007727
CGI_10002273	2955	0	n.a.
CGI_10002275	1419	0	n.a.
CGI_10002277	1188	0	n.a.
CGI_10002283	2700	118	0.012319
CGI_10002284	450	17	0.010648
CGI_10002285	564	11	0.005497
CGI_10002286	525	2	0.001074
CGI_10002287	1680	0	n.a.
CGI_10002288	183	0	n.a.
CGI_10002289	696	21	0.008505
CGI_10002290	987	23	0.006568
CGI_10002291	279	2	0.002021
CGI_10002292	435	14	0.009072
CGI_10002293	1920	64	0.009396
CGI_10002294	591	15	0.007154
CGI_10002295	444	3	0.001905
CGI_10002296	612	10	0.004606
[truncated: 26,029 more rows]
